# Supplementary material for: The Construction of a Mutant Library of Linseed and the Molecular Mechanism of High Oleic Acid Mutants from a Multi-Omics Perspective
Source: Plants (Basel). 2025 Aug 20;14(16):2583. doi: 10.3390/plants14162583 (PMC12388909; doi:10.3390/plants14162583)
Supplement: Supplementary file 1 [file plants-14-02583-s001.zip]

Archive with 7 entries (7 files):
- plants-3768062-Fig S1.tif
- plants-3768062-table S1.xlsx
- plants-3768062-Table S2 Lipid metabolism group results.xlsx
- plants-3768062-Table S3 Results of quality control.xlsx
- plants-3768062-Table S4 Results of DEGs.xlsx
- plants-3768062-Table S5 Candidate mutated genes.xlsx
- plants-3768062-Table S6 The primers used in this study.xlsx
