# Supplementary material for: The Construction of a Mutant Library of Linseed and the Molecular Mechanism of High Oleic Acid Mutants from a Multi-Omics Perspective
Source: Plants (Basel). 2025 Aug 20;14(16):2583. doi: 10.3390/plants14162583 (PMC12388909; doi:10.3390/plants14162583)
Supplement: Supplementary file 1 [file plants-14-02583-s001.zip › plants-3768062-table S1.xlsx]

## Sheet: Sheet1
Fatty acid content of the M5 mutants
Fatty acid	Name	OA%	LA%	ALA%
OA	Y20-620	32.59±0.50	13.75±0.03	44.58±0.50
	Y20-385	32.28±0.53	11.84±0.22	44.98±0.95
	Y20-785	32.23±0.69	12.95±0.11	43.91±0.82
	Y2-1085	31.87±0.55	12.95±0.17	44.02±0.75
	Y20-340	31.79±0.38	12.24±0.18	45.09±0.33
	Y20-310	31.62±0.70	12.92±0.14	44.83±0.50
	Y20-670	31.44±0.89	12.99±0.06	46.25±0.96
	Y20-80	31.39±0.32	13.22±0.19	45.15±0.27
	Y20-165	31.15±0.49	13.34±0.27	47.04±0.51
	Y20-170	31.10±0.30	12.66±0.03	45.80±0.33
	Y20-550	30.96±0.39	13.16±0.10	45.68±0.46
	Y20-545	30.78±0.31	13.51±0.14	46.24±0.44
	Y20-45	30.75±0.39	13.69±0.10	45.48±0.57
	Y20-365	30.72±0.87	13.19±0.15	46.11±0.85
	Y20-665	30.62±1.11	12.41±0.24	45.61±1.50
	Y20-60	30.48±0.29	13.58±0.12	46.07±0.45
	Y20-760	30.48±0.53	13.93±0.06	46.71±0.6
	Y20-295	19.76±0.37	13.62±0.11	58.53±0.27
	Y20-300	19.74±0.21	13.17±0.16	57.57±0.45
LA	Y20-640	24.62±0.44	14.62±0.17	52.22±0.57
	Y20-505	22.09±0.29	14.60±0.23	56.45±0.49
	Y20-815	20.94±0.21	14.58±0.04	57.55±0.08
	Y20-325	21.46±0.59	10.98±0.03	58.44±0.55
ALA	Y20-730	20.57±0.24	13.80±0.21	58.69±0.06
	Y20-295	19.76±0.37	13.62±0.11	58.53±0.27
	Y20-325	21.46±0.59	10.98±0.03	58.44±0.55
	Y20-375	21.00±0.45	13.14±0.17	58.43±0.63
	Y20-350	21.01±0.13	13.59±0.06	58.40±0.03
	Y20-930	20.77±0.49	13.16±0.11	58.17±0.81
	Y20-490	21.85±0.06	11.76±0.13	57.92±0.09
	Y20-415	21.43±0.21	12.14±0.08	57.85±0.35
	Y20-385	32.28±0.53	11.84±0.22	44.98±0.95
	Y20-310	31.62±0.70	12.92±0.14	44.83±0.50
	Y20-620	32.59±0.50	13.75±0.03	44.58±0.50
	Y20-1085	31.87±0.55	12.95±0.17	44.02±0.75
	Y20-785	32.23±0.69	12.95±0.11	43.91±0.82
