# Supplementary material for: The Construction of a Mutant Library of Linseed and the Molecular Mechanism of High Oleic Acid Mutants from a Multi-Omics Perspective
Source: Plants (Basel). 2025 Aug 20;14(16):2583. doi: 10.3390/plants14162583 (PMC12388909; doi:10.3390/plants14162583)
Supplement: Supplementary file 1 [file plants-14-02583-s001.zip › plants-3768062-Table S2 Lipid metabolism group results.xlsx]

## Sheet: tatol
Class II	WT(10)_vs_M45(10)		WT(20)_vs_M45(20)		WT(10)_vs_WT(20)		M45(10)_vs_M45(20)
	up	down	up	down	up	down	up	down
Cer	2	0	0	0	2	4	2	5
DG	1	24	1	0	16	0	38	0
DGDG	0	2	0	0	0	9	0	7
DGGA	1	0	0	0	0	1	0	1
FFA	0	3	2	2	3	3	4	1
LPA	2	7	1	0	2	7	0	8
LPC	0	8	0	0	0	12	0	8
LPE	0	1	0	0	0	7	0	6
LPG	0	6	0	0	0	5	0	4
LPI	0	4	0	0	2	3	3	0
MG	0	2	2	0	0	3	1	0
MGDG	0	1	0	1	0	14	0	13
PA	0	4	0	2	0	9	0	9
PC	1	2	1	8	1	28	0	28
PE	0	5	3	6	0	36	1	28
PG	3	1	0	1	0	21	0	20
PI	0	1	3	0	1	9	3	6
PMeOH	0	3	0	0	0	5	0	5
PS	2	3	0	0	2	6	0	7
SPH	0	1	0	0	1	1	1	1
TG	5	78	2	7	78	2	128	8
Cert	0	0	4	0	1	10	1	9
HexCer	0	0	1	0	1	5	1	6
SQDG	0	0	1	0	0	7	0	7
DGTS	0	0	0	0	0	4	0	5

## Sheet: WT(20)_vs_M45(20)_x0009_
Index	Formula	Compounds	Class I	Class II	lipidmaps ID	WT(20)	M45(20)	Pvalue	Fold_Change	Log2FC	Type
Lipid-B-P-0080	C44H89NO5	Cer(t18:0/26:0(2OH))	SP	Cert	LMSP02030003	0.203051026	0.506403941	N/A	2.493973810307169	1.318446315232396	up
Lipid-B-P-0079	C43H87NO5	Cer(t18:0/25:0(2OH))	SP	Cert	LMSP02030068	0.364018937	0.735960591	N/A	2.021764573747986	1.0156150110585151	up
Lipid-B-P-0078	C42H85NO5	Cer(t18:0/24:0(2OH))	SP	Cert	LMSP02030002	1.28353498	3.15270936	N/A	2.456270697040138	1.296469563866457	up
Lipid-B-P-0077	C41H83NO5	Cer(t18:0/23:0(2OH))	SP	Cert	LMSP02030067	0.567069963	1.25123153	N/A	2.2064852868957194	1.1417501272851878	up
Lipid-B-P-0393	C44H80O5	DG(18:3_23:0)	GL	DG	-	3.84008417	7.98029557	N/A	2.0781564196807696	1.05530424779591	up
Lipid-B-N-0034	C18H32O2	FFA(18:2)	FA	FFA	LMFA01030110	135.718043	294.581281	N/A	2.1705388206931335	1.1180532258253568	up
Lipid-B-N-0028	C18H34O2	FFA(18:1)	FA	FFA	LMFA01030061	250.394529	877.832512	N/A	3.50579749288372	1.8097426633963056	up
Lipid-B-N-0015	C28H56O2	FFA(28:0)	FA	FFA	LMFA01010028	220.936349	98.5221675	N/A	0.4459300968171606	-1.1651105212423694	down
Lipid-B-N-0006	C15H30O2	FFA(15:0)	FA	FFA	LMFA01010015	4.93424513	2.3546798	N/A	0.47721175944090155	-1.06729850055908	down
Lipid-B-P-0119	C52H101NO10	HexCer(t18:1/28:0(2OH))	SP	HexCer	-	0.0472382956	0.105418719	N/A	2.231636803593735	1.1581022492591302	up
Lipid-B-N-0451	C21H41O7P	LPA(18:1)	GP	LPA	LMGP10050008	1.0310363	2.56157635	N/A	2.4844676661723746	1.312936766216333	up
Lipid-B-P-0463	C21H40O4	MG(18:1)	GL	MG	LMGL01010004	9.46870068	30.2463054	N/A	3.194345921599034	1.675520553310341	up
Lipid-B-P-0468	C21H36O4	MG(18:3)	GL	MG	-	24.3029984	51.9211823	N/A	2.136410555003781	1.0951889170406794	up
Lipid-B-P-1264	C43H70O10	MGDG(16:3_18:3)	GL	MGDG	LMGL05010019	0.627038401	0	N/A	0	-Inf	down
Lipid-B-N-0484	C37H65O8P	PA(16:1_18:3)	GP	PA	-	0.0601788532	0.0277832512	N/A	0.4616779769409099	-1.1150411805982703	down
Lipid-B-N-0462	C34H67O8P	PA(16:0_15:0)	GP	PA	LMGP10010912	0.080378748	0.038817734	N/A	0.48293529030832877	-1.0500982031462232	down
Lipid-B-N-0107	C44H88NO8P	PC(18:0_18:0)	GP	PC	LMGP01010006	0.315097317	0.0768472906	N/A	0.24388430638398614	-2.0357311691864055	down
Lipid-B-N-0106	C42H84NO8P	PC(16:0_18:0)	GP	PC	LMGP01010573	0.994213572	0.37635468	N/A	0.3785451039889848	-1.401462886025294	down
Lipid-B-N-0178	C42H72NO8P	PC(16:3_18:3)	GP	PC	-	7.06996318	2.20689655	N/A	0.3121510669593049	-1.6796836978282867	down
Lipid-B-N-0104	C40H80NO8P	PC(16:0_16:0)	GP	PC	LMGP01010564	3.7769595	1.42857143	N/A	0.3782331873031734	-1.4026521396982665	down
Lipid-B-N-0180	C44H76NO8P	PC(18:3_18:3)	GP	PC	LMGP01012233	607.048922	238.423645	N/A	0.39275853454196563	-1.3482854696350002	down
Lipid-B-N-0125	C41H78NO8P	PC(15:0_18:2)	GP	PC	LMGP01010543	2.78800631	0.912315271	N/A	0.3272285531520192	-1.611629455123756	down
Lipid-B-N-0126	C42H80NO8P	PC(16:1_18:1)	GP	PC	LMGP01010678	3.84008417	8.4137931	N/A	2.1910439270397553	1.1316184084208525	up
Lipid-B-N-0143	C41H76NO8P	PC(15:0_18:3)	GP	PC	-	3.92425039	0.98226601	N/A	0.25030666047790084	-1.998231414286241	down
Lipid-B-N-0150	C44H82NO8P	PC(18:0_18:3)	GP	PC	-	294.581799	97.8325123	N/A	0.33210643913543353	-1.590282399692935	down
Lipid-B-N-0194	C35H70NO8P	PE(16:0_14:0)	GP	PE	LMGP02010297	0.066175697	0	N/A	0	-Inf	down
Lipid-B-N-0238	C41H76NO8P	PE(18:0_18:3)	GP	PE	-	70.594424	31.2315271	N/A	0.44240784654606713	-1.1765511214469502	down
Lipid-B-N-0274	C41H70NO8P	PE(18:3_18:3)	GP	PE	-	197.264598	86.2068966	N/A	0.4370114935676395	-1.194256871237047	down
Lipid-B-N-0271	C39H66NO8P	PE(16:3_18:3)	GP	PE	-	7.52235665	3.61576355	N/A	0.4806689868925585	-1.0568843721265215	down
Lipid-B-N-0256	C43H78NO8P	PE(18:1_20:3)	GP	PE	LMGP02010115	0.0550236718	0.111330049	N/A	2.0233118830139576	1.0167187209821595	up
Lipid-B-N-0231	C37H68NO8P	PE(14:0_18:3)	GP	PE	LMGP02010412	1.00789058	0.436453202	N/A	0.4330362944755372	-1.2074401469203941	down
Lipid-B-N-0217	C39H74NO8P	PE(18:1_16:1)	GP	PE	LMGP02011198	0.400841662	1.57635468	N/A	3.932611875060033	1.9754878080563487	up
Lipid-B-N-0214	C37H70NO8P	PE(16:0_16:2)	GP	PE	-	0.438716465	0.168472906	N/A	0.3840131826372188	-1.3807722573813008	down
Lipid-B-N-0220	C41H78NO8P	PE(18:1_18:1)	GP	PE	LMGP02010039	27.3014203	59.6059113	N/A	2.1832531291421495	1.1264794079224172	up
Lipid-B-N-0329	C42H71O10P	PG(18:3_18:3)	GP	PG	-	4.11362441	1.61576355	N/A	0.3927834408197709	-1.3481939858833594	down
Lipid-B-N-0341	C43H83O13P	PI(16:0_18:0)	GP	PI	LMGP06010878	5.42872173	11.3891626	N/A	2.097945550802804	1.0689772353002427	up
Lipid-B-N-0351	C45H85O13P	PI(18:0_18:1)	GP	PI	LMGP06010957	18.2640715	37.5172414	N/A	2.054155416551014	1.0385453394969353	up
Lipid-B-N-0364	C45H83O13P	PI(18:1_18:1)	GP	PI	-	41.0310363	95.3694581	N/A	2.3243248696597023	1.2168117275597117	up
Lipid-B-P-1126	C41H74O12S	SQDG(14:0_18:2)	GL	SQDG	-	2.44082062	6.06896552	N/A	2.4864447105498475	1.3140843512281903	up
Lipid-B-P-0834	C57H98O6	TG(16:0_18:1_20:5)	GL	TG	LMGL03010403	41.662283	20.0689655	N/A	0.4817058513092045	-1.05377564635483	down
Lipid-B-P-0902	C59H98O6	TG(14:0_20:2_22:6)	GL	TG	LMGL03014516	32.1935823	13.9211823	N/A	0.4324210387733085	-1.2094913780231042	down
Lipid-B-P-0894	C55H90O6	TG(16:0_18:4_18:4)	GL	TG	LMGL03012986	1.10310363	0.271921182	N/A	0.24650556357973366	-2.0203078865871698	down
Lipid-B-P-0838	C57H98O6	TG(18:0_18:3_18:3)	GL	TG	LMGL03010372	5712.78275	2485.71429	N/A	0.43511444400716964	-1.2005331856815527	down
Lipid-B-P-0850	C63H110O6	TG(24:1_18:2_18:3)	GL	TG	-	2.46501841	1.11133005	N/A	0.450840466542398	-1.1493110801316972	down
Lipid-B-P-0777	C54H94O6	TG(13:0_16:0_22:5)	GL	TG	LMGL03013810	7.16465018	3.13300493	N/A	0.43728651801391927	-1.193349225531344	down
Lipid-B-P-0590	C56H104O6	TG(17:0_18:0_18:2)	GL	TG	LMGL03010143	6.09153077	2.78128079	N/A	0.4565815876195598	-1.1310554131292847	down
Lipid-B-P-0573	C51H94O6	TG(14:1_16:0_18:1)	GL	TG	LMGL03014632	0	1.39802956	N/A	Inf	Inf	up
Lipid-B-P-0692	C49H86O6	TG(10:0_18:2_18:2)	GL	TG	-	1.42661757	2.87586207	N/A	2.01586054348118	1.0113958371576712	up

## Sheet: WT(10)_vs_WT(20)_x0009_
Index	Formula	Compounds	Class I	Class II	lipidmaps ID	WT(10)	WT(20)	Pvalue	Fold_Change	Log2FC	Type
Lipid-B-P-0015	C40H79NO4	Cer(d18:0/22:1(2OH))	SP	Cer	-	0.296963947	1.4203051	N/A	4.782752634952013	2.2578411767399365	up
Lipid-B-P-0053	C34H65NO3	Cer(d18:2/16:0)	SP	Cer	LMSP02010024	1.11005693	5.37611783	N/A	4.843101002035994	2.2759310904094954	up
Lipid-B-P-0062	C34H63NO3	Cer(d18:2/16:1)	SP	Cer	-	106.26186	18.0957391	N/A	0.17029382978991708	-2.5539019317015175	down
Lipid-B-P-0063	C36H67NO3	Cer(d18:2/18:1)	SP	Cer	LMSP02010025	0.759962049	0.281956865	N/A	0.37101440179942463	-1.4304529053422472	down
Lipid-B-P-0064	C38H71NO3	Cer(d18:2/20:1)	SP	Cer	LMSP02010027	0.312144213	0.128353498	N/A	0.41119935162789645	-1.282090105170639	down
Lipid-B-P-0019	C34H69NO3	Cer(d18:0/16:0)	SP	Cer	LMSP02020001	0.958254269	0.314571278	N/A	0.32827537343326985	-1.6070215690346652	down
Lipid-B-P-0111	C44H87NO4	Cer(t18:1/26:0)	SP	Cert	LMSP02010138	1.89753321	0.900578643	N/A	0.47460494406840975	-1.0752009653925336	down
Lipid-B-P-0110	C42H83NO4	Cer(t18:1/24:0)	SP	Cert	LMSP02010140	6.75521822	1.77801157	N/A	0.2632056451908374	-1.925737662799441	down
Lipid-B-P-0105	C42H85NO4	Cer(t18:0/24:0)	SP	Cert	LMSP02030004	1.78368121	0.569174119	N/A	0.3191008100601116	-1.6479158238814742	down
Lipid-B-P-0092	C44H87NO5	Cer(t18:1/26:0(2OH))	SP	Cert	LMSP02010179	3.61480076	0.612309311	N/A	0.16938950488657084	-2.561583604616025	down
Lipid-B-P-0085	C34H67NO5	Cer(t18:1/16:0(2OH))	SP	Cert	LMSP02010193	1.13851992	0.306154655	N/A	0.2689058396097277	-1.894827009499867	down
Lipid-B-P-0088	C40H79NO5	Cer(t18:1/22:0(2OH))	SP	Cert	LMSP02010187	9.18406072	2.06207259	N/A	0.22452732542473872	-2.155037060362901	down
Lipid-B-P-0080	C44H89NO5	Cer(t18:0/26:0(2OH))	SP	Cert	LMSP02030003	0.646110057	0.203051026	N/A	0.31426693300952596	-1.6699376143283735	down
Lipid-B-P-0079	C43H87NO5	Cer(t18:0/25:0(2OH))	SP	Cert	LMSP02030068	0.996204934	0.364018937	N/A	0.36540567565588866	-1.452429052117877	down
Lipid-B-P-0078	C42H85NO5	Cer(t18:0/24:0(2OH))	SP	Cert	LMSP02030002	5.33206831	1.28353498	N/A	0.24071990555574857	-2.054572649131557	down
Lipid-B-P-0073	C36H73NO5	Cer(t18:0/18:0(2OH))	SP	Cert	LMSP02030016	0.461100569	1.64124145	N/A	3.559400183693983	1.8316341443043356	up
Lipid-B-P-0091	C43H85NO5	Cer(t18:1/25:0(2OH))	SP	Cert	LMSP02010184	1.78368121	0.544976328	N/A	0.3055346016679741	-1.7105923209710308	down
Lipid-B-P-0367	C41H76O5	DG(18:1_20:1)	GL	DG	LMGL02010090	11.2428843	31.2467123	N/A	2.7792434277741345	1.4746922025348919	up
Lipid-B-P-0366	C39H72O5	DG(18:1_18:1)	GL	DG	LMGL02010049	1501.42315	5076.27564	N/A	3.3809760026678686	1.757439776374761	up
Lipid-B-P-0362	C38H70O5	DG(17:1_18:1)	GL	DG	LMGL02010007	3.00759013	29.7738033	N/A	9.899554797381915	3.3073636457930906	up
Lipid-B-P-0351	C39H74O5	DG(18:0_18:1)	GL	DG	LMGL02010043	311.195446	683.850605	N/A	2.1974955411140558	1.1358602380334504	up
Lipid-B-P-0348	C38H72O5	DG(17:0_18:1)	GL	DG	LMGL02010030	4.58728653	16.675434	N/A	3.63514114301467	1.8620113813041903	up
Lipid-B-P-0345	C36H68O5	DG(15:0_18:1)	GL	DG	LMGL02010432	2.25332068	4.93424513	N/A	2.189766052295761	1.130776745067718	up
Lipid-B-P-0378	C37H66O5	DG(16:1_18:2)	GL	DG	LMGL02010031	0	82.5881115	N/A	Inf	Inf	up
Lipid-B-P-0360	C37H68O5	DG(16:1_18:1)	GL	DG	LMGL02010026	17.7893738	42.9773803	N/A	2.415901806504285	1.272561818012245	up
Lipid-B-P-0404	C39H68O5	DG(16:1_20:3)	GL	DG	-	20.8254269	58.9163598	N/A	2.829058923157057	1.5003222252535031	up
Lipid-B-P-0403	C39H68O5	DG(18:2_18:2)	GL	DG	LMGL02010063	3377.60911	10205.1552	N/A	3.0214139255445103	1.5952238429282406	up
Lipid-B-P-0381	C38H68O5	DG(17:1_18:2)	GL	DG	LMGL02010039	3.47248577	16.1493951	N/A	4.65067279454971	2.217439440338491	up
Lipid-B-P-0385	C39H70O5	DG(18:1_18:2)	GL	DG	LMGL02010056	1888.04554	6259.86323	N/A	3.3155255513593174	1.7292375732771803	up
Lipid-B-P-0383	C39H70O5	DG(16:1_20:2)	GL	DG	LMGL02010061	6.02466793	26.0915308	N/A	4.330783223765165	2.11462796048538	up
Lipid-B-P-0386	C39H70O5	DG(14:1_22:2)	GL	DG	LMGL02010421	6.40417457	27.8274592	N/A	4.3452062238209725	2.1194246490819317	up
Lipid-B-P-0389	C41H74O5	DG(18:2_20:1)	GL	DG	LMGL02010099	14.4686907	37.5065755	N/A	2.592257743128063	1.3742091697063992	up
Lipid-B-P-0388	C40H72O5	DG(19:1_18:2)	GL	DG	LMGL02010529	3.21157495	9.46870068	N/A	2.9483044386057373	1.5598855031947532	up
Lipid-B-P-1174	C51H90O15	DGDG(18:0_18:3)	GL	DGDG	-	61.2903226	16.2230405	N/A	0.2646917133374658	-1.9176150655775883	down
Lipid-B-P-1166	C51H92O15	DGDG(18:0_18:2)	GL	DGDG	-	34.914611	10.0578643	N/A	0.28807035255240276	-1.795506905151644	down
Lipid-B-P-1164	C49H88O15	DGDG(16:0_18:2)	GL	DGDG	-	97.7229602	20.2630195	N/A	0.20735167516957798	-2.269848392234371	down
Lipid-B-P-1157	C49H90O15	DGDG(16:0_18:1)	GL	DGDG	-	23.5294118	6.43871647	N/A	0.27364544956453185	-1.8696202286407628	down
Lipid-B-P-1154	C47H88O15	DGDG(16:0_16:0)	GL	DGDG	-	4.61100569	0.347185692	N/A	0.07529500402763546	-3.7313020473698297	down
Lipid-B-P-1195	C51H84O15	DGDG(16:2_20:4)	GL	DGDG	-	4.5540797	0.627038401	N/A	0.13768718211058098	-2.860533835822886	down
Lipid-B-P-1173	C50H88O15	DGDG(17:0_18:3)	GL	DGDG	-	4.0227704	1.86007365	N/A	0.4623862326321184	-1.1128296520856633	down
Lipid-B-P-1170	C49H86O15	DGDG(16:0_18:3)	GL	DGDG	-	169.829222	17.2961599	N/A	0.10184442757442533	-3.295561049592634	down
Lipid-B-P-1196	C51H84O15	DGDG(18:3_18:3)	GL	DGDG	-	447.817837	110.468175	N/A	0.24668105169736684	-2.0192811926750203	down
Lipid-B-P-1152	C43H76O11	DGGA(16:0_18:2)	GL	DGGA	-	8.14041746	2.41977906	N/A	0.2972549100694401	-1.7502274542206309	down
Lipid-B-P-1067	C46H77NO7	DGTS(18:3_18:3)	GL	DGTS	-	86.3377609	32.1935823	N/A	0.37287951371923983	-1.4232185583484647	down
Lipid-B-P-1055	C46H79NO7	DGTS(18:2_18:3)	GL	DGTS	-	71.1574953	30.7206733	N/A	0.431727861843389	-1.2118058938039622	down
Lipid-B-P-1053	C46H79NO7	DGTS(16:0_20:5)	GL	DGTS	-	15.3320683	6.39663335	N/A	0.41720616063261345	-1.261167633461854	down
Lipid-B-P-1081	C48H77NO7	DGTS(18:3_20:5)	GL	DGTS	-	49.3358634	20.5155181	N/A	0.41583377053050624	-1.2659211683445242	down
Lipid-B-N-0034	C18H32O2	FFA(18:2)	FA	FFA	LMFA01030110	556.925996	135.718043	N/A	0.24369134135372625	-2.0368731036043664	down
Lipid-B-N-0028	C18H34O2	FFA(18:1)	FA	FFA	LMFA01030061	542.694497	250.394529	N/A	0.46139131755375073	-1.1159372391976412	down
Lipid-B-N-0017	C32H64O2	FFA(30:0)	FA	FFA	LMFA01010030	80.0759013	204.103104	N/A	2.5488705176772077	1.3498580864830285	up
Lipid-B-N-0015	C28H56O2	FFA(28:0)	FA	FFA	LMFA01010028	95.8254269	220.936349	N/A	2.305612989656298	1.205150368687379	up
Lipid-B-N-0011	C21H42O2	FFA(21:0)	FA	FFA	LMFA01010021	87.4762808	192.530247	N/A	2.2009423038936515	1.138121326520925	up
Lipid-B-N-0039	C18H30O2	FFA(18:3)	FA	FFA	LMFA01030140	514.231499	125.197265	N/A	0.2434647921091275	-2.0382149382762944	down
Lipid-B-P-0113	C44H85NO10	HexCer(t18:1/20:0(2OH))	SP	HexCer	LMSP05010044	0.0929791271	0.0194634403	N/A	0.20933128657001554	-2.2561401425571783	down
Lipid-B-P-0119	C52H101NO10	HexCer(t18:1/28:0(2OH))	SP	HexCer	-	0	0.0472382956	N/A	Inf	Inf	up
Lipid-B-P-0114	C46H89NO10	HexCer(t18:1/22:0(2OH))	SP	HexCer	LMSP05010045	0.518975332	0.0633350868	N/A	0.12203872302739814	-3.0345891056601757	down
Lipid-B-P-0162	C40H75NO8	HexCer(d18:2/16:0)	SP	HexCer	LMSP0501AA33	7.71347249	1.1783272	N/A	0.1527622224008217	-2.7106402811829686	down
Lipid-B-P-0167	C48H89NO8	HexCer(d18:2/24:1)	SP	HexCer	-	1.34724858	0.217780116	N/A	0.16164805755445666	-2.6290719234789766	down
Lipid-B-P-0156	C40H75NO8	HexCer(d18:1/16:1)	SP	HexCer	-	1.55597723	0.190426092	N/A	0.12238359811987735	-3.0305178742481207	down
Lipid-B-N-0454	C19H33O7P	LPA(16:3)	GP	LPA	-	13.5673624	0.270910047	N/A	0.01996777553461681	-5.646182568256164	down
Lipid-B-N-0459	C25H39O7P	LPA(22:5)	GP	LPA	-	614.326376	1.72803787	N/A	0.002812898709073172	-8.473726681724674	down
Lipid-B-N-0456	C21H35O7P	LPA(18:4)	GP	LPA	LMGP10050024	1.72675522	0.124934245	N/A	0.07235202972196603	-3.788822699918341	down
Lipid-B-N-0448	C19H39O7P	LPA(16:0)	GP	LPA	LMGP10050042	0	0.554971068	N/A	Inf	Inf	up
Lipid-B-N-0449	C21H43O7P	LPA(18:0)	GP	LPA	LMGP10050043	0	0.625986323	N/A	Inf	Inf	up
Lipid-B-N-0451	C21H41O7P	LPA(18:1)	GP	LPA	LMGP10050008	47.9127135	1.0310363	N/A	0.021519054645068265	-5.538241489613893	down
Lipid-B-N-0453	C21H39O7P	LPA(18:2)	GP	LPA	LMGP10050017	119.070209	1.71225671	N/A	0.01438022763527693	-6.119769676328123	down
Lipid-B-N-0460	C25H39O7P	LPA(22:6)	GP	LPA	LMGP10050019	199.240987	0.230931089	N/A	0.0011590541307647708	-9.752836339230328	down
Lipid-B-N-0455	C21H37O7P	LPA(18:3)	GP	LPA	LMGP10050023	145.872865	1.52288269	N/A	0.010439794200244166	-6.581762917446774	down
Lipid-B-P-0198	C28H48NO7P	LPC(20:5)	GP	LPC	LMGP01050050	2.60910816	0.891635981	N/A	0.34173975409283147	-1.5490300107240564	down
Lipid-B-P-0196	C28H50NO7P	LPC(20:4)	GP	LPC	LMGP01050048	0.989089184	0.318253551	N/A	0.3217642616542858	-1.6359240000173745	down
Lipid-B-P-0195	C26H46NO7P	LPC(18:4)	GP	LPC	LMGP01050040	1.37571157	0.0841662283	N/A	0.06118014134314507	-4.030792749847898	down
Lipid-B-P-0193	C26H48NO7P	LPC(18:3)	GP	LPC	LMGP01050038	1805.02846	98.3692793	N/A	0.05449735640179325	-4.19766994150948	down
Lipid-B-P-0192	C24H44NO7P	LPC(16:3)	GP	LPC	-	0.124525617	0.0236191478	N/A	0.1896730035876875	-2.3984137422411096	down
Lipid-B-P-0169	C22H46NO7P	LPC(14:0)	GP	LPC	LMGP01050012	1.73624288	0.28932141	N/A	0.16663648463744887	-2.5852237851634134	down
Lipid-B-P-0170	C23H48NO7P	LPC(15:0)	GP	LPC	LMGP01050016	0.583491461	0.156496581	N/A	0.2682071486218373	-1.8985804044614152	down
Lipid-B-P-0171	C24H50NO7P	LPC(16:0)	GP	LPC	LMGP01050018	43.8804554	16.2019989	N/A	0.3692304182421953	-1.4374066837252784	down
Lipid-B-P-0181	C24H48NO7P	LPC(16:1)	GP	LPC	LMGP01050021	19.6394687	1.20725934	N/A	0.06147107940857892	-4.0239483713103725	down
Lipid-B-P-0189	C26H50NO7P	LPC(18:2)	GP	LPC	LMGP01050034	1496.67932	96.0021042	N/A	0.06414340260945144	-3.9625553034479615	down
Lipid-B-P-0173	C26H54NO7P	LPC(18:0)	GP	LPC	LMGP01050026	14.943074	4.3135192	N/A	0.28866344367966057	-1.7925396785548844	down
Lipid-B-P-0183	C26H52NO7P	LPC(18:1)	GP	LPC	LMGP01050029	853.889943	75.2235665	N/A	0.08809515455319047	-3.504793520167364	down
Lipid-B-P-0225	C27H44NO7P	LPE(22:6)	GP	LPE	LMGP02050060	1.41840607	0.454497633	N/A	0.3204284320356864	-1.6419259292349677	down
Lipid-B-P-0218	C23H42NO7P	LPE(18:3)	GP	LPE	LMGP02050042	592.979127	44.134666	N/A	0.07442870075931021	-3.7479971375456484	down
Lipid-B-P-0217	C21H38NO7P	LPE(16:3)	GP	LPE	-	0.588235294	0.226722777	N/A	0.38542872097708575	-1.3754640139975145	down
Lipid-B-P-0214	C23H44NO7P	LPE(18:2)	GP	LPE	LMGP02050011	521.821632	43.3982115	N/A	0.08316675438246302	-3.5878492584378345	down
Lipid-B-P-0210	C25H50NO7P	LPE(20:1)	GP	LPE	LMGP02050020	2.54743833	0.438190426	N/A	0.17201218213592634	-2.539417352723203	down
Lipid-B-P-0203	C23H48NO7P	LPE(18:0)	GP	LPE	LMGP02050001	24.43074	4.54497633	N/A	0.18603514793248177	-2.4263528770086937	down
Lipid-B-P-0201	C21H44NO7P	LPE(16:0)	GP	LPE	LMGP02050002	63.5673624	12.2041031	N/A	0.19198693542143883	-2.3809199550033817	down
Lipid-B-N-0060	C24H43O9P	LPG(18:3)	GP	LPG	LMGP04050020	19.6394687	0.924776433	N/A	0.0470876502377073	-4.408507458536498	down
Lipid-B-N-0055	C22H43O9P	LPG(16:1)	GP	LPG	LMGP04050013	2.24857685	0.0407154129	N/A	0.018107192066839965	-5.787293348916141	down
Lipid-B-N-0056	C24H47O9P	LPG(18:1)	GP	LPG	LMGP04050006	7.58064516	0.939505523	N/A	0.1239347711402442	-3.012347088087534	down
Lipid-B-N-0058	C24H45O9P	LPG(18:2)	GP	LPG	LMGP04050014	18.2163188	0.851130984	N/A	0.04672354460551053	-4.419706463698649	down
Lipid-B-N-0052	C22H45O9P	LPG(16:0)	GP	LPG	LMGP04050008	67.0777989	2.81956865	N/A	0.042034304885338145	-4.572288974096373	down
Lipid-B-N-0073	C27H49O12P	LPI(18:3)	GP	LPI	LMGP06050016	4.36432638	0.643871647	N/A	0.14753059027633952	-2.760913968451825	down
Lipid-B-N-0071	C27H49O12P	LPI(18:2)	GP	LPI	LMGP06050010	110.815939	16.3703314	N/A	0.147725422423213	-2.759009970559772	down
Lipid-B-N-0067	C27H53O12P	LPI(18:0)	GP	LPI	LMGP06050004	1.19165085	6.10205155	N/A	5.120670664565883	2.3563327752796894	up
Lipid-B-N-0066	C25H49O12P	LPI(16:0)	GP	LPI	LMGP06050002	2.12523719	8.85849553	N/A	4.1682385249431855	2.0594378373348663	up
Lipid-B-N-0069	C27H51O12P	LPI(18:1)	GP	LPI	LMGP06050005	56.7362429	18.5796949	N/A	0.32747488995257384	-1.6105438066486721	down
Lipid-B-P-0463	C21H40O4	MG(18:1)	GL	MG	LMGL01010004	23.4345351	9.46870068	N/A	0.40404900884933703	-1.3073978005843565	down
Lipid-B-P-0465	C21H38O4	MG(18:2)	GL	MG	LMGL01010006	11.7647059	4.22935297	N/A	0.3594950019107575	-1.4759563819938308	down
Lipid-B-P-0468	C21H36O4	MG(18:3)	GL	MG	-	134.724858	24.3029984	N/A	0.18038986094162368	-2.470809842659436	down
Lipid-B-P-1246	C45H78O10	MGDG(18:1_18:3)	GL	MGDG	-	98.2922201	25.4602841	N/A	0.2590264425210597	-1.9488287130112285	down
Lipid-B-P-1217	C43H80O10	MGDG(16:0_18:1)	GL	MGDG	LMGL05010025	15.8254269	2.9879011	N/A	0.18880382304252408	-2.4050401171121347	down
Lipid-B-P-1223	C43H78O10	MGDG(16:0_18:2)	GL	MGDG	LMGL05010026	49.1461101	9.55286691	N/A	0.19437686707172375	-2.36307156188371	down
Lipid-B-P-1232	C43H76O10	MGDG(16:0_18:3)	GL	MGDG	LMGL05010056	90.7020873	7.86954235	N/A	0.08676252756974866	-3.5267841074972925	down
Lipid-B-P-1241	C43H74O10	MGDG(16:1_18:3)	GL	MGDG	-	8.74762808	0.839558127	N/A	0.09597551694264532	-3.381189764047826	down
Lipid-B-P-1247	C45H78O10	MGDG(18:2_18:2)	GL	MGDG	LMGL05010023	81.4041746	38.5060494	N/A	0.47302303093433734	-1.0800176664900067	down
Lipid-B-P-1249	C41H68O10	MGDG(16:1_16:4)	GL	MGDG	-	4.971537	1.94213572	N/A	0.39065096367582103	-1.3560479217860923	down
Lipid-B-P-1259	C45H76O10	MGDG(18:1_18:4)	GL	MGDG	-	14.3263757	3.47185692	N/A	0.2423402116977848	-2.044894282736878	down
Lipid-B-P-1258	C45H76O10	MGDG(16:1_20:4)	GL	MGDG	-	1.64705882	0	N/A	0	-Inf	down
Lipid-B-P-1264	C43H70O10	MGDG(16:3_18:3)	GL	MGDG	LMGL05010019	1.73244782	0.627038401	N/A	0.3619378279456636	-1.466186195970487	down
Lipid-B-P-1267	C45H74O10	MGDG(16:1_20:5)	GL	MGDG	-	9.37381404	1.90636507	N/A	0.20337133442856312	-2.2978117519367847	down
Lipid-B-P-1268	C45H74O10	MGDG(18:2_18:4)	GL	MGDG	-	413.662239	98.8953183	N/A	0.23907262731805695	-2.0644791371219804	down
Lipid-B-P-1260	C45H76O10	MGDG(18:2_18:3)	GL	MGDG	LMGL05010024	269.449715	62.0725934	N/A	0.23036800539944902	-2.117987732520132	down
Lipid-B-P-1269	C45H74O10	MGDG(18:3_18:3)	GL	MGDG	LMGL05010001	1546.48956	314.571278	N/A	0.2034098943416081	-2.29753823786308	down
Lipid-B-N-0484	C37H65O8P	PA(16:1_18:3)	GP	PA	-	6.71726755	0.0601788532	N/A	0.008958829278729563	-6.802474068464411	down
Lipid-B-N-0489	C39H67O8P	PA(18:2_18:3)	GP	PA	LMGP10010624	4.08918406	0.227248816	N/A	0.05557314434019387	-4.169468319188157	down
Lipid-B-N-0486	C41H73O8P	PA(18:0_20:4)	GP	PA	LMGP10010024	5.70208729	0.172540768	N/A	0.0302592295110235	-5.046480937011132	down
Lipid-B-N-0485	C39H69O8P	PA(18:1_18:3)	GP	PA	LMGP10010957	2.26755218	0.13256181	N/A	0.05846031291769436	-4.0963986383660025	down
Lipid-B-N-0481	C41H75O8P	PA(18:2_20:1)	GP	PA	LMGP10010222	1.9259962	0.102788006	N/A	0.05336874807956527	-4.227861020692954	down
Lipid-B-N-0480	C39H71O8P	PA(18:2_18:1)	GP	PA	LMGP10010216	1.60341556	0.193582325	N/A	0.12073122516036953	-3.0501292410148153	down
Lipid-B-N-0479	C37H67O8P	PA(18:3_16:0)	GP	PA	-	0.869070209	0.0684902683	N/A	0.078808671141551	-3.6655018148560696	down
Lipid-B-N-0474	C37H69O8P	PA(16:0_18:2)	GP	PA	LMGP10010023	0.467741935	0.0772225145	N/A	0.16509641048113424	-2.5986193413070735	down
Lipid-B-N-0462	C34H67O8P	PA(16:0_15:0)	GP	PA	LMGP10010912	2.11574953	0.080378748	N/A	0.03799067274281753	-4.718210930150489	down
Lipid-B-N-0107	C44H88NO8P	PC(18:0_18:0)	GP	PC	LMGP01010006	0.877609108	0.315097317	N/A	0.35904061857115543	-1.4777810282866595	down
Lipid-B-N-0112	C40H78NO8P	PC(16:0_16:1)	GP	PC	LMGP01010566	18.8804554	7.63808522	N/A	0.40454984046624215	-1.3056106415176847	down
Lipid-B-N-0103	C38H76NO8P	PC(18:0_12:0)	GP	PC	LMGP01010736	2.80834915	1.3256181	N/A	0.47202752549482674	-1.0830571045014643	down
Lipid-B-N-0178	C42H72NO8P	PC(16:3_18:3)	GP	PC	-	30.170778	7.06996318	N/A	0.23433148392792524	-2.0933772923926695	down
Lipid-B-N-0104	C40H80NO8P	PC(16:0_16:0)	GP	PC	LMGP01010564	8.22580645	3.7769595	N/A	0.45915978244297245	-1.1229318122183816	down
Lipid-B-N-0170	C44H78NO8P	PC(18:2_18:3)	GP	PC	LMGP01011625	958.254269	364.018937	N/A	0.37987718789907104	-1.3963950159274205	down
Lipid-B-N-0156	C42H76NO8P	PC(16:2_18:2)	GP	PC	LMGP01010699	13.0929791	1.99894792	N/A	0.15267326898887357	-2.711480606904987	down
Lipid-B-N-0161	C44H80NO8P	PC(18:3_18:1)	GP	PC	LMGP01010955	581.593928	273.540242	N/A	0.470328572618798	-1.088259115820731	down
Lipid-B-N-0180	C44H76NO8P	PC(18:3_18:3)	GP	PC	LMGP01012233	1423.14991	607.048922	N/A	0.4265530410636782	-1.2292029457901112	down
Lipid-B-N-0119	C48H94NO8P	PC(18:1_22:0)	GP	PC	LMGP01010839	2.92220114	0.518674382	N/A	0.1774944150490613	-2.4941544646801064	down
Lipid-B-N-0120	C50H98NO8P	PC(24:0_18:1)	GP	PC	LMGP01011026	7.14421252	1.83061547	N/A	0.25623754400855925	-1.9644462195721057	down
Lipid-B-N-0121	C40H76NO8P	PC(16:1_16:1)	GP	PC	LMGP01010682	2.41935484	0.361914782	N/A	0.14959144314688455	-2.7409004416044778	down
Lipid-B-N-0122	C40H76NO8P	PC(14:0_18:2)	GP	PC	LMGP01010494	31.3092979	4.59758022	N/A	0.146843925874173	-2.7676445043519164	down
Lipid-B-N-0123	C40H76NO8P	PC(16:0_16:2)	GP	PC	-	2.20113852	0.607048922	N/A	0.27578860507152453	-1.8583652455279156	down
Lipid-B-N-0125	C41H78NO8P	PC(15:0_18:2)	GP	PC	LMGP01010543	16.5085389	2.78800631	N/A	0.16888268107118795	-2.5659067076232636	down
Lipid-B-N-0127	C42H80NO8P	PC(16:0_18:2)	GP	PC	LMGP01010585	1489.56357	573.38243	N/A	0.38493317206999095	-1.377320092435056	down
Lipid-B-N-0129	C43H82NO8P	PC(17:0_18:2)	GP	PC	LMGP01011505	14.6110057	5.7338243	N/A	0.39243187072331376	-1.3494858824144649	down
Lipid-B-N-0167	C42H74NO8P	PC(18:2_16:3)	GP	PC	-	16.2239089	4.47133088	N/A	0.275601330576998	-1.8593452416339729	down
Lipid-B-N-0134	C46H88NO8P	PC(18:2_20:0)	GP	PC	LMGP01011630	6.85958254	2.96685955	N/A	0.43251313512148515	-1.2091841478330834	down
Lipid-B-N-0138	C50H96NO8P	PC(24:0_18:2)	GP	PC	LMGP01012173	6.84060721	1.38874277	N/A	0.2030145464235769	-2.3003449916084797	down
Lipid-B-N-0140	C40H74NO8P	PC(14:0_18:3)	GP	PC	LMGP01010497	28.0834915	3.25092057	N/A	0.11575913094709038	-3.1108020987882012	down
Lipid-B-N-0143	C41H76NO8P	PC(15:0_18:3)	GP	PC	-	14.516129	3.92425039	N/A	0.27033724968963835	-1.8871677807952192	down
Lipid-B-N-0144	C42H78NO8P	PC(16:0_18:3)	GP	PC	LMGP01010598	1641.36622	466.070489	N/A	0.283952772587217	-1.8162770962138648	down
Lipid-B-N-0145	C42H78NO8P	PC(16:1_18:2)	GP	PC	LMGP01010690	21.7267552	6.97527617	N/A	0.32104546241677173	-1.6391504867637647	down
Lipid-B-N-0146	C43H80NO8P	PC(17:1_18:2)	GP	PC	LMGP01011533	10.5313093	5.13413993	N/A	0.48751202568896157	-1.0364902879474864	down
Lipid-B-N-0150	C44H82NO8P	PC(18:0_18:3)	GP	PC	-	925.047438	294.581799	N/A	0.31845047821212386	-1.6508590564486132	down
Lipid-B-N-0151	C46H86NO8P	PC(20:1_18:2)	GP	PC	LMGP01011818	8.44402277	3.60862704	N/A	0.42735875284713376	-1.2264804239848746	down
Lipid-B-N-0113	C40H78NO8P	PC(14:0_18:1)	GP	PC	LMGP01010490	7.75142315	17.4644924	N/A	2.2530691541462295	1.1718915953366327	up
Lipid-B-N-0159	C42H76NO8P	PC(16:1_18:3)	GP	PC	LMGP01011484	15.654649	7.57496055	N/A	0.4838792968146396	-1.047280881280861	down
Lipid-B-N-0194	C35H70NO8P	PE(16:0_14:0)	GP	PE	LMGP02010297	0.264705882	0.066175697	N/A	0.249997077888885	-2.0000168629594093	down
Lipid-B-N-0238	C41H76NO8P	PE(18:0_18:3)	GP	PE	-	157.495256	70.594424	N/A	0.4482320661137882	-1.1576822332578287	down
Lipid-B-N-0201	C37H72NO8P	PE(16:1_16:0)	GP	PE	LMGP02010520	8.27324478	3.75591794	N/A	0.45398365935934504	-1.1392877246520154	down
Lipid-B-N-0232	C37H68NO8P	PE(16:0_16:3)	GP	PE	-	142.314991	3.64018937	N/A	0.025578397218884694	-5.288930324179571	down
Lipid-B-N-0233	C39H72NO8P	PE(18:3_16:0)	GP	PE	LMGP02010047	1470.58824	437.664387	N/A	0.2976117822076423	-1.748496452191214	down
Lipid-B-N-0234	C39H72NO8P	PE(16:1_18:2)	GP	PE	LMGP02011219	4.0512334	1.8621778	N/A	0.45965700223541794	-1.1213703766617442	down
Lipid-B-N-0235	C40H74NO8P	PE(17:1_18:2)	GP	PE	LMGP02010573	6.67931689	2.08311415	N/A	0.31187532861612743	-1.6809586643008465	down
Lipid-B-N-0262	C39H68NO8P	PE(16:2_18:3)	GP	PE	-	174.573055	3.5770647	N/A	0.020490359752253863	-5.608910875594605	down
Lipid-B-N-0277	C45H78NO8P	PE(18:1_22:5)	GP	PE	LMGP02011142	0.623339658	0.291425565	N/A	0.4675229006526647	-1.0968910606916789	down
Lipid-B-N-0274	C41H70NO8P	PE(18:3_18:3)	GP	PE	-	706.83112	197.264598	N/A	0.27908306866851024	-1.8412334928370848	down
Lipid-B-N-0271	C39H66NO8P	PE(16:3_18:3)	GP	PE	-	323.529412	7.52235665	N/A	0.023250920537635694	-5.426568354036128	down
Lipid-B-N-0241	C43H80NO8P	PE(20:1_18:2)	GP	PE	LMGP02010854	14.6110057	6.60704892	N/A	0.4521967245553809	-1.1449775527864716	down
Lipid-B-N-0244	C45H84NO8P	PE(18:2_22:1)	GP	PE	LMGP02010676	0.463946869	0.0729089953	N/A	0.15714945001601036	-2.669790871815686	down
Lipid-B-N-0248	C39H70NO8P	PE(18:3_16:1)	GP	PE	LMGP02010686	8.58633776	2.17780116	N/A	0.25363562683795476	-1.9791706875314008	down
Lipid-B-N-0249	C39H70NO8P	PE(18:1_16:3)	GP	PE	-	107.210626	3.01946344	N/A	0.028163844878585073	-5.150011888163939	down
Lipid-B-N-0251	C41H74NO8P	PE(18:2_18:2)	GP	PE	LMGP02010111	1148.00759	456.601789	N/A	0.39773412038155603	-1.3301237630842926	down
Lipid-B-N-0253	C41H74NO8P	PE(18:3_18:1)	GP	PE	LMGP02010691	221.062619	107.311941	N/A	0.48543684809958754	-1.0426444714562928	down
Lipid-B-N-0256	C43H78NO8P	PE(18:1_20:3)	GP	PE	LMGP02010115	0.15370019	0.0550236718	N/A	0.35799351842050425	-1.4819946275856684	down
Lipid-B-N-0257	C43H78NO8P	PE(18:3_20:1)	GP	PE	LMGP02010699	23.0550285	9.18463966	N/A	0.3983790200042477	-1.3277864227143423	down
Lipid-B-N-0231	C37H68NO8P	PE(14:0_18:3)	GP	PE	LMGP02010412	13.0929791	1.00789058	N/A	0.07697946909576904	-3.699382468425173	down
Lipid-B-N-0230	C48H92NO8P	PE(18:2_25:0)	GP	PE	-	6.41366224	1.43082588	N/A	0.22309030729376234	-2.1643002613725155	down
Lipid-B-N-0265	C41H72NO8P	PE(18:2_18:3)	GP	PE	-	664.136622	267.227775	N/A	0.4023686785939656	-1.3134100884413846	down
Lipid-B-N-0227	C45H86NO8P	PE(18:2_22:0)	GP	PE	LMGP02011082	12.0493359	1.95686481	N/A	0.1624043703520623	-2.6223376384701194	down
Lipid-B-N-0229	C47H90NO8P	PE(18:2_24:0)	GP	PE	-	17.0777989	3.2824829	N/A	0.19220760937757617	-2.379262642261733	down
Lipid-B-N-0217	C39H74NO8P	PE(18:1_16:1)	GP	PE	LMGP02011198	1.0341556	0.400841662	N/A	0.3876028539612414	-1.3673489013774762	down
Lipid-B-N-0214	C37H70NO8P	PE(16:0_16:2)	GP	PE	-	1.97343454	0.438716465	N/A	0.22231113123215124	-2.1693479082346667	down
Lipid-B-N-0212	C37H70NO8P	PE(18:2_14:0)	GP	PE	LMGP02010655	40.7020873	2.06207259	N/A	0.05066257597064316	-4.302935756119673	down
Lipid-B-N-0211	C47H92NO8P	PE(24:0_18:1)	GP	PE	LMGP02010294	2.43833017	0.947922146	N/A	0.38875873237462344	-1.3630530131821998	down
Lipid-B-N-0210	C45H88NO8P	PE(22:0_18:1)	GP	PE	LMGP02010153	0.283681214	0.0643871647	N/A	0.22697013944673824	-2.139425588145621	down
Lipid-B-N-0218	C39H74NO8P	PE(18:2_16:0)	GP	PE	LMGP02011194	1157.49526	451.341399	N/A	0.38992937128744704	-1.3587152655819024	down
Lipid-B-N-0207	C41H80NO8P	PE(18:1_18:0)	GP	PE	LMGP02010050	9.48766603	3.68227249	N/A	0.38811152061599286	-1.3654568364899087	down
Lipid-B-N-0202	C37H72NO8P	PE(14:0_18:1)	GP	PE	LMGP02011247	1.5654649	0.12730142	N/A	0.08131860382177844	-3.620270744349679	down
Lipid-B-N-0219	C40H76NO8P	PE(17:0_18:2)	GP	PE	-	8.35863378	3.53498159	N/A	0.422913801829466	-1.2415644512716288	down
Lipid-B-N-0222	C41H78NO8P	PE(20:2_16:0)	GP	PE	LMGP02010877	0.375711575	0.138874277	N/A	0.3696300200492891	-1.4358461627614894	down
Lipid-B-N-0224	C43H82NO8P	PE(20:0_18:2)	GP	PE	LMGP02010125	3.61480076	1.10468175	N/A	0.30559962314492817	-1.7102853305951093	down
Lipid-B-N-0206	C41H80NO8P	PE(20:1_16:0)	GP	PE	LMGP02010847	0.321631879	0.115728564	N/A	0.35981683270892434	-1.474665415530732	down
Lipid-B-N-0287	C36H71O10P	PG(14:0_16:0)	GP	PG	-	3.17836812	0.261967386	N/A	0.08242197760277058	-3.6008271102441327	down
Lipid-B-N-0288	C37H73O10P	PG(15:0_16:0)	GP	PG	-	1.42314991	0.627038401	N/A	0.4405989815928808	-1.1824619345117495	down
Lipid-B-N-0289	C38H75O10P	PG(16:0_16:0)	GP	PG	LMGP04010986	93.4535104	20.9889532	N/A	0.22459245361852134	-2.154618641369861	down
Lipid-B-N-0291	C40H79O10P	PG(18:0_16:0)	GP	PG	LMGP04010888	84.345351	12.730142	N/A	0.15092879274401266	-2.72806003927771	down
Lipid-B-N-0296	C40H77O10P	PG(16:0_18:1)	GP	PG	LMGP04010002	178.368121	49.5528669	N/A	0.27781235022372636	-1.8478173587412938	down
Lipid-B-N-0294	C38H73O10P	PG(18:1_14:0)	GP	PG	LMGP04010882	0.415559772	0.0916359811	N/A	0.22051215558949724	-2.1810699092844974	down
Lipid-B-N-0329	C42H71O10P	PG(18:3_18:3)	GP	PG	-	27.8462998	4.11362441	N/A	0.1477260691562331	-2.7590036545414236	down
Lipid-B-N-0324	C42H73O10P	PG(18:2_18:3)	GP	PG	LMGP04010351	17.9316888	2.29352972	N/A	0.12790372092560517	-2.9668698597308842	down
Lipid-B-N-0317	C42H75O10P	PG(18:2_18:2)	GP	PG	LMGP04010956	11.9544592	2.26722777	N/A	0.1896554023957855	-2.398547627032696	down
Lipid-B-N-0314	C44H81O10P	PG(18:1_20:2)	GP	PG	LMGP04010357	0.609108159	0.0900578643	N/A	0.1478520078402036	-2.7577742594004757	down
Lipid-B-N-0312	C40H73O10P	PG(18:3_16:0)	GP	PG	-	296.01518	35.1394003	N/A	0.11870810240204573	-3.0745096856336076	down
Lipid-B-N-0311	C40H73O10P	PG(18:2_16:1)	GP	PG	LMGP04010346	46.7741935	5.72330352	N/A	0.12236028227830373	-3.0307927546582825	down
Lipid-B-N-0293	C38H73O10P	PG(16:0_16:1)	GP	PG	LMGP04010910	1.07210626	0.297738033	N/A	0.27771317462506	-1.848332475111265	down
Lipid-B-N-0310	C38H69O10P	PG(14:0_18:3)	GP	PG	-	2.66603416	0.194634403	N/A	0.07300521723247537	-3.7758566215839426	down
Lipid-B-N-0304	C40H75O10P	PG(18:2_16:0)	GP	PG	LMGP04010877	326.375712	41.3466597	N/A	0.1266842420553647	-2.9806910125746158	down
Lipid-B-N-0303	C40H75O10P	PG(18:1_16:1)	GP	PG	LMGP04010881	15.4648956	2.06207259	N/A	0.13333892729285543	-2.9068300690457356	down
Lipid-B-N-0301	C38H71O10P	PG(16:0_16:2)	GP	PG	-	0.330170778	0.0369279327	N/A	0.11184494558752259	-3.1604280342040547	down
Lipid-B-N-0295	C39H75O10P	PG(16:0_17:1)	GP	PG	-	1.0626186	0.382956339	N/A	0.3603892676073993	-1.4723720465553614	down
Lipid-B-N-0309	C44H83O10P	PG(20:1_18:1)	GP	PG	LMGP04010540	2.56166983	0.880589164	N/A	0.3437559179904149	-1.5405435441789044	down
Lipid-B-N-0313	C42H77O10P	PG(18:2_18:1)	GP	PG	LMGP04010350	11.6698292	4.15570752	N/A	0.3561069702716814	-1.4896174202704295	down
Lipid-B-N-0316	C40H71O10P	PG(16:1_18:3)	GP	PG	-	88.7096774	6.7648606	N/A	0.07625842859845637	-3.712959386963671	down
Lipid-B-N-0359	C43H79O13P	PI(18:2_16:0)	GP	PI	LMGP06010847	320.683112	132.140978	N/A	0.4120609195036126	-1.2790704522150578	down
Lipid-B-N-0347	C41H77O13P	PI(16:0_16:1)	GP	PI	LMGP06010881	2.69070209	1.07732772	N/A	0.40038907465969226	-1.3205254867207648	down
Lipid-B-N-0343	C45H87O13P	PI(18:0_18:0)	GP	PI	LMGP06010008	0	0.780641767	N/A	Inf	Inf	up
Lipid-B-N-0357	C42H77O13P	PI(16:1_17:1)	GP	PI	LMGP06010177	68.6907021	3.85902157	N/A	0.05617967864678443	-4.153807817642496	down
Lipid-B-N-0397	C45H75O13P	PI(18:3_18:3)	GP	PI	-	134.155598	17.4855339	N/A	0.13033771352575238	-2.9396735033518846	down
Lipid-B-N-0384	C45H79O13P	PI(18:1_18:3)	GP	PI	-	221.252372	103.524461	N/A	0.46790215202754976	-1.0957212307706004	down
Lipid-B-N-0390	C45H77O13P	PI(18:2_18:3)	GP	PI	LMGP06010319	209.867173	38.7585481	N/A	0.18468132746039323	-2.436890087484676	down
Lipid-B-N-0372	C43H77O13P	PI(18:3_16:0)	GP	PI	LMGP06010340	907.020873	246.607049	N/A	0.2718868510537574	-1.8789217132129563	down
Lipid-B-N-0382	C45H79O13P	PI(18:2_18:2)	GP	PI	LMGP06010927	36.8121442	14.4345082	N/A	0.3921126713395847	-1.3506598307849673	down
Lipid-B-N-0362	C44H81O13P	PI(17:0_18:2)	GP	PI	LMGP06010201	6.33776091	2.12519726	N/A	0.33532304076772124	-1.5763764776689366	down
Lipid-B-N-0515	C40H69O8P	PMeOH(18:2_18:3)	GP	PMeOH	-	76.7552182	0.670173593	N/A	0.008731309853797015	-6.839586184321213	down
Lipid-B-N-0511	C40H71O8P	PMeOH(18:2_18:2)	GP	PMeOH	-	46.0626186	0.625986323	N/A	0.013589898751435726	-6.201321482112814	down
Lipid-B-N-0522	C44H73O8P	PMeOH(20:2_20:5)	GP	PMeOH	-	0.0889943074	0.0114676486	N/A	0.1288582262734706	-2.9561434534980724	down
Lipid-B-N-0508	C38H69O8P	PMeOH(16:0_18:3)	GP	PMeOH	-	72.1062619	0.629142557	N/A	0.00872521387771455	-6.840593788693803	down
Lipid-B-N-0507	C38H71O8P	PMeOH(16:0_18:2)	GP	PMeOH	-	112.903226	2.08311415	N/A	0.01845043958265639	-5.760201000797257	down
Lipid-B-N-0424	C40H74NO10P	PS(18:2_16:0)	GP	PS	LMGP03010877	0	5.02367175	N/A	Inf	Inf	up
Lipid-B-N-0410	C38H74NO10P	PS(16:0_16:0)	GP	PS	LMGP03010029	81.1195446	3.04576539	N/A	0.03754662831280244	-4.735172830232265	down
Lipid-B-N-0418	C41H78NO10P	PS(18:0_17:1)	GP	PS	LMGP03010313	312.618596	13.2035771	N/A	0.04223541807474562	-4.565402857904846	down
Lipid-B-N-0426	C41H76NO10P	PS(18:0_17:2)	GP	PS	LMGP03010314	1067.36243	35.9284587	N/A	0.03366097371442988	-4.89277927951622	down
Lipid-B-N-0427	C42H78NO10P	PS(18:0_18:2)	GP	PS	LMGP03010031	0	5.31299316	N/A	Inf	Inf	up
Lipid-B-N-0428	C43H80NO10P	PS(18:1_19:1)	GP	PS	LMGP03010333	49.3358634	3.72961599	N/A	0.07559644714761392	-3.7255377569548838	down
Lipid-B-N-0433	C40H72NO10P	PS(16:0_18:3)	GP	PS	-	241.935484	29.5107838	N/A	0.12197790630827844	-3.03530823682048	down
Lipid-B-N-0435	C42H76NO10P	PS(18:0_18:3)	GP	PS	LMGP03010315	130.929791	32.2461862	N/A	0.24628608931331752	-2.021592950791637	down
Lipid-B-P-0008	C18H35NO2	SPH(d18:2)	SP	SPH	LMSP01080010	0.491461101	0.053445555	N/A	0.10874829135256424	-3.2009353612965485	down
Lipid-B-P-0003	C16H31NO3	PhytoSph(d16:2)	SP	SPH	-	0.0290322581	0.0650184114	N/A	2.2395230565961386	1.163191519270493	up
Lipid-B-P-1145	C45H76O12S	SQDG(18:2_18:3)	GL	SQDG	-	11.3851992	4.20831142	N/A	0.3696300210540014	-1.4358461588400182	down
Lipid-B-P-1116	C41H78O12S	SQDG(16:0_16:0)	GL	SQDG	LMGL05010004	23.7191651	6.98579695	N/A	0.2945211992305749	-1.7635566138907208	down
Lipid-B-P-1115	C39H74O12S	SQDG(14:0_16:0)	GL	SQDG	LMGL05010005	22.2011385	8.07995792	N/A	0.36394340407362447	-1.458213976910183	down
Lipid-B-P-1135	C43H76O12S	SQDG(16:0_18:3)	GL	SQDG	-	169.259962	42.7143609	N/A	0.25235950897826626	-1.9864476460662561	down
Lipid-B-P-1128	C43H78O12S	SQDG(16:0_18:2)	GL	SQDG	-	25.426945	5.53392951	N/A	0.2176403618287608	-2.199981962883463	down
Lipid-B-P-1122	C43H80O12S	SQDG(16:0_18:1)	GL	SQDG	-	31.3092979	9.9526565	N/A	0.317881816826049	-1.6534375997236581	down
Lipid-B-P-1117	C43H82O12S	SQDG(16:0_18:0)	GL	SQDG	-	5.76850095	2.48290373	N/A	0.4304244294178369	-1.2161681322349813	down
Lipid-B-P-0814	C53H90O6	TG(12:0_16:3_18:3)	GL	TG	-	3.72865275	7.70120989	N/A	2.0654135438061374	1.0464306716524503	up
Lipid-B-P-0827	C55H94O6	TG(14:0_18:1_20:5)	GL	TG	LMGL03014373	16.3946869	36.9279327	N/A	2.2524329330131945	1.1714841499234987	up
Lipid-B-P-0823	C54H92O6	TG(15:0_18:3_18:3)	GL	TG	LMGL03012908	16.5085389	43.8716465	N/A	2.65751237985089	1.4100764124743048	up
Lipid-B-P-0825	C55H94O6	TG(16:0_18:2_18:4)	GL	TG	LMGL03015732	526.565465	1066.80694	N/A	2.0259720982651226	1.0186143054461954	up
Lipid-B-P-0828	C55H94O6	TG(16:1_16:1_20:4)	GL	TG	LMGL03010214	20.9203036	50.1841136	N/A	2.398823389924418	1.2623269451013641	up
Lipid-B-P-0829	C55H94O6	TG(16:0_18:3_18:3)	GL	TG	LMGL03010192	2590.13283	5744.34508	N/A	2.2177801128446375	1.1491163331126306	up
Lipid-B-P-0830	C55H94O6	TG(16:2_18:1_18:3)	GL	TG	-	10.1897533	23.135192	N/A	2.270436910381334	1.182969948524166	up
Lipid-B-P-0832	C56H96O6	TG(17:0_18:3_18:3)	GL	TG	LMGL03010253	34.5825427	96.1073119	N/A	2.7790701433876928	1.474602248442931	up
Lipid-B-P-0833	C57H98O6	TG(18:1_18:2_18:3)	GL	TG	LMGL03010373	5578.74763	14108.364	N/A	2.528948239947538	1.3385375096246488	up
Lipid-B-P-0802	C59H104O6	TG(18:1_18:3_20:1)	GL	TG	LMGL03010595	48.1024668	107.627564	N/A	2.2374645451654884	1.161864821630888	up
Lipid-B-P-0800	C59H104O6	TG(18:2_18:2_20:1)	GL	TG	LMGL03010596	3.20208729	6.64387165	N/A	2.074856507112896	1.0530115660331125	up
Lipid-B-P-0834	C57H98O6	TG(16:0_18:1_20:5)	GL	TG	LMGL03010403	18.0740038	41.662283	N/A	2.305094292389161	1.2048257668714744	up
Lipid-B-P-0785	C56H98O6	TG(16:0_17:1_20:4)	GL	TG	LMGL03010244	1.27229602	5.11309837	N/A	4.018796168206201	2.006763406315432	up
Lipid-B-P-0786	C56H98O6	TG(17:1_18:2_18:2)	GL	TG	LMGL03010218	11.3567362	39.7685429	N/A	3.501758093139471	1.8080794236108713	up
Lipid-B-P-0787	C56H98O6	TG(17:1_18:1_18:3)	GL	TG	LMGL03010223	11.6698292	43.2403998	N/A	3.7053155670864486	1.889596416399797	up
Lipid-B-P-0788	C56H98O6	TG(17:1_17:2_19:2)	GL	TG	-	1.40037951	2.97317201	N/A	2.1231187608564763	1.0861850735073508	up
Lipid-B-P-0789	C56H98O6	TG(17:0_18:2_18:3)	GL	TG	LMGL03010222	18.1593928	45.7653866	N/A	2.520204673363308	1.3335409040647095	up
Lipid-B-P-0792	C57H100O6	TG(18:0_18:2_18:3)	GL	TG	LMGL03010329	4297.91271	10352.4461	N/A	2.408714834043244	1.2682636040936954	up
Lipid-B-P-0793	C57H100O6	TG(16:0_18:3_20:2)	GL	TG	LMGL03010346	10.3889943	26.8911099	N/A	2.5884228177890134	1.3720733002142333	up
Lipid-B-P-0795	C57H100O6	TG(18:1_18:1_18:3)	GL	TG	LMGL03010330	1416.03416	4024.19779	N/A	2.841879033483204	1.5068451465905184	up
Lipid-B-P-0796	C58H102O6	TG(17:0_18:1_20:4)	GL	TG	LMGL03010448	8.51043643	25.0604945	N/A	2.9446779499650173	1.5581098597282437	up
Lipid-B-P-0797	C58H102O6	TG(19:1_18:2_18:2)	GL	TG	LMGL03013039	1.41888046	2.98264072	N/A	2.1021085313980574	1.0718371572485463	up
Lipid-B-P-0798	C59H104O6	TG(18:1_18:2_20:2)	GL	TG	LMGL03010602	36.7172676	91.5307733	N/A	2.4928536158284285	1.3177981680604998	up
Lipid-B-P-0835	C57H98O6	TG(18:2_18:2_18:2)	GL	TG	LMGL03010371	416.508539	1023.67175	N/A	2.457744929930476	1.2973351974766316	up
Lipid-B-P-0887	C53H86O6	TG(16:2_16:3_18:3)	GL	TG	-	0.648956357	1.72645976	N/A	2.6603634302637706	1.4116233446829325	up
Lipid-B-P-0837	C57H98O6	TG(18:1_18:1_18:4)	GL	TG	LMGL03013030	1494.3074	3598.10626	N/A	2.407875554922635	1.2677608319085196	up
Lipid-B-P-0896	C56H92O6	TG(17:2_17:3_19:3)	GL	TG	-	4.5256167	13.161494	N/A	2.9082211049822226	1.5401369580247548	up
Lipid-B-P-0897	C57H94O6	TG(18:2_18:3_18:3)	GL	TG	LMGL03010471	3728.65275	9011.04682	N/A	2.416703142978385	1.273040269770644	up
Lipid-B-P-0898	C57H94O6	TG(16:1_16:1_22:6)	GL	TG	LMGL03010649	1.13425047	3.31404524	N/A	2.9217931379830064	1.546854039410918	up
Lipid-B-P-0899	C57H94O6	TG(16:0_18:3_20:5)	GL	TG	LMGL03010502	11.8975332	24.6186218	N/A	2.0692206851753103	1.0490875187742932	up
Lipid-B-P-0900	C57H94O6	TG(18:1_18:3_18:4)	GL	TG	LMGL03016222	248.481973	580.746975	N/A	2.3371795063781144	1.2247685441404594	up
Lipid-B-P-0902	C59H98O6	TG(14:0_20:2_22:6)	GL	TG	LMGL03014516	12.2106262	32.1935823	N/A	2.6365218108142563	1.3986359315644783	up
Lipid-B-P-0903	C59H98O6	TG(18:2_18:3_20:3)	GL	TG	LMGL03010800	5.55028463	17.958969	N/A	3.235684329219707	1.6940708664565176	up
Lipid-B-P-0905	C59H98O6	TG(18:3_18:3_20:2)	GL	TG	LMGL03010794	9.96204934	30.1420305	N/A	3.0256857270293342	1.5972621449894133	up
Lipid-B-P-0911	C57H92O6	TG(18:2_18:3_18:4)	GL	TG	LMGL03016289	1505.6926	4513.41399	N/A	2.9975666945563786	1.5837918533343474	up
Lipid-B-P-0912	C57H92O6	TG(16:3_18:1_20:5)	GL	TG	-	55.2182163	145.186744	N/A	2.6293269454993244	1.3946935460348655	up
Lipid-B-P-0913	C57H92O6	TG(14:0_20:4_20:5)	GL	TG	LMGL03014527	56.9259962	172.330352	N/A	3.027269850395697	1.5980172825243752	up
Lipid-B-P-0915	C57H92O6	TG(18:1_18:4_18:4)	GL	TG	LMGL03013034	758.538899	2004.20831	N/A	2.642195822313392	1.4017373936896607	up
Lipid-B-P-0916	C59H96O6	TG(16:0_20:4_20:5)	GL	TG	LMGL03010877	0.631878558	2.91004734	N/A	4.6053902338619945	2.203323407045088	up
Lipid-B-P-0917	C59H96O6	TG(18:1_18:3_20:5)	GL	TG	LMGL03010883	18.3870968	74.8027354	N/A	4.068218937097237	2.0243973220088547	up
Lipid-B-P-0926	C56H88O6	TG(13:0_20:5_20:5)	GL	TG	LMGL03012744	0.535104364	1.78327196	N/A	3.3325685230255377	1.7366345397741987	up
Lipid-B-P-0779	C55H96O6	TG(16:1_18:2_18:2)	GL	TG	LMGL03010163	57.2106262	124.039979	N/A	2.168128322287093	1.1164501461975918	up
Lipid-B-P-0894	C55H90O6	TG(16:0_18:4_18:4)	GL	TG	LMGL03012986	0.342979127	1.10310363	N/A	3.216241290391995	1.6853756451342667	up
Lipid-B-P-0892	C55H90O6	TG(16:2_18:3_18:3)	GL	TG	-	5.32258065	13.1930563	N/A	2.4786954238072467	1.3095810073832417	up
Lipid-B-P-0838	C57H98O6	TG(18:0_18:3_18:3)	GL	TG	LMGL03010372	2578.74763	5712.78275	N/A	2.215332234740629	1.1475230768703413	up
Lipid-B-P-0839	C58H100O6	TG(17:2_19:2_19:2)	GL	TG	-	1.17979127	5.00263019	N/A	4.240267170310558	2.084155168830647	up
Lipid-B-P-0841	C59H102O6	TG(18:2_18:2_20:2)	GL	TG	LMGL03010663	8.73814042	18.7795897	N/A	2.149151741372451	1.103767348190091	up
Lipid-B-P-0843	C59H102O6	TG(18:1_18:3_20:2)	GL	TG	LMGL03010662	6.23339658	13.0983693	N/A	2.1013213473415804	1.0712968049264742	up
Lipid-B-P-0844	C59H102O6	TG(18:2_18:3_20:1)	GL	TG	LMGL03010657	24.9051233	54.6028406	N/A	2.1924340603445236	1.1325334528207418	up
Lipid-B-P-0850	C63H110O6	TG(24:1_18:2_18:3)	GL	TG	-	1.19544592	2.46501841	N/A	2.0620074641268586	1.0440495550335254	up
Lipid-B-P-0859	C55H92O6	TG(16:1_16:1_20:5)	GL	TG	LMGL03010247	35.2941176	93.5823251	N/A	2.651499214701999	1.4068083211938391	up
Lipid-B-P-0836	C57H98O6	TG(16:0_18:0_20:6)	GL	TG	-	12.9222011	35.3498159	N/A	2.7355878171560106	1.4518508694992973	up
Lipid-B-P-0862	C55H92O6	TG(16:0_18:3_18:4)	GL	TG	LMGL03015736	10.7305503	23.9558127	N/A	2.2324868744150055	1.158651693253756	up
Lipid-B-P-0865	C55H92O6	TG(16:1_18:3_18:3)	GL	TG	LMGL03010221	55.6451613	155.602315	N/A	2.7963314574846962	1.4835353777832896	up
Lipid-B-P-0869	C57H96O6	TG(18:2_18:2_18:3)	GL	TG	LMGL03010420	9193.54839	20263.0195	N/A	2.204047734391704	1.140155469564446	up
Lipid-B-P-0870	C57H96O6	TG(18:1_18:2_18:4)	GL	TG	LMGL03016218	6062.6186	13540.242	N/A	2.2333982876640137	1.1592405536230128	up
Lipid-B-P-0871	C57H96O6	TG(16:1_18:1_20:5)	GL	TG	LMGL03010452	8.08349146	22.6933193	N/A	2.8073660264620357	1.4892171757618704	up
Lipid-B-P-0874	C59H100O6	TG(20:1_18:3_18:3)	GL	TG	-	47.5332068	135.718043	N/A	2.855225896519988	1.5136048916114861	up
Lipid-B-P-0875	C59H100O6	TG(18:3_18:3_20:1)	GL	TG	LMGL03010722	37.9981025	103.524461	N/A	2.7244639650098317	1.4459724093048172	up
Lipid-B-P-0876	C59H100O6	TG(18:2_18:3_20:2)	GL	TG	LMGL03010727	12.1252372	33.1404524	N/A	2.733179718743976	1.450580326606863	up
Lipid-B-P-0881	C63H108O6	TG(24:1_18:3_18:3)	GL	TG	-	1.28795066	3.17201473	N/A	2.4628387006688595	1.3003221441319217	up
Lipid-B-P-0777	C54H94O6	TG(13:0_16:0_22:5)	GL	TG	LMGL03013810	2.28842505	7.16465018	N/A	3.130821426727522	1.6465412235447228	up
Lipid-B-P-0775	C54H94O6	TG(15:0_18:2_18:3)	GL	TG	LMGL03015166	8.31119545	16.8858496	N/A	2.031699254527819	1.0226868607159443	up
Lipid-B-P-0589	C56H104O6	TG(17:0_18:1_18:1)	GL	TG	LMGL03010138	23.9089184	52.0778538	N/A	2.1781769015531878	1.1231211278975803	up
Lipid-B-P-0598	C58H108O6	TG(15:0_18:1_22:1)	GL	TG	LMGL03015160	5.77798861	11.8043135	N/A	2.0429797108928534	1.0306748765431857	up
Lipid-B-P-0584	C54H100O6	TG(16:0_17:1_18:1)	GL	TG	LMGL03010061	14.1176471	32.1935823	N/A	2.2803787395988957	1.1892734561283316	up
Lipid-B-P-0622	C65H122O6	TG(26:0_18:1_18:1)	GL	TG	-	0.839658444	1.87795897	N/A	2.2365748637668674	1.1612910497699978	up
Lipid-B-P-0618	C62H116O6	TG(23:0_18:1_18:1)	GL	TG	-	0.927893738	1.92530247	N/A	2.0749169771851617	1.0530536116405251	up
Lipid-B-P-0608	C60H112O6	TG(15:0_18:1_24:1)	GL	TG	-	0.922201139	2.03261441	N/A	2.2040901101077472	1.1401832070071252	up
Lipid-B-P-0571	C51H94O6	TG(14:0_16:0_18:2)	GL	TG	LMGL03014227	18.1593928	4.73435034	N/A	0.2607108283928965	-1.9394775897112322	down
Lipid-B-P-0570	C51H94O6	TG(16:0_16:1_16:1)	GL	TG	LMGL03010018	23.9373814	9.72119937	N/A	0.40610955758093076	-1.3000591141349596	down
Lipid-B-P-0572	C51H94O6	TG(14:0_16:1_18:1)	GL	TG	LMGL03014251	2.52466793	5.0499737	N/A	2.000252643126813	1.0001822319834115	up
Lipid-B-P-0731	C59H106O6	TG(18:0_18:3_20:1)	GL	TG	LMGL03010537	4.83870968	12.3093109	N/A	2.543924251309907	1.3470557131196952	up
Lipid-B-P-0719	C56H100O6	TG(16:0_16:0_21:4)	GL	TG	-	2.27703985	5.23934771	N/A	2.30094686748675	1.2022276698295384	up
Lipid-B-P-0718	C56H100O6	TG(17:1_18:1_18:2)	GL	TG	LMGL03010190	2.29981025	5.64965807	N/A	2.4565757414117098	1.296648721105828	up
Lipid-B-P-0714	C54H96O6	TG(16:0_17:1_18:3)	GL	TG	LMGL03010091	4.72485769	11.2993161	N/A	2.3914616780764884	1.2578926730754305	up
Lipid-B-P-0720	C56H100O6	TG(17:0_18:2_18:2)	GL	TG	LMGL03010189	4.5256167	13.445555	N/A	2.9709884621912415	1.570943002490123	up
Lipid-B-P-0659	C57H104O6	TG(16:0_18:1_20:2)	GL	TG	LMGL03010271	6.20493359	13.8874277	N/A	2.23812672586557	1.1622917260380596	up
Lipid-B-P-0656	C56H102O6	TG(17:1_18:1_18:1)	GL	TG	LMGL03010161	3.70018975	9.84744871	N/A	2.6613361409370966	1.4121507419406993	up
Lipid-B-P-0665	C58H106O6	TG(18:1_18:1_19:1)	GL	TG	LMGL03013031	2.9316888	10.1157286	N/A	3.4504783045185428	1.7867963618118528	up

## Sheet: WT(10)_vs_M45(10)_x0009_
Index	Formula	Compounds	Class I	Class II	lipidmaps ID	WT(10)	M45(10)	Pvalue	Fold_Change	Log2FC	Type
Lipid-B-P-0027	C34H67NO3	Cer(d18:1/16:0)	SP	Cer	LMSP02010004	1.0626186	2.13235294	N/A	2.0066964195808357	1.0048223769931433	up
Lipid-B-P-0039	C34H65NO3	Cer(d18:1/16:1)	SP	Cer	-	0.693548387	1.52310924	N/A	2.1961109975157362	1.1349509739781702	up
Lipid-B-P-0431	C41H68O5	DG(18:2_20:4)	GL	DG	LMGL02010131	3.15464896	0.425945378	N/A	0.13502148207323836	-2.888739134907846	down
Lipid-B-P-0366	C39H72O5	DG(18:1_18:1)	GL	DG	LMGL02010049	1501.42315	745.798319	N/A	0.4967276007433347	-1.0094731823195269	down
Lipid-B-P-0365	C39H72O5	DG(18:0_18:2)	GL	DG	LMGL02010050	427.893738	123.42437	N/A	0.2884463104715966	-1.7936252849408945	down
Lipid-B-P-0362	C38H70O5	DG(17:1_18:1)	GL	DG	LMGL02010007	3.00759013	0	N/A	0	-Inf	down
Lipid-B-P-0377	C36H64O5	DG(15:0_18:3)	GL	DG	LMGL02010434	54.5540797	23.0567227	N/A	0.42263975172511253	-1.2424996273788966	down
Lipid-B-P-0351	C39H74O5	DG(18:0_18:1)	GL	DG	LMGL02010043	311.195446	95.5882353	N/A	0.3071646340865798	-1.7029159763708057	down
Lipid-B-P-0348	C38H72O5	DG(17:0_18:1)	GL	DG	LMGL02010030	4.58728653	2.03256303	N/A	0.44308612874025116	-1.1743409323850909	down
Lipid-B-P-0347	C37H70O5	DG(16:0_18:1)	GL	DG	LMGL02010006	564.516129	275.210084	N/A	0.4875150059707152	-1.0364814684223518	down
Lipid-B-P-0378	C37H66O5	DG(16:1_18:2)	GL	DG	LMGL02010031	0	23.0042017	N/A	Inf	Inf	up
Lipid-B-P-0429	C39H64O5	DG(18:2_18:4)	GL	DG	LMGL02010505	1242.88425	360.819328	N/A	0.2903080701199649	-1.7843434176515982	down
Lipid-B-P-0379	C37H66O5	DG(16:0_18:3)	GL	DG	LMGL02010032	4259.96205	2111.34454	N/A	0.4956251992902143	-1.0126785539649281	down
Lipid-B-P-0428	C39H64O5	DG(18:3_18:3)	GL	DG	LMGL02010079	7495.25617	2116.59664	N/A	0.2823915009698728	-1.8242314258715058	down
Lipid-B-P-0427	C39H64O5	DG(16:1_20:5)	GL	DG	LMGL02010086	37.0018975	12.447479	N/A	0.33640109943010355	-1.5717456742533829	down
Lipid-B-P-0420	C41H70O5	DG(18:2_20:3)	GL	DG	LMGL02010120	6.68880455	2.5052521	N/A	0.3745440730511403	-1.4167926025553548	down
Lipid-B-P-0417	C39H66O5	DG(16:1_20:4)	GL	DG	LMGL02010077	28.7950664	13.8130252	N/A	0.47970110602002297	-1.059792329002823	down
Lipid-B-P-0416	C39H66O5	DG(18:2_18:3)	GL	DG	LMGL02010071	5265.65465	2389.70588	N/A	0.4538288282920339	-1.1397798395285779	down
Lipid-B-P-0406	C41H72O5	DG(18:1_20:3)	GL	DG	LMGL02010110	3.9943074	1.33403361	N/A	0.33398371141890587	-1.5821503515539013	down
Lipid-B-P-0405	C39H68O5	DG(18:1_18:3)	GL	DG	LMGL02010064	7685.00949	3403.36134	N/A	0.44285714213216926	-1.1750867089198367	down
Lipid-B-P-0381	C38H68O5	DG(17:1_18:2)	GL	DG	LMGL02010039	3.47248577	0	N/A	0	-Inf	down
Lipid-B-P-0382	C38H68O5	DG(17:0_18:3)	GL	DG	LMGL02010040	58.3491461	17.5420168	N/A	0.3006387920388093	-1.7338969197275085	down
Lipid-B-P-0387	C39H70O5	DG(18:0_18:3)	GL	DG	LMGL02010057	1997.1537	376.57563	N/A	0.18855615869724998	-2.4069338217513305	down
Lipid-B-P-0394	C45H82O5	DG(18:3_24:0)	GL	DG	-	13.0929791	5.93487395	N/A	0.4532867504539131	-1.1415041029416395	down
Lipid-B-P-0391	C41H74O5	DG(18:3_22:0)	GL	DG	LMGL02010484	32.0683112	7.5105042	N/A	0.23420329661762795	-2.0941667117022442	down
Lipid-B-P-0393	C44H80O5	DG(18:3_23:0)	GL	DG	-	7.30550285	3.21428571	N/A	0.4399814463148146	-1.1844854072146498	down
Lipid-B-P-0388	C40H72O5	DG(19:1_18:2)	GL	DG	LMGL02010529	3.21157495	0	N/A	0	-Inf	down
Lipid-B-P-1174	C51H90O15	DGDG(18:0_18:3)	GL	DGDG	-	61.2903226	30.4621849	N/A	0.4970145955798901	-1.0086398755715544	down
Lipid-B-P-1173	C50H88O15	DGDG(17:0_18:3)	GL	DGDG	-	4.0227704	1.82773109	N/A	0.4543463604087372	-1.1381355728532063	down
Lipid-B-P-1152	C43H76O11	DGGA(16:0_18:2)	GL	DGGA	-	8.14041746	17.605042	N/A	2.1626706598902117	1.1128139826742673	up
Lipid-B-N-0017	C32H64O2	FFA(30:0)	FA	FFA	LMFA01010030	80.0759013	38.3403361	N/A	0.4787999320339839	-1.062505147397596	down
Lipid-B-N-0013	C24H48O2	FFA(24:0)	FA	FFA	LMFA01010024	179.316888	74.0546218	N/A	0.41298185924350866	-1.2758496840761275	down
Lipid-B-N-0039	C18H30O2	FFA(18:3)	FA	FFA	LMFA01030140	514.231499	230.042017	N/A	0.44735108107409033	-1.1605205920675625	down
Lipid-B-N-0454	C19H33O7P	LPA(16:3)	GP	LPA	-	13.5673624	1.37079832	N/A	0.10103646380080479	-3.3070520429920793	down
Lipid-B-N-0459	C25H39O7P	LPA(22:5)	GP	LPA	-	614.326376	23.8707983	N/A	0.038856867021447895	-4.685686606783365	down
Lipid-B-N-0456	C21H35O7P	LPA(18:4)	GP	LPA	LMGP10050024	1.72675522	0.181460084	N/A	0.10508732326287683	-3.2503394481260286	down
Lipid-B-N-0448	C19H39O7P	LPA(16:0)	GP	LPA	LMGP10050042	0	3.80777311	N/A	Inf	Inf	up
Lipid-B-N-0449	C21H43O7P	LPA(18:0)	GP	LPA	LMGP10050043	0	0.798319328	N/A	Inf	Inf	up
Lipid-B-N-0451	C21H41O7P	LPA(18:1)	GP	LPA	LMGP10050008	47.9127135	11.3182773	N/A	0.23622701519503794	-2.0817541324417514	down
Lipid-B-N-0453	C21H39O7P	LPA(18:2)	GP	LPA	LMGP10050017	119.070209	16.9117647	N/A	0.14203187213688354	-2.8157133861837886	down
Lipid-B-N-0460	C25H39O7P	LPA(22:6)	GP	LPA	LMGP10050019	199.240987	6.11869748	N/A	0.030710033975087668	-5.025146081379421	down
Lipid-B-N-0455	C21H37O7P	LPA(18:3)	GP	LPA	LMGP10050023	145.872865	12.762605	N/A	0.08749128907559334	-3.5147168052073448	down
Lipid-B-P-0196	C28H50NO7P	LPC(20:4)	GP	LPC	LMGP01050048	0.989089184	0.370273109	N/A	0.37435765650835384	-1.4175108335775493	down
Lipid-B-P-0195	C26H46NO7P	LPC(18:4)	GP	LPC	LMGP01050040	1.37571157	0.359768908	N/A	0.2615147795842118	-1.9350356117791392	down
Lipid-B-P-0193	C26H48NO7P	LPC(18:3)	GP	LPC	LMGP01050038	1805.02846	225.315126	N/A	0.12482635647750395	-3.0020055104886554	down
Lipid-B-P-0169	C22H46NO7P	LPC(14:0)	GP	LPC	LMGP01050012	1.73624288	0.588235294	N/A	0.33879781496929734	-1.5615035246538629	down
Lipid-B-P-0181	C24H48NO7P	LPC(16:1)	GP	LPC	LMGP01050021	19.6394687	3.46638655	N/A	0.1765010348777918	-2.502251452418209	down
Lipid-B-P-0189	C26H50NO7P	LPC(18:2)	GP	LPC	LMGP01050034	1496.67932	275.735294	N/A	0.18423137830220038	-2.4404092926024132	down
Lipid-B-P-0173	C26H54NO7P	LPC(18:0)	GP	LPC	LMGP01050026	14.943074	5.72478992	N/A	0.38310657633094775	-1.384182303898178	down
Lipid-B-P-0183	C26H52NO7P	LPC(18:1)	GP	LPC	LMGP01050029	853.889943	128.413866	N/A	0.15038690530636686	-2.733249142712386	down
Lipid-B-P-0218	C23H42NO7P	LPE(18:3)	GP	LPE	LMGP02050042	592.979127	208.508403	N/A	0.35162857089909	-1.5078757962496272	down
Lipid-B-N-0060	C24H43O9P	LPG(18:3)	GP	LPG	LMGP04050020	19.6394687	3.79201681	N/A	0.193081435548203	-2.3727186366063884	down
Lipid-B-N-0053	C24H49O9P	LPG(18:0)	GP	LPG	LMGP04050009	0.194497154	0.0924369748	N/A	0.4752613233610606	-1.0732070946053545	down
Lipid-B-N-0055	C22H43O9P	LPG(16:1)	GP	LPG	LMGP04050013	2.24857685	0.371848739	N/A	0.16537070503060636	-2.596224407236073	down
Lipid-B-N-0056	C24H47O9P	LPG(18:1)	GP	LPG	LMGP04050006	7.58064516	1.78571429	N/A	0.23556231063584038	-2.085819364752971	down
Lipid-B-N-0058	C24H45O9P	LPG(18:2)	GP	LPG	LMGP04050014	18.2163188	5.33613445	N/A	0.2929315471795542	-1.7713645226715973	down
Lipid-B-N-0052	C22H45O9P	LPG(16:0)	GP	LPG	LMGP04050008	67.0777989	13.6554622	N/A	0.20357648020558408	-2.2963572026820893	down
Lipid-B-N-0073	C27H49O12P	LPI(18:3)	GP	LPI	LMGP06050016	4.36432638	0.504201681	N/A	0.1155279502721334	-3.113686162373801	down
Lipid-B-N-0071	C27H49O12P	LPI(18:2)	GP	LPI	LMGP06050010	110.815939	20.6932773	N/A	0.18673556788613233	-2.4209313482245545	down
Lipid-B-N-0067	C27H53O12P	LPI(18:0)	GP	LPI	LMGP06050004	1.19165085	0.443277311	N/A	0.3719858975470877	-1.4266801668995892	down
Lipid-B-N-0069	C27H51O12P	LPI(18:1)	GP	LPI	LMGP06050005	56.7362429	13.8235294	N/A	0.24364548467484087	-2.037144608649261	down
Lipid-B-P-0463	C21H40O4	MG(18:1)	GL	MG	LMGL01010004	23.4345351	10.5042017	N/A	0.44823597545999533	-1.157669650557443	down
Lipid-B-P-0468	C21H36O4	MG(18:3)	GL	MG	-	134.724858	45.3781513	N/A	0.33682092505898203	-1.5699463260166875	down
Lipid-B-P-1267	C45H74O10	MGDG(16:1_20:5)	GL	MGDG	-	9.37381404	4.51680672	N/A	0.4818536724460133	-1.0533329942561729	down
Lipid-B-N-0484	C37H65O8P	PA(16:1_18:3)	GP	PA	-	6.71726755	0.860294118	N/A	0.1280720339924528	-2.964972613939533	down
Lipid-B-N-0486	C41H73O8P	PA(18:0_20:4)	GP	PA	LMGP10010024	5.70208729	0.503151261	N/A	0.08823983839784395	-3.5024260409900645	down
Lipid-B-N-0481	C41H75O8P	PA(18:2_20:1)	GP	PA	LMGP10010222	1.9259962	0.423319328	N/A	0.2197924004211431	-2.185786590603275	down
Lipid-B-N-0462	C34H67O8P	PA(16:0_15:0)	GP	PA	LMGP10010912	2.11574953	0.339285714	N/A	0.16036194700229947	-2.640596255988274	down
Lipid-B-N-0107	C44H88NO8P	PC(18:0_18:0)	GP	PC	LMGP01010006	0.877609108	0.366071429	N/A	0.41712355268765056	-1.2614533192549469	down
Lipid-B-N-0156	C42H76NO8P	PC(16:2_18:2)	GP	PC	LMGP01010699	13.0929791	40.2310924	N/A	3.0727225708318744	1.619517515140069	up
Lipid-B-N-0150	C44H82NO8P	PC(18:0_18:3)	GP	PC	-	925.047438	212.184874	N/A	0.2293772895136649	-2.1242055366981574	down
Lipid-B-N-0238	C41H76NO8P	PE(18:0_18:3)	GP	PE	-	157.495256	65.4411765	N/A	0.41551204882006093	-1.2670377827030075	down
Lipid-B-N-0232	C37H68NO8P	PE(16:0_16:3)	GP	PE	-	142.314991	48.4243697	N/A	0.3402619032593692	-1.5552824629953166	down
Lipid-B-N-0262	C39H68NO8P	PE(16:2_18:3)	GP	PE	-	174.573055	60.6092437	N/A	0.3471855590772585	-1.5262211536743915	down
Lipid-B-N-0271	C39H66NO8P	PE(16:3_18:3)	GP	PE	-	323.529412	73.9495798	N/A	0.22857142830649352	-2.129283018617181	down
Lipid-B-N-0249	C39H70NO8P	PE(18:1_16:3)	GP	PE	-	107.210626	32.4579832	N/A	0.30274968453220297	-1.72380263826772	down
Lipid-B-N-0291	C40H79O10P	PG(18:0_16:0)	GP	PG	LMGP04010888	84.345351	35.1890756	N/A	0.41720231385367057	-1.2611809356491495	down
Lipid-B-N-0294	C38H73O10P	PG(18:1_14:0)	GP	PG	LMGP04010882	0.415559772	0.981092437	N/A	2.360893674279906	1.2393330695025042	up
Lipid-B-N-0314	C44H81O10P	PG(18:1_20:2)	GP	PG	LMGP04010357	0.609108159	1.8487395	N/A	3.035157997284354	1.601771618940816	up
Lipid-B-N-0293	C38H73O10P	PG(16:0_16:1)	GP	PG	LMGP04010910	1.07210626	2.15336134	N/A	2.0085335011475447	1.006142524881687	up
Lipid-B-N-0357	C42H77O13P	PI(16:1_17:1)	GP	PI	LMGP06010177	68.6907021	25.9663866	N/A	0.3780189429742341	-1.4034695634827254	down
Lipid-B-N-0515	C40H69O8P	PMeOH(18:2_18:3)	GP	PMeOH	-	76.7552182	26.3655462	N/A	0.3435016773882352	-1.5416109508548166	down
Lipid-B-N-0508	C38H69O8P	PMeOH(16:0_18:3)	GP	PMeOH	-	72.1062619	23.3193277	N/A	0.32340225502661923	-1.6285983563838329	down
Lipid-B-N-0507	C38H71O8P	PMeOH(16:0_18:2)	GP	PMeOH	-	112.903226	51.7857143	N/A	0.45867346872798836	-1.1244606355633298	down
Lipid-B-N-0424	C40H74NO10P	PS(18:2_16:0)	GP	PS	LMGP03010877	0	68.802521	N/A	Inf	Inf	up
Lipid-B-N-0410	C38H74NO10P	PS(16:0_16:0)	GP	PS	LMGP03010029	81.1195446	16.0714286	N/A	0.19812030108462914	-2.3355513763282847	down
Lipid-B-N-0418	C41H78NO10P	PS(18:0_17:1)	GP	PS	LMGP03010313	312.618596	69.8529412	N/A	0.22344461300056506	-2.162010831497263	down
Lipid-B-N-0426	C41H76NO10P	PS(18:0_17:2)	GP	PS	LMGP03010314	1067.36243	170.168067	N/A	0.1594285710431086	-2.6490178983786192	down
Lipid-B-N-0427	C42H78NO10P	PS(18:0_18:2)	GP	PS	LMGP03010031	0	15.0735294	N/A	Inf	Inf	up
Lipid-B-P-0003	C16H31NO3	PhytoSph(d16:2)	SP	SPH	-	0.0290322581	0.0122058824	N/A	0.42042483770836964	-1.2500801920473104	down
Lipid-B-P-0806	C61H108O6	TG(18:2_18:3_22:0)	GL	TG	LMGL03011116	30.455408	12.8256303	N/A	0.4211281720474735	-1.2476687047432398	down
Lipid-B-P-0809	C61H108O6	TG(18:3_20:1_20:1)	GL	TG	LMGL03010929	21.1480076	8.25630252	N/A	0.3904056909833908	-1.3569540115212102	down
Lipid-B-P-0813	C63H112O6	TG(24:0_18:2_18:3)	GL	TG	-	14.971537	6.99579832	N/A	0.46727322117962905	-1.0976617342914368	down
Lipid-B-P-0804	C61H108O6	TG(18:2_18:2_22:1)	GL	TG	LMGL03011124	8.83776091	3.93907563	N/A	0.445709684852744	-1.1658237851882602	down
Lipid-B-P-0814	C53H90O6	TG(12:0_16:3_18:3)	GL	TG	-	3.72865275	1.56617647	N/A	0.4200381679414904	-1.2514076665244658	down
Lipid-B-P-0820	C53H90O6	TG(14:0_14:0_22:6)	GL	TG	LMGL03012782	37.5711575	15.7563025	N/A	0.4193722937601803	-1.2536965433602094	down
Lipid-B-P-0823	C54H92O6	TG(15:0_18:3_18:3)	GL	TG	LMGL03012908	16.5085389	7.83088235	N/A	0.4743534480813441	-1.0759656607149828	down
Lipid-B-P-0824	C55H94O6	TG(16:0_16:1_20:5)	GL	TG	LMGL03010215	4212.52372	1934.87395	N/A	0.45931467182337904	-1.1224452267895124	down
Lipid-B-P-0825	C55H94O6	TG(16:0_18:2_18:4)	GL	TG	LMGL03015732	526.565465	243.277311	N/A	0.46200772205978224	-1.1140111296437563	down
Lipid-B-P-0829	C55H94O6	TG(16:0_18:3_18:3)	GL	TG	LMGL03010192	2590.13283	1277.83613	N/A	0.493347721475736	-1.0193232490581532	down
Lipid-B-P-0832	C56H96O6	TG(17:0_18:3_18:3)	GL	TG	LMGL03010253	34.5825427	16.7016807	N/A	0.48295120589846047	-1.050050658547457	down
Lipid-B-P-0834	C57H98O6	TG(16:0_18:1_20:5)	GL	TG	LMGL03010403	18.0740038	5.04201681	N/A	0.27896512946400953	-1.8418432978989494	down
Lipid-B-P-0785	C56H98O6	TG(16:0_17:1_20:4)	GL	TG	LMGL03010244	1.27229602	0.43487395	N/A	0.3418024918446259	-1.5487651801472122	down
Lipid-B-P-0788	C56H98O6	TG(17:1_17:2_19:2)	GL	TG	-	1.40037951	0.43487395	N/A	0.3105400692416586	-1.6871486622980139	down
Lipid-B-P-0794	C57H100O6	TG(18:0_18:1_18:4)	GL	TG	LMGL03016143	47.2485769	22.0903361	N/A	0.4675344221848933	-1.0968555076683413	down
Lipid-B-P-0896	C56H92O6	TG(17:2_17:3_19:3)	GL	TG	-	4.5256167	0	N/A	0	-Inf	down
Lipid-B-P-0898	C57H94O6	TG(16:1_16:1_22:6)	GL	TG	LMGL03010649	1.13425047	0.458508403	N/A	0.4042391121953866	-1.3067191783146028	down
Lipid-B-P-0899	C57H94O6	TG(16:0_18:3_20:5)	GL	TG	LMGL03010502	11.8975332	4.94747899	N/A	0.4158407383137203	-1.2658969944972263	down
Lipid-B-P-0902	C59H98O6	TG(14:0_20:2_22:6)	GL	TG	LMGL03014516	12.2106262	2.76995798	N/A	0.22684815132576902	-2.1402011922364514	down
Lipid-B-P-0903	C59H98O6	TG(18:2_18:3_20:3)	GL	TG	LMGL03010800	5.55028463	2.25315126	N/A	0.4059523808601506	-1.3006175889697231	down
Lipid-B-P-0905	C59H98O6	TG(18:3_18:3_20:2)	GL	TG	LMGL03010794	9.96204934	3.29306723	N/A	0.33056122466464316	-1.597010590659075	down
Lipid-B-P-0911	C57H92O6	TG(18:2_18:3_18:4)	GL	TG	LMGL03016289	1505.6926	466.386555	N/A	0.3097488524550097	-1.6908291573496805	down
Lipid-B-P-0912	C57H92O6	TG(16:3_18:1_20:5)	GL	TG	-	55.2182163	21.2079832	N/A	0.38407584708599146	-1.38053685318677	down
Lipid-B-P-0913	C57H92O6	TG(14:0_20:4_20:5)	GL	TG	LMGL03014527	56.9259962	20.105042	N/A	0.35317857116394213	-1.5015302836489277	down
Lipid-B-P-0914	C57H92O6	TG(18:3_18:3_18:3)	GL	TG	LMGL03010527	4971.537	2342.43697	N/A	0.47116957391647696	-1.0856817156873124	down
Lipid-B-P-0915	C57H92O6	TG(18:1_18:4_18:4)	GL	TG	LMGL03013034	758.538899	282.037815	N/A	0.3718172072280238	-1.4273345569911866	down
Lipid-B-P-0916	C59H96O6	TG(16:0_20:4_20:5)	GL	TG	LMGL03010877	0.631878558	0	N/A	0	-Inf	down
Lipid-B-P-0917	C59H96O6	TG(18:1_18:3_20:5)	GL	TG	LMGL03010883	18.3870968	4.25420168	N/A	0.23136886297351744	-2.1117333715666393	down
Lipid-B-P-0934	C59H94O6	TG(16:0_20:5_20:5)	GL	TG	LMGL03010947	4.07020873	1.81197479	N/A	0.44517982005311063	-1.167539897915371	down
Lipid-B-P-0894	C55H90O6	TG(16:0_18:4_18:4)	GL	TG	LMGL03012986	0.342979127	0	N/A	0	-Inf	down
Lipid-B-P-0892	C55H90O6	TG(16:2_18:3_18:3)	GL	TG	-	5.32258065	2.05777311	N/A	0.38661191728489824	-1.371041985680598	down
Lipid-B-P-0889	C55H90O6	TG(14:0_18:3_20:5)	GL	TG	-	11.5275142	3.90756303	N/A	0.33897707365218427	-1.5607403933451969	down
Lipid-B-P-0838	C57H98O6	TG(18:0_18:3_18:3)	GL	TG	LMGL03010372	2578.74763	945.378151	N/A	0.3666035947069392	-1.4477071626908273	down
Lipid-B-P-0839	C58H100O6	TG(17:2_19:2_19:2)	GL	TG	-	1.17979127	0	N/A	0	-Inf	down
Lipid-B-P-0842	C59H102O6	TG(18:3_18:3_20:0)	GL	TG	LMGL03010653	58.0645161	24.3592437	N/A	0.41952030837642684	-1.2531874437340833	down
Lipid-B-P-0846	C61H106O6	TG(18:3_18:3_22:0)	GL	TG	LMGL03011191	42.4098672	14.7163866	N/A	0.3470038359375009	-1.5269764837915454	down
Lipid-B-P-0850	C63H110O6	TG(24:1_18:2_18:3)	GL	TG	-	1.19544592	0	N/A	0	-Inf	down
Lipid-B-P-0881	C63H108O6	TG(24:1_18:3_18:3)	GL	TG	-	1.28795066	0.338760504	N/A	0.26302288940167945	-1.9267397402771147	down
Lipid-B-P-0590	C56H104O6	TG(17:0_18:0_18:2)	GL	TG	LMGL03010143	4.78178368	2.04831933	N/A	0.4283588441206943	-1.2231082194565737	down
Lipid-B-P-0587	C55H102O6	TG(16:0_18:0_18:2)	GL	TG	LMGL03010104	461.100569	191.596639	N/A	0.41552028316842093	-1.267009192591439	down
Lipid-B-P-0599	C58H108O6	TG(18:0_18:1_19:1)	GL	TG	LMGL03016144	2.87476281	1.19117647	N/A	0.41435643520099663	-1.2710557666297337	down
Lipid-B-P-0635	C51H92O6	TG(14:0_16:1_18:2)	GL	TG	LMGL03014252	3.24478178	8.00420168	N/A	2.466791982541273	1.302636062452266	up
Lipid-B-P-0627	C47H84O6	TG(10:0_16:0_18:3)	GL	TG	-	0.947817837	0.206722689	N/A	0.21810381798079623	-2.1969130698250248	down
Lipid-B-P-0616	C61H114O6	TG(18:0_20:0_20:2)	GL	TG	LMGL03010725	3.0170778	0	N/A	0	-Inf	down
Lipid-B-P-0613	C61H114O6	TG(16:0_24:0_18:2)	GL	TG	-	5.69259962	2.42647059	N/A	0.42625000034694166	-1.230228259576286	down
Lipid-B-P-0611	C61H114O6	TG(18:0_22:0_18:2)	GL	TG	-	8.31119545	2.57773109	N/A	0.31015166295962876	-1.688954234568449	down
Lipid-B-P-0609	C60H112O6	TG(16:0_23:0_18:2)	GL	TG	-	1.35483871	0.674369748	N/A	0.4977490995957741	-1.0065093887052938	down
Lipid-B-P-0604	C59H110O6	TG(16:0_18:2_22:0)	GL	TG	LMGL03010568	26.5275142	6.9012605	N/A	0.2601548131486817	-1.9425576958891173	down
Lipid-B-P-0573	C51H94O6	TG(14:1_16:0_18:1)	GL	TG	LMGL03014632	0	2.625	N/A	Inf	Inf	up
Lipid-B-P-0525	C49H92O6	TG(14:0_14:0_18:1)	GL	TG	LMGL03012762	0.909392789	2.67857143	N/A	2.945450483443409	1.5584882997698108	up
Lipid-B-P-0523	C49H92O6	TG(14:0_16:0_16:1)	GL	TG	LMGL03014221	3.41555977	8.06722689	N/A	2.3619047632710584	1.2399507935553116	up
Lipid-B-P-0500	C57H110O6	TG(18:0_18:0_18:0)	GL	TG	LMGL03010002	2.73244782	1.30252101	N/A	0.47668650814345653	-1.0688873020998346	down
Lipid-B-P-0539	C56H106O6	TG(17:0_18:0_18:1)	GL	TG	LMGL03010119	16.9924099	5.54621849	N/A	0.3263938736553195	-1.6153141164077232	down
Lipid-B-P-0541	C57H108O6	TG(18:0_18:0_18:1)	GL	TG	LMGL03010188	563.567362	236.344538	N/A	0.419372295019455	-1.2536965390281412	down
Lipid-B-P-0556	C61H116O6	TG(16:0_20:1_22:0)	GL	TG	LMGL03010823	8.70967742	3.75	N/A	0.43055555552366254	-1.2157286911623035	down
Lipid-B-P-0555	C61H116O6	TG(16:0_24:0_18:1)	GL	TG	-	7.77039848	3.87605042	N/A	0.49882260607051904	-1.0034012469474987	down
Lipid-B-P-0554	C60H114O6	TG(16:0_23:0_18:1)	GL	TG	-	1.03889943	0.469537815	N/A	0.4519569473630378	-1.1457427443355743	down
Lipid-B-P-0553	C60H114O6	TG(15:0_24:0_18:1)	GL	TG	-	0.740037951	0.359243697	N/A	0.48543955957199275	-1.042636413112797	down
Lipid-B-P-0551	C59H112O6	TG(16:0_20:0_20:1)	GL	TG	LMGL03010383	21.6318786	8.63445378	N/A	0.39915413449112086	-1.324982140103344	down
Lipid-B-P-0548	C59H112O6	TG(16:0_18:1_22:0)	GL	TG	LMGL03010511	17.9886148	7.90966387	N/A	0.43970388815040945	-1.1853958050238325	down
Lipid-B-P-0547	C59H112O6	TG(18:0_18:1_20:0)	GL	TG	LMGL03010382	23.6527514	9.42226891	N/A	0.39835826076453834	-1.3278616024578058	down
Lipid-B-P-0546	C58H110O6	TG(16:0_18:1_21:0)	GL	TG	LMGL03010455	1.20113852	0.422268908	N/A	0.3515572109035351	-1.508168608518369	down
Lipid-B-P-0544	C57H108O6	TG(16:0_18:1_20:0)	GL	TG	LMGL03010201	370.018975	150.945378	N/A	0.40793956039686885	-1.293572674001346	down
Lipid-B-P-0572	C51H94O6	TG(14:0_16:1_18:1)	GL	TG	LMGL03014251	2.52466793	6.08193277	N/A	2.409003060453974	1.268436226411156	up
Lipid-B-P-0730	C59H106O6	TG(18:0_18:2_20:2)	GL	TG	LMGL03010544	18.1593928	8.91806723	N/A	0.4910994177074027	-1.025912982944937	down
Lipid-B-P-0719	C56H100O6	TG(16:0_16:0_21:4)	GL	TG	-	2.27703985	0.945378151	N/A	0.4151785709854836	-1.2681961124892491	down
Lipid-B-P-0738	C61H110O6	TG(18:1_18:3_22:0)	GL	TG	LMGL03011041	60.056926	28.6134454	N/A	0.47643872748332144	-1.0696374069639094	down
Lipid-B-P-0739	C61H110O6	TG(18:2_18:2_22:0)	GL	TG	LMGL03011042	6.71726755	2.91491597	N/A	0.4339437052793885	-1.2044201982591638	down
Lipid-B-P-0754	C63H114O6	TG(18:2_24:0_18:2)	GL	TG	-	2.63282732	1.25735294	N/A	0.47756756793301586	-1.0662232297480663	down
Lipid-B-P-0753	C63H114O6	TG(18:1_24:0_18:3)	GL	TG	-	18.7001898	7.59453782	N/A	0.4061208950938027	-1.3000188384384659	down
Lipid-B-P-0749	C63H114O6	TG(18:1_20:2_22:1)	GL	TG	LMGL03011423	11.5844402	5.10504202	N/A	0.4406809420104737	-1.1821935886997448	down
Lipid-B-P-0745	C62H112O6	TG(17:1_18:1_24:2)	GL	TG	-	2.87476281	0.986344538	N/A	0.343104667476897	-1.5432793429353366	down
Lipid-B-P-0744	C61H110O6	TG(18:1_20:1_20:2)	GL	TG	LMGL03010861	37.0018975	17.5840336	N/A	0.4752197802828896	-1.0733332075657678	down
Lipid-B-P-0741	C61H110O6	TG(18:3_20:0_20:1)	GL	TG	LMGL03010858	35.0094877	16.3865546	N/A	0.4680603938114753	-1.095233402192158	down
Lipid-B-P-0660	C57H104O6	TG(18:0_18:0_18:3)	GL	TG	LMGL03010256	1078.74763	504.201681	N/A	0.4673954009057707	-1.097284556579806	down
Lipid-B-P-0654	C55H100O6	TG(16:0_18:0_18:3)	GL	TG	LMGL03010125	870.967742	368.697479	N/A	0.42331932770938374	-1.2401817348539605	down
Lipid-B-P-0650	C54H98O6	TG(16:0_17:0_18:3)	GL	TG	LMGL03010077	13.8045541	5.67226891	N/A	0.4108983795427336	-1.2831464539176218	down
Lipid-B-P-0662	C57H104O6	TG(20:0_18:1_18:2)	GL	TG	-	46.6793169	18.4663866	N/A	0.39560104616698016	-1.3378818535782089	down
Lipid-B-P-0663	C57H104O6	TG(16:0_18:3_20:0)	GL	TG	LMGL03010262	526.565465	162.605042	N/A	0.3088030887099669	-1.6952409120862049	down
Lipid-B-P-0685	C63H116O6	TG(18:2_20:1_22:0)	GL	TG	LMGL03011339	5.37950664	2.35084034	N/A	0.43699924497165415	-1.1942973077852674	down
Lipid-B-P-0678	C61H112O6	TG(18:3_20:0_20:0)	GL	TG	LMGL03010785	22.8842505	5.79831933	N/A	0.2533759770720916	-1.9806483478430688	down
Lipid-B-P-0675	C61H112O6	TG(18:1_18:1_22:1)	GL	TG	LMGL03010976	5.9345351	2.07983193	N/A	0.35046248694358556	-1.5126680666195575	down
Lipid-B-P-0669	C59H108O6	TG(16:0_18:3_22:0)	GL	TG	LMGL03010627	64.0417457	14.5588235	N/A	0.22733333298252048	-2.1371188585853873	down

## Sheet: M45(10)_vs_M45(20)_x0009_
Index	Formula	Compounds	Class I	Class II	lipidmaps ID	M45(10)	M45(20)	Pvalue	Fold_Change	Log2FC	Type
Lipid-B-P-0015	C40H79NO4	Cer(d18:0/22:1(2OH))	SP	Cer	-	0.174369748	1.5862069	N/A	9.09680101160667	3.1853592951924234	up
Lipid-B-P-0039	C34H65NO3	Cer(d18:1/16:1)	SP	Cer	-	1.52310924	0.496551724	N/A	0.3260118913072841	-1.6170035070654571	down
Lipid-B-P-0053	C34H65NO3	Cer(d18:2/16:0)	SP	Cer	LMSP02010024	1.57563025	7.30049261	N/A	4.6333793159911725	2.21206479480346	up
Lipid-B-P-0062	C34H63NO3	Cer(d18:2/16:1)	SP	Cer	-	135.504202	17.044335	N/A	0.12578454947101936	-2.990973372753507	down
Lipid-B-P-0063	C36H67NO3	Cer(d18:2/18:1)	SP	Cer	LMSP02010025	0.641806723	0.254187192	N/A	0.39604943807981896	-1.3362475645300074	down
Lipid-B-P-0064	C38H71NO3	Cer(d18:2/20:1)	SP	Cer	LMSP02010027	0.402310924	0.18817734	N/A	0.4677410648685244	-1.0962180005725424	down
Lipid-B-P-0019	C34H69NO3	Cer(d18:0/16:0)	SP	Cer	LMSP02020001	1.61764706	0.444334975	N/A	0.2746798025275056	-1.8641772633402907	down
Lipid-B-P-0111	C44H87NO4	Cer(t18:1/26:0)	SP	Cert	LMSP02010138	2.60504202	1.14285714	N/A	0.4387096757848075	-1.1886615693991005	down
Lipid-B-P-0110	C42H83NO4	Cer(t18:1/24:0)	SP	Cert	LMSP02010140	11.5546218	2.88669951	N/A	0.24983072228292233	-2.0009771953639923	down
Lipid-B-P-0105	C42H85NO4	Cer(t18:0/24:0)	SP	Cert	LMSP02030004	2.44747899	0.966502463	N/A	0.394897143938302	-1.3404511612267267	down
Lipid-B-P-0092	C44H87NO5	Cer(t18:1/26:0(2OH))	SP	Cert	LMSP02010179	6.49159664	0.709359606	N/A	0.10927351857154206	-3.193984275345131	down
Lipid-B-P-0085	C34H67NO5	Cer(t18:1/16:0(2OH))	SP	Cert	LMSP02010193	1.2605042	0.169458128	N/A	0.13443678172591572	-2.895000183305805	down
Lipid-B-P-0088	C40H79NO5	Cer(t18:1/22:0(2OH))	SP	Cert	LMSP02010187	6.03991597	1.55665025	N/A	0.25772713688929016	-1.9560836438582199	down
Lipid-B-P-0087	C38H75NO5	Cer(t18:1/20:0(2OH))	SP	Cert	LMSP02010189	1.16596639	0.475862069	N/A	0.4081267462606705	-1.292910835324846	down
Lipid-B-P-0078	C42H85NO5	Cer(t18:0/24:0(2OH))	SP	Cert	LMSP02030002	6.37605042	3.15270936	N/A	0.4944611714660813	-1.0160708599145498	down
Lipid-B-P-0073	C36H73NO5	Cer(t18:0/18:0(2OH))	SP	Cert	LMSP02030016	0.366596639	1.72413793	N/A	4.703092572542652	2.2336097295239417	up
Lipid-B-P-0091	C43H85NO5	Cer(t18:1/25:0(2OH))	SP	Cert	LMSP02010184	1.40756303	0.541871921	N/A	0.3849716918183053	-1.3771757310924477	down
Lipid-B-P-0431	C41H68O5	DG(18:2_20:4)	GL	DG	LMGL02010131	0.425945378	3.74384236	N/A	8.789489341518339	3.1357793490023473	up
Lipid-B-P-0367	C41H76O5	DG(18:1_20:1)	GL	DG	LMGL02010090	7.40546218	43.3004926	N/A	5.847101983309298	2.5477217545684496	up
Lipid-B-P-0366	C39H72O5	DG(18:1_18:1)	GL	DG	LMGL02010049	745.798319	6724.13793	N/A	9.016027200243663	3.1724918679499576	up
Lipid-B-P-0365	C39H72O5	DG(18:0_18:2)	GL	DG	LMGL02010050	123.42437	576.35468	N/A	4.669699185015083	2.2233296166876197	up
Lipid-B-P-0363	C38H70O5	DG(17:0_18:2)	GL	DG	LMGL02010034	6.19747899	21.2807882	N/A	3.433781418918534	1.7797982059449127	up
Lipid-B-P-0362	C38H70O5	DG(17:1_18:1)	GL	DG	LMGL02010007	0	36.6502463	N/A	Inf	Inf	up
Lipid-B-P-0377	C36H64O5	DG(15:0_18:3)	GL	DG	LMGL02010434	23.0567227	58.6206897	N/A	2.542455424508358	1.346222480315035	up
Lipid-B-P-0351	C39H74O5	DG(18:0_18:1)	GL	DG	LMGL02010043	95.5882353	546.79803	N/A	5.7203486211864405	2.5161030733551484	up
Lipid-B-P-0348	C38H72O5	DG(17:0_18:1)	GL	DG	LMGL02010030	2.03256303	15.7142857	N/A	7.73126612462296	2.950704699031846	up
Lipid-B-P-0347	C37H70O5	DG(16:0_18:1)	GL	DG	LMGL02010006	275.210084	1201.97044	N/A	4.3674651107624385	2.1267961783037848	up
Lipid-B-P-0345	C36H68O5	DG(15:0_18:1)	GL	DG	LMGL02010432	1.55462185	7.04433498	N/A	4.531220875353064	2.1798998170507993	up
Lipid-B-P-0342	C35H66O5	DG(14:0_18:1)	GL	DG	LMGL02010384	3.24054622	6.55172414	N/A	2.0217962328585455	1.0156376022567133	up
Lipid-B-P-0353	C41H78O5	DG(18:1_20:0)	GL	DG	LMGL02010081	1.875	6.84729064	N/A	3.651888341333333	1.8686426547341422	up
Lipid-B-P-0378	C37H66O5	DG(16:1_18:2)	GL	DG	LMGL02010031	23.0042017	98.5221675	N/A	4.282790108730441	2.098550975264528	up
Lipid-B-P-0360	C37H68O5	DG(16:1_18:1)	GL	DG	LMGL02010026	11.0294118	65.5172414	N/A	5.940229867924598	2.5705187597967982	up
Lipid-B-P-0429	C39H64O5	DG(18:2_18:4)	GL	DG	LMGL02010505	360.819328	995.073892	N/A	2.757817596733621	1.4635270395240618	up
Lipid-B-P-0428	C39H64O5	DG(18:3_18:3)	GL	DG	LMGL02010079	2116.59664	5738.91626	N/A	2.711388722605172	1.439031962298553	up
Lipid-B-P-0427	C39H64O5	DG(16:1_20:5)	GL	DG	LMGL02010086	12.447479	30.6896552	N/A	2.4655317916182065	1.301898855683981	up
Lipid-B-P-0420	C41H70O5	DG(18:2_20:3)	GL	DG	LMGL02010120	2.5052521	7.19211823	N/A	2.8708161665646346	1.5214609501630176	up
Lipid-B-P-0417	C39H66O5	DG(16:1_20:4)	GL	DG	LMGL02010077	13.8130252	38.5221675	N/A	2.7888291624922252	1.4796595607648968	up
Lipid-B-P-0416	C39H66O5	DG(18:2_18:3)	GL	DG	LMGL02010071	2389.70588	6896.55172	N/A	2.885941645672312	1.5290421285365579	up
Lipid-B-P-0408	C41H72O5	DG(18:2_20:2)	GL	DG	LMGL02010109	5.77731092	12.955665	N/A	2.2425078344234244	1.1651130253514836	up
Lipid-B-P-0406	C41H72O5	DG(18:1_20:3)	GL	DG	LMGL02010110	1.33403361	7.19211823	N/A	5.3912571438136405	2.4306217226384557	up
Lipid-B-P-0405	C39H68O5	DG(18:1_18:3)	GL	DG	LMGL02010064	3403.36134	13546.798	N/A	3.98041719543068	1.9929196504260598	up
Lipid-B-P-0404	C39H68O5	DG(16:1_20:3)	GL	DG	-	14.4432773	56.1576355	N/A	3.888150475377219	1.9590840537892782	up
Lipid-B-P-0403	C39H68O5	DG(18:2_18:2)	GL	DG	LMGL02010063	2636.55462	8817.73399	N/A	3.3444154439705867	1.7417540704236836	up
Lipid-B-P-0402	C39H68O5	DG(16:0_20:4)	GL	DG	LMGL02010070	3.31407563	10.7389163	N/A	3.2403956635111553	1.6961699819167917	up
Lipid-B-P-0381	C38H68O5	DG(17:1_18:2)	GL	DG	LMGL02010039	0	21.773399	N/A	Inf	Inf	up
Lipid-B-P-0385	C39H70O5	DG(18:1_18:2)	GL	DG	LMGL02010056	997.89916	6256.15764	N/A	6.2693284960777	2.648310925123127	up
Lipid-B-P-0382	C38H68O5	DG(17:0_18:3)	GL	DG	LMGL02010040	17.5420168	35.320197	N/A	2.0134627279572554	1.0096787662052324	up
Lipid-B-P-0383	C39H70O5	DG(16:1_20:2)	GL	DG	LMGL02010061	3.66071429	26.4039409	N/A	7.212783847165521	2.8505561897498386	up
Lipid-B-P-0386	C39H70O5	DG(14:1_22:2)	GL	DG	LMGL02010421	4.05462185	28.9162562	N/A	7.1316776927051775	2.8342415036298916	up
Lipid-B-P-0387	C39H70O5	DG(18:0_18:3)	GL	DG	LMGL02010057	376.57563	1073.89163	N/A	2.8517289607933476	1.5118368690535118	up
Lipid-B-P-0394	C45H82O5	DG(18:3_24:0)	GL	DG	-	5.93487395	12.2167488	N/A	2.058468116243648	1.0415711028280386	up
Lipid-B-P-0389	C41H74O5	DG(18:2_20:1)	GL	DG	LMGL02010099	9.19117647	54.679803	N/A	5.949162566780746	2.5726866019026295	up
Lipid-B-P-0391	C41H74O5	DG(18:3_22:0)	GL	DG	LMGL02010484	7.5105042	30.8866995	N/A	4.112466843437755	2.040004047236753	up
Lipid-B-P-0393	C44H80O5	DG(18:3_23:0)	GL	DG	-	3.21428571	7.98029557	N/A	2.4827586250881226	1.311944008870626	up
Lipid-B-P-0388	C40H72O5	DG(19:1_18:2)	GL	DG	LMGL02010529	0	10.591133	N/A	Inf	Inf	up
Lipid-B-P-1164	C49H88O15	DGDG(16:0_18:2)	GL	DGDG	-	108.193277	22.2660099	N/A	0.20579846102637228	-2.2806959011779417	down
Lipid-B-P-1157	C49H90O15	DGDG(16:0_18:1)	GL	DGDG	-	28.5714286	5.73399015	N/A	0.20068965504931036	-2.316961842878965	down
Lipid-B-P-1154	C47H88O15	DGDG(16:0_16:0)	GL	DGDG	-	3.93907563	0.527093596	N/A	0.1338114942464306	-2.9017260478161564	down
Lipid-B-P-1195	C51H84O15	DGDG(16:2_20:4)	GL	DGDG	-	3.17226891	1.02857143	N/A	0.3242384107972738	-1.6248730855117044	down
Lipid-B-P-1180	C51H88O15	DGDG(18:1_18:3)	GL	DGDG	-	21.2184874	9.85221675	N/A	0.4643222942461016	-1.106801541904147	down
Lipid-B-P-1170	C49H86O15	DGDG(16:0_18:3)	GL	DGDG	-	151.680672	16.4729064	N/A	0.10860254100140063	-3.2028702362457016	down
Lipid-B-P-1196	C51H84O15	DGDG(18:3_18:3)	GL	DGDG	-	348.739496	78.817734	N/A	0.22600747808616437	-2.14555758587815	down
Lipid-B-P-1152	C43H76O11	DGGA(16:0_18:2)	GL	DGGA	-	17.605042	3.68472906	N/A	0.20929964609002352	-2.2563582227806	down
Lipid-B-P-1067	C46H77NO7	DGTS(18:3_18:3)	GL	DGTS	-	84.0336134	21.6748768	N/A	0.2579310340592828	-1.9549427273833029	down
Lipid-B-P-1055	C46H79NO7	DGTS(18:2_18:3)	GL	DGTS	-	98.5294118	23.2512315	N/A	0.23598264797517038	-2.083247314116023	down
Lipid-B-P-1053	C46H79NO7	DGTS(16:0_20:5)	GL	DGTS	-	17.5630252	5.37931034	N/A	0.3062860913050447	-1.7070482403920098	down
Lipid-B-P-1044	C46H81NO7	DGTS(18:2_18:2)	GL	DGTS	-	3.94957983	1.14679803	N/A	0.2903595013548568	-1.7840878511575684	down
Lipid-B-P-1081	C48H77NO7	DGTS(18:3_20:5)	GL	DGTS	-	55.2521008	13.7142857	N/A	0.24821292767930372	-2.0103498375451165	down
Lipid-B-N-0028	C18H34O2	FFA(18:1)	FA	FFA	LMFA01030061	438.02521	877.832512	N/A	2.004068469027159	1.0029317990712994	up
Lipid-B-N-0017	C32H64O2	FFA(30:0)	FA	FFA	LMFA01010030	38.3403361	120.197044	N/A	3.135002355913098	1.6484665271940977	up
Lipid-B-N-0013	C24H48O2	FFA(24:0)	FA	FFA	LMFA01010024	74.0546218	279.802956	N/A	3.7783321175505615	1.9177495210179818	up
Lipid-B-N-0011	C21H42O2	FFA(21:0)	FA	FFA	LMFA01010021	53.7815126	167.487685	N/A	3.1142241432607087	1.638872784729493	up
Lipid-B-N-0006	C15H30O2	FFA(15:0)	FA	FFA	LMFA01010015	4.76890756	2.3546798	N/A	0.4937566455995637	-1.0181279289704859	down
Lipid-B-P-0113	C44H85NO10	HexCer(t18:1/20:0(2OH))	SP	HexCer	LMSP05010044	0.0629201681	0.0189162562	N/A	0.30063899654457527	-1.733895938352643	down
Lipid-B-P-0119	C52H101NO10	HexCer(t18:1/28:0(2OH))	SP	HexCer	-	0	0.105418719	N/A	Inf	Inf	up
Lipid-B-P-0139	C40H77NO8	HexCer(d16:1/18:0)	SP	HexCer	LMSP0501AA49	0.0755252101	0.0323152709	N/A	0.4278739623128833	-1.22474220649624	down
Lipid-B-P-0114	C46H89NO10	HexCer(t18:1/22:0(2OH))	SP	HexCer	LMSP05010045	0.31407563	0.0454187192	N/A	0.1446107716157411	-2.789753076638247	down
Lipid-B-P-0162	C40H75NO8	HexCer(d18:2/16:0)	SP	HexCer	LMSP0501AA33	9.64285714	1.15270936	N/A	0.11954022996134525	-3.064431871674304	down
Lipid-B-P-0167	C48H89NO8	HexCer(d18:2/24:1)	SP	HexCer	-	1.13445378	0.149753695	N/A	0.13200510910193272	-2.921334326414396	down
Lipid-B-P-0156	C40H75NO8	HexCer(d18:1/16:1)	SP	HexCer	-	1.68067227	0.106403941	N/A	0.06331034485384827	-3.9814149357774	down
Lipid-B-N-0454	C19H33O7P	LPA(16:3)	GP	LPA	-	1.37079832	0.278325123	N/A	0.20303871031881626	-2.3001732844183875	down
Lipid-B-N-0459	C25H39O7P	LPA(22:5)	GP	LPA	-	23.8707983	1.57881773	N/A	0.06614013114090113	-3.918330283705326	down
Lipid-B-N-0448	C19H39O7P	LPA(16:0)	GP	LPA	LMGP10050042	3.80777311	0.411330049	N/A	0.1080237811228201	-3.2105791423951113	down
Lipid-B-N-0449	C21H43O7P	LPA(18:0)	GP	LPA	LMGP10050043	0.798319328	0.342364532	N/A	0.42885662415027986	-1.2214326900536663	down
Lipid-B-N-0451	C21H41O7P	LPA(18:1)	GP	LPA	LMGP10050008	11.3182773	2.56157635	N/A	0.22632210557343388	-2.1435505909558086	down
Lipid-B-N-0453	C21H39O7P	LPA(18:2)	GP	LPA	LMGP10050017	16.9117647	2.22660099	N/A	0.13165988467188172	-2.9251122557535303	down
Lipid-B-N-0460	C25H39O7P	LPA(22:6)	GP	LPA	LMGP10050019	6.11869748	0.118226601	N/A	0.019322184400592395	-5.6935979876425105	down
Lipid-B-N-0455	C21H37O7P	LPA(18:3)	GP	LPA	LMGP10050023	12.762605	1.15763547	N/A	0.09070526510849469	-3.462669893426083	down
Lipid-B-P-0195	C26H46NO7P	LPC(18:4)	GP	LPC	LMGP01050040	0.359768908	0.112315271	N/A	0.3121872638310368	-1.6795164133774485	down
Lipid-B-P-0193	C26H48NO7P	LPC(18:3)	GP	LPC	LMGP01050038	225.315126	76.3546798	N/A	0.3388795113560197	-1.5611556807229083	down
Lipid-B-P-0192	C24H44NO7P	LPC(16:3)	GP	LPC	-	0.106617647	0.0416256158	N/A	0.39041956909816256	-1.356902727608192	down
Lipid-B-P-0169	C22H46NO7P	LPC(14:0)	GP	LPC	LMGP01050012	0.588235294	0.268472906	N/A	0.45640394029128084	-1.131616847927394	down
Lipid-B-P-0170	C23H48NO7P	LPC(15:0)	GP	LPC	LMGP01050016	0.512079832	0.177339901	N/A	0.3463129963688943	-1.529851565148555	down
Lipid-B-P-0171	C24H50NO7P	LPC(16:0)	GP	LPC	LMGP01050018	32.3004202	12.5369458	N/A	0.3881356874731927	-1.3653670058156493	down
Lipid-B-P-0189	C26H50NO7P	LPC(18:2)	GP	LPC	LMGP01050034	275.735294	112.561576	N/A	0.4082233158008419	-1.2925695101903707	down
Lipid-B-P-0173	C26H54NO7P	LPC(18:0)	GP	LPC	LMGP01050026	5.72478992	2.43349754	N/A	0.425080670907833	-1.2341914360500408	down
Lipid-B-P-0218	C23H42NO7P	LPE(18:3)	GP	LPE	LMGP02050042	208.508403	29.8029557	N/A	0.14293407493989582	-2.8065782044396914	down
Lipid-B-P-0217	C21H38NO7P	LPE(16:3)	GP	LPE	-	0.457983193	0.162561576	N/A	0.3549509643250162	-1.4943083615698454	down
Lipid-B-P-0214	C23H44NO7P	LPE(18:2)	GP	LPE	LMGP02050011	267.857143	53.6945813	N/A	0.2004597700797548	-2.3186153610997704	down
Lipid-B-P-0210	C25H50NO7P	LPE(20:1)	GP	LPE	LMGP02050020	2.38970588	0.308866995	N/A	0.1292489580349528	-2.95177544486062	down
Lipid-B-P-0203	C23H48NO7P	LPE(18:0)	GP	LPE	LMGP02050001	12.605042	2.90640394	N/A	0.2305747128807663	-2.116693793527823	down
Lipid-B-P-0201	C21H44NO7P	LPE(16:0)	GP	LPE	LMGP02050002	49.4222689	6.69950739	N/A	0.13555645135506922	-2.883034319841682	down
Lipid-B-N-0060	C24H43O9P	LPG(18:3)	GP	LPG	LMGP04050020	3.79201681	0.784236453	N/A	0.20681249379799033	-2.2736047516138997	down
Lipid-B-N-0055	C22H43O9P	LPG(16:1)	GP	LPG	LMGP04050013	0.371848739	0.0299507389	N/A	0.08054549003055783	-3.6340523791508175	down
Lipid-B-N-0058	C24H45O9P	LPG(18:2)	GP	LPG	LMGP04050014	5.33613445	0.995073892	N/A	0.18647841453844924	-2.422919451219788	down
Lipid-B-N-0052	C22H45O9P	LPG(16:0)	GP	LPG	LMGP04050008	13.6554622	3.55665025	N/A	0.2604562334038023	-1.9408871298926589	down
Lipid-B-N-0067	C27H53O12P	LPI(18:0)	GP	LPI	LMGP06050004	0.443277311	6.18719212	N/A	13.957836249372122	3.8030034064745735	up
Lipid-B-N-0066	C25H49O12P	LPI(16:0)	GP	LPI	LMGP06050002	1.3487395	11.6453202	N/A	8.634224918896496	3.110066675049786	up
Lipid-B-N-0069	C27H51O12P	LPI(18:1)	GP	LPI	LMGP06050005	13.8235294	33.3004926	N/A	2.4089718071565716	1.2684175094280195	up
Lipid-B-P-0463	C21H40O4	MG(18:1)	GL	MG	LMGL01010004	10.5042017	30.2463054	N/A	2.8794482687818155	1.5257924032834278	up
Lipid-B-P-1246	C45H78O10	MGDG(18:1_18:3)	GL	MGDG	-	110.92437	46.6995074	N/A	0.42100313393711414	-1.248097122168839	down
Lipid-B-P-1217	C43H80O10	MGDG(16:0_18:1)	GL	MGDG	LMGL05010025	13.5504202	2.48275862	N/A	0.18322373648604637	-2.4483216793758835	down
Lipid-B-P-1223	C43H78O10	MGDG(16:0_18:2)	GL	MGDG	LMGL05010026	43.907563	13.9507389	N/A	0.31772974737860077	-1.6541279265026079	down
Lipid-B-P-1229	C41H72O10	MGDG(16:0_16:3)	GL	MGDG	-	4.13865546	1.408867	N/A	0.3404165951035702	-1.5546267256365678	down
Lipid-B-P-1232	C43H76O10	MGDG(16:0_18:3)	GL	MGDG	LMGL05010056	71.0084034	8.72906404	N/A	0.12293001422420378	-3.024090892066796	down
Lipid-B-P-1241	C43H74O10	MGDG(16:1_18:3)	GL	MGDG	-	5.21008403	0.679802956	N/A	0.1304783093872672	-2.9381181006618293	down
Lipid-B-P-1249	C41H68O10	MGDG(16:1_16:4)	GL	MGDG	-	3.1092437	1.28669951	N/A	0.41383038261040783	-1.2728885259768616	down
Lipid-B-P-1258	C45H76O10	MGDG(16:1_20:4)	GL	MGDG	-	1.07563025	0	N/A	0	-Inf	down
Lipid-B-P-1264	C43H70O10	MGDG(16:3_18:3)	GL	MGDG	LMGL05010019	1.27941176	0	N/A	0	-Inf	down
Lipid-B-P-1267	C45H74O10	MGDG(16:1_20:5)	GL	MGDG	-	4.51680672	1.15270936	N/A	0.255204491017052	-1.9702743774185147	down
Lipid-B-P-1268	C45H74O10	MGDG(18:2_18:4)	GL	MGDG	-	315.12605	67.1921182	N/A	0.2132229887056306	-2.2295651037712276	down
Lipid-B-P-1260	C45H76O10	MGDG(18:2_18:3)	GL	MGDG	LMGL05010024	198.109244	87.0935961	N/A	0.43962408992888796	-1.1856576515740316	down
Lipid-B-P-1269	C45H74O10	MGDG(18:3_18:3)	GL	MGDG	LMGL05010001	989.495798	243.349754	N/A	0.2459330848012353	-2.0236622645164477	down
Lipid-B-N-0484	C37H65O8P	PA(16:1_18:3)	GP	PA	-	0.860294118	0.0277832512	N/A	0.03229506121068237	-4.952542635123148	down
Lipid-B-N-0489	C39H67O8P	PA(18:2_18:3)	GP	PA	LMGP10010624	2.97268908	0.177339901	N/A	0.05965639063739556	-4.0671794961621375	down
Lipid-B-N-0486	C41H73O8P	PA(18:0_20:4)	GP	PA	LMGP10010024	0.503151261	0.105418719	N/A	0.20951695279563257	-2.2548611124201132	down
Lipid-B-N-0485	C39H69O8P	PA(18:1_18:3)	GP	PA	LMGP10010957	1.35504202	0.157635468	N/A	0.11633253114910784	-3.103673507407352	down
Lipid-B-N-0481	C41H75O8P	PA(18:2_20:1)	GP	PA	LMGP10010222	0.423319328	0.0720197044	N/A	0.1701309145043337	-2.55528277781496	down
Lipid-B-N-0480	C39H71O8P	PA(18:2_18:1)	GP	PA	LMGP10010216	1.36554622	0.297536946	N/A	0.21788859406018496	-2.1983374180457393	down
Lipid-B-N-0479	C37H67O8P	PA(18:3_16:0)	GP	PA	-	0.817226891	0.0544827586	N/A	0.06666784854978543	-3.9068650193815135	down
Lipid-B-N-0474	C37H69O8P	PA(16:0_18:2)	GP	PA	LMGP10010023	0.871848739	0.0554679803	N/A	0.06362110515136044	-3.974350756870278	down
Lipid-B-N-0462	C34H67O8P	PA(16:0_15:0)	GP	PA	LMGP10010912	0.339285714	0.038817734	N/A	0.11441016346476644	-3.127712877308439	down
Lipid-B-N-0107	C44H88NO8P	PC(18:0_18:0)	GP	PC	LMGP01010006	0.366071429	0.0768472906	N/A	0.20992430578350327	-2.252058878218118	down
Lipid-B-N-0106	C42H84NO8P	PC(16:0_18:0)	GP	PC	LMGP01010573	0.782563025	0.37635468	N/A	0.480925712021725	-1.0561140349357319	down
Lipid-B-N-0110	C38H74NO8P	PC(14:0_16:1)	GP	PC	LMGP01010485	5.70378151	1.63546798	N/A	0.2867339811548988	-1.8022152048238493	down
Lipid-B-N-0112	C40H78NO8P	PC(16:0_16:1)	GP	PC	LMGP01010566	17.5420168	7.11330049	N/A	0.4055007226991141	-1.3022236092154704	down
Lipid-B-N-0103	C38H76NO8P	PC(18:0_12:0)	GP	PC	LMGP01010736	4.21218487	2	N/A	0.47481296802625855	-1.0745687566815876	down
Lipid-B-N-0102	C38H76NO8P	PC(16:0_14:0)	GP	PC	LMGP01010560	10.4096639	3.84236453	N/A	0.36911513828991155	-1.437857187734827	down
Lipid-B-N-0178	C42H72NO8P	PC(16:3_18:3)	GP	PC	-	24.4747899	2.20689655	N/A	0.09017019386139859	-3.471205566434582	down
Lipid-B-N-0104	C40H80NO8P	PC(16:0_16:0)	GP	PC	LMGP01010564	7.42647059	1.42857143	N/A	0.19236209349884467	-2.3781035624591826	down
Lipid-B-N-0170	C44H78NO8P	PC(18:2_18:3)	GP	PC	LMGP01011625	974.789916	266.995074	N/A	0.27390011900779654	-1.868278202002448	down
Lipid-B-N-0156	C42H76NO8P	PC(16:2_18:2)	GP	PC	LMGP01010699	40.2310924	1.16256158	N/A	0.028897092041179573	-5.112931870365445	down
Lipid-B-N-0180	C44H76NO8P	PC(18:3_18:3)	GP	PC	LMGP01012233	989.495798	238.423645	N/A	0.24095468164888556	-2.0531662625747042	down
Lipid-B-N-0119	C48H94NO8P	PC(18:1_22:0)	GP	PC	LMGP01010839	2.30042017	0.637438424	N/A	0.2770965201544029	-1.8515395016700147	down
Lipid-B-N-0120	C50H98NO8P	PC(24:0_18:1)	GP	PC	LMGP01011026	5.21008403	1.8817734	N/A	0.3611790883150113	-1.469213729359805	down
Lipid-B-N-0121	C40H76NO8P	PC(16:1_16:1)	GP	PC	LMGP01010682	2.21638655	0.516256158	N/A	0.2329269494980467	-2.1020505267945317	down
Lipid-B-N-0122	C40H76NO8P	PC(14:0_18:2)	GP	PC	LMGP01010494	47.1638655	3.54679803	N/A	0.07520159750264745	-3.7330928804693158	down
Lipid-B-N-0123	C40H76NO8P	PC(16:0_16:2)	GP	PC	-	1.70168067	0.438423645	N/A	0.25764154975092945	-1.9565628198128824	down
Lipid-B-N-0125	C41H78NO8P	PC(15:0_18:2)	GP	PC	LMGP01010543	12.1848739	0.912315271	N/A	0.07487277082120646	-3.73941504443511	down
Lipid-B-N-0127	C42H80NO8P	PC(16:0_18:2)	GP	PC	LMGP01010585	1775.21008	400.985222	N/A	0.2258804332611721	-2.1463687912200657	down
Lipid-B-N-0167	C42H74NO8P	PC(18:2_16:3)	GP	PC	-	24.5798319	2.31527094	N/A	0.09419392896661755	-3.4082221122297263	down
Lipid-B-N-0138	C50H96NO8P	PC(24:0_18:2)	GP	PC	LMGP01012173	6.2710084	1.20197044	N/A	0.19167099824009165	-2.3832960357138355	down
Lipid-B-N-0140	C40H74NO8P	PC(14:0_18:3)	GP	PC	LMGP01010497	22.7941176	2.08866995	N/A	0.09163197218917568	-3.448005119065158	down
Lipid-B-N-0143	C41H76NO8P	PC(15:0_18:3)	GP	PC	-	10.6092437	0.98226601	N/A	0.0925858654750291	-3.433064227018682	down
Lipid-B-N-0144	C42H78NO8P	PC(16:0_18:3)	GP	PC	LMGP01010598	1292.01681	242.364532	N/A	0.18758620640547238	-2.414374347428769	down
Lipid-B-N-0145	C42H78NO8P	PC(16:1_18:2)	GP	PC	LMGP01010690	23.0042017	9.60591133	N/A	0.4175720355468801	-1.2599029958356835	down
Lipid-B-N-0146	C43H80NO8P	PC(17:1_18:2)	GP	PC	LMGP01011533	12.9201681	6.33497537	N/A	0.4903167916213103	-1.0282139251993658	down
Lipid-B-N-0150	C44H82NO8P	PC(18:0_18:3)	GP	PC	-	212.184874	97.8325123	N/A	0.461072038056775	-1.116935919443391	down
Lipid-B-N-0151	C46H86NO8P	PC(20:1_18:2)	GP	PC	LMGP01011818	7.65756303	3.03448276	N/A	0.39627264550246866	-1.3354347126432868	down
Lipid-B-N-0159	C42H76NO8P	PC(16:1_18:3)	GP	PC	LMGP01011484	12.1848739	4.69950739	N/A	0.38568371150726477	-1.3745098766466577	down
Lipid-B-N-0194	C35H70NO8P	PE(16:0_14:0)	GP	PE	LMGP02010297	0.215336134	0	N/A	0	-Inf	down
Lipid-B-N-0238	C41H76NO8P	PE(18:0_18:3)	GP	PE	-	65.4411765	31.2315271	N/A	0.47724580715629406	-1.0671955720017712	down
Lipid-B-N-0201	C37H72NO8P	PE(16:1_16:0)	GP	PE	LMGP02010520	7.65756303	3.65517241	N/A	0.47732841318839264	-1.0669458788702917	down
Lipid-B-N-0232	C37H68NO8P	PE(16:0_16:3)	GP	PE	-	48.4243697	2.78817734	N/A	0.057577978965413355	-4.118339039771387	down
Lipid-B-N-0233	C39H72NO8P	PE(18:3_16:0)	GP	PE	LMGP02010047	1024.15966	236.453202	N/A	0.23087533246525255	-2.1148140561674635	down
Lipid-B-N-0234	C39H72NO8P	PE(16:1_18:2)	GP	PE	LMGP02011219	6.57563025	2.30541872	N/A	0.35060041887239635	-1.5121003751596547	down
Lipid-B-N-0262	C39H68NO8P	PE(16:2_18:3)	GP	PE	-	60.6092437	3.09359606	N/A	0.05104165422872617	-4.29218110305231	down
Lipid-B-N-0277	C45H78NO8P	PE(18:1_22:5)	GP	PE	LMGP02011142	0.715336134	0.325123153	N/A	0.4545040262148983	-1.1376350203259786	down
Lipid-B-N-0274	C41H70NO8P	PE(18:3_18:3)	GP	PE	-	388.130252	86.2068966	N/A	0.22210816125716476	-2.1706656898956807	down
Lipid-B-N-0271	C39H66NO8P	PE(16:3_18:3)	GP	PE	-	73.9495798	3.61576355	N/A	0.04889498439043193	-4.354169707545469	down
Lipid-B-N-0241	C43H80NO8P	PE(20:1_18:2)	GP	PE	LMGP02010854	19.2226891	8.12807882	N/A	0.42283776102897075	-1.2418238742296062	down
Lipid-B-N-0244	C45H84NO8P	PE(18:2_22:1)	GP	PE	LMGP02010676	0.523109244	0.122167488	N/A	0.23354106126253046	-2.0982518675570465	down
Lipid-B-N-0248	C39H70NO8P	PE(18:3_16:1)	GP	PE	LMGP02010686	5.22058824	1.28078818	N/A	0.2453340736943468	-2.0271804756025174	down
Lipid-B-N-0249	C39H70NO8P	PE(18:1_16:3)	GP	PE	-	32.4579832	3.97044335	N/A	0.12232563328210731	-3.031201343237678	down
Lipid-B-N-0257	C43H78NO8P	PE(18:3_20:1)	GP	PE	LMGP02010699	20.0630252	6.63054187	N/A	0.3304856472990923	-1.597340476770282	down
Lipid-B-N-0231	C37H68NO8P	PE(14:0_18:3)	GP	PE	LMGP02010412	11.7647059	0.436453202	N/A	0.03709852211435222	-4.752494474108248	down
Lipid-B-N-0230	C48H92NO8P	PE(18:2_25:0)	GP	PE	-	4.20168067	1.35960591	N/A	0.32358620675473654	-1.6277779823934275	down
Lipid-B-N-0265	C41H72NO8P	PE(18:2_18:3)	GP	PE	-	618.697479	195.073892	N/A	0.31529769979877353	-1.6652134497662328	down
Lipid-B-N-0227	C45H86NO8P	PE(18:2_22:0)	GP	PE	LMGP02011082	9.9894958	2.66009852	N/A	0.2662895678879008	-1.9089321839925817	down
Lipid-B-N-0229	C47H90NO8P	PE(18:2_24:0)	GP	PE	-	17.5420168	3.5862069	N/A	0.20443526767116083	-2.2902839939872175	down
Lipid-B-N-0214	C37H70NO8P	PE(16:0_16:2)	GP	PE	-	1.15546218	0.168472906	N/A	0.14580564289867107	-2.7778815396642624	down
Lipid-B-N-0212	C37H70NO8P	PE(18:2_14:0)	GP	PE	LMGP02010655	75	2.10837438	N/A	0.0281116584	-5.152687624178784	down
Lipid-B-N-0210	C45H88NO8P	PE(22:0_18:1)	GP	PE	LMGP02010153	0.241596639	0.0938916256	N/A	0.3886296845379542	-1.3635319929860146	down
Lipid-B-N-0218	C39H74NO8P	PE(18:2_16:0)	GP	PE	LMGP02011194	1165.96639	368.472906	N/A	0.31602360853643474	-1.6618957559590897	down
Lipid-B-N-0202	C37H72NO8P	PE(14:0_18:1)	GP	PE	LMGP02011247	1.97478992	0.22364532	N/A	0.11325018308782941	-3.142414712256558	down
Lipid-B-N-0220	C41H78NO8P	PE(18:1_18:1)	GP	PE	LMGP02010039	23.5819328	59.6059113	N/A	2.5276092424451315	1.3377734462837836	up
Lipid-B-N-0222	C41H78NO8P	PE(20:2_16:0)	GP	PE	LMGP02010877	0.293067227	0.116256158	N/A	0.39668767876252503	-1.3339245072460153	down
Lipid-B-N-0224	C43H82NO8P	PE(20:0_18:2)	GP	PE	LMGP02010125	3.06722689	1.12315271	N/A	0.3661785548574139	-1.4493807923015483	down
Lipid-B-N-0206	C41H80NO8P	PE(20:1_16:0)	GP	PE	LMGP02010847	0.363445378	0.0685714286	N/A	0.18867052038834842	-2.406059074238403	down
Lipid-B-N-0287	C36H71O10P	PG(14:0_16:0)	GP	PG	-	3.27731092	0.237438424	N/A	0.07244916024018862	-3.786887222205588	down
Lipid-B-N-0288	C37H73O10P	PG(15:0_16:0)	GP	PG	-	1.10294118	0.485714286	N/A	0.44038095123078097	-1.1831760287081485	down
Lipid-B-N-0289	C38H75O10P	PG(16:0_16:0)	GP	PG	LMGP04010986	112.920168	16.9458128	N/A	0.15006896553678523	-2.736302438351434	down
Lipid-B-N-0291	C40H79O10P	PG(18:0_16:0)	GP	PG	LMGP04010888	35.1890756	9.02463054	N/A	0.25646114273033077	-1.96318783995911	down
Lipid-B-N-0296	C40H77O10P	PG(16:0_18:1)	GP	PG	LMGP04010002	214.285714	44.9261084	N/A	0.20965517281287355	-2.2539096687125286	down
Lipid-B-N-0294	C38H73O10P	PG(18:1_14:0)	GP	PG	LMGP04010882	0.981092437	0.144827586	N/A	0.14761869579063935	-2.7600526457359567	down
Lipid-B-N-0329	C42H71O10P	PG(18:3_18:3)	GP	PG	-	19.5378151	1.61576355	N/A	0.08269929578768509	-3.5959811453593122	down
Lipid-B-N-0324	C42H73O10P	PG(18:2_18:3)	GP	PG	LMGP04010351	21.6386555	2.08866995	N/A	0.09652494120995642	-3.3729544193035785	down
Lipid-B-N-0317	C42H75O10P	PG(18:2_18:2)	GP	PG	LMGP04010956	19.012605	2.00985222	N/A	0.10571156451206976	-3.2417948832416195	down
Lipid-B-N-0314	C44H81O10P	PG(18:1_20:2)	GP	PG	LMGP04010357	1.8487395	0.130049261	N/A	0.07034482738103448	-3.829411847138662	down
Lipid-B-N-0312	C40H73O10P	PG(18:3_16:0)	GP	PG	-	379.201681	20.6896552	N/A	0.05456108513400815	-4.195983852196284	down
Lipid-B-N-0311	C40H73O10P	PG(18:2_16:1)	GP	PG	LMGP04010346	38.9705882	3.25123153	N/A	0.08342782801517992	-3.583327503430671	down
Lipid-B-N-0293	C38H73O10P	PG(16:0_16:1)	GP	PG	LMGP04010910	2.15336134	0.356650246	N/A	0.16562489507682904	-2.5940085542694393	down
Lipid-B-N-0310	C38H69O10P	PG(14:0_18:3)	GP	PG	-	2.42647059	0.108374384	N/A	0.044663382464487235	-4.484763675740287	down
Lipid-B-N-0304	C40H75O10P	PG(18:2_16:0)	GP	PG	LMGP04010877	467.436975	33.5960591	N/A	0.07187291741309082	-3.798407941701102	down
Lipid-B-N-0303	C40H75O10P	PG(18:1_16:1)	GP	PG	LMGP04010881	9.60084034	1.22167488	N/A	0.127246661410474	-2.974300290293572	down
Lipid-B-N-0301	C38H71O10P	PG(16:0_16:2)	GP	PG	-	0.408613445	0.0250246305	N/A	0.06124279757852803	-4.0293160029448	down
Lipid-B-N-0309	C44H83O10P	PG(20:1_18:1)	GP	PG	LMGP04010540	2.20588235	1.07389163	N/A	0.48683087291577454	-1.038507433840296	down
Lipid-B-N-0313	C42H77O10P	PG(18:2_18:1)	GP	PG	LMGP04010350	13.4453782	4.99507389	N/A	0.3715086192220312	-1.4285324123479026	down
Lipid-B-N-0316	C40H71O10P	PG(16:1_18:3)	GP	PG	-	73.9495798	3.63546798	N/A	0.049161442023501534	-4.346328955723169	down
Lipid-B-N-0359	C43H79O13P	PI(18:2_16:0)	GP	PI	LMGP06010847	487.394958	161.182266	N/A	0.3307015457472172	-1.596398305975713	down
Lipid-B-N-0343	C45H87O13P	PI(18:0_18:0)	GP	PI	LMGP06010008	0	1.33596059	N/A	Inf	Inf	up
Lipid-B-N-0357	C42H77O13P	PI(16:1_17:1)	GP	PI	LMGP06010177	25.9663866	3.791133	N/A	0.14600156188077396	-2.7759442921821087	down
Lipid-B-N-0397	C45H75O13P	PI(18:3_18:3)	GP	PI	-	75.210084	11.2512315	N/A	0.14959737978752954	-2.740843188382682	down
Lipid-B-N-0351	C45H85O13P	PI(18:0_18:1)	GP	PI	LMGP06010957	7.35294118	37.5172414	N/A	5.1023448279508745	2.3511604028141297	up
Lipid-B-N-0390	C45H77O13P	PI(18:2_18:3)	GP	PI	LMGP06010319	163.02521	24.1576355	N/A	0.14818343432896056	-2.754543919492428	down
Lipid-B-N-0364	C45H83O13P	PI(18:1_18:1)	GP	PI	-	36.7647059	95.3694581	N/A	2.5940492590748563	1.3752058755604166	up
Lipid-B-N-0372	C43H77O13P	PI(18:3_16:0)	GP	PI	LMGP06010340	785.714286	194.285714	N/A	0.24727272681917356	-2.0158249698079094	down
Lipid-B-N-0382	C45H79O13P	PI(18:2_18:2)	GP	PI	LMGP06010927	51.8907563	12.5517241	N/A	0.24188747659474757	-2.047592017270037	down
Lipid-B-N-0515	C40H69O8P	PMeOH(18:2_18:3)	GP	PMeOH	-	26.3655462	0.432512315	N/A	0.01640445116210033	-5.929768862846862	down
Lipid-B-N-0511	C40H71O8P	PMeOH(18:2_18:2)	GP	PMeOH	-	29.3592437	0.630541872	N/A	0.021476775030141528	-5.5410788164386915	down
Lipid-B-N-0522	C44H73O8P	PMeOH(20:2_20:5)	GP	PMeOH	-	0.138655462	0.00663054187	N/A	0.047820271732245206	-4.38623386178188	down
Lipid-B-N-0508	C38H69O8P	PMeOH(16:0_18:3)	GP	PMeOH	-	23.3193277	0.327093596	N/A	0.014026716387711297	-6.155678871879636	down
Lipid-B-N-0507	C38H71O8P	PMeOH(16:0_18:2)	GP	PMeOH	-	51.7857143	1.81280788	N/A	0.0350059452593087	-4.836256225782173	down
Lipid-B-N-0424	C40H74NO10P	PS(18:2_16:0)	GP	PS	LMGP03010877	68.802521	8.71921182	N/A	0.12672808631532556	-2.9801917953703474	down
Lipid-B-N-0410	C38H74NO10P	PS(16:0_16:0)	GP	PS	LMGP03010029	16.0714286	3.09852217	N/A	0.1927969346794721	-2.374845980860359	down
Lipid-B-N-0418	C41H78NO10P	PS(18:0_17:1)	GP	PS	LMGP03010313	69.8529412	10.3448276	N/A	0.14809437401327347	-2.7554112600493914	down
Lipid-B-N-0426	C41H76NO10P	PS(18:0_17:2)	GP	PS	LMGP03010314	170.168067	18.5221675	N/A	0.1088463177994494	-3.199635491976113	down
Lipid-B-N-0428	C43H80NO10P	PS(18:1_19:1)	GP	PS	LMGP03010333	29.3067227	6.15763547	N/A	0.21010999875465433	-2.2507832759962705	down
Lipid-B-N-0433	C40H72NO10P	PS(16:0_18:3)	GP	PS	-	264.180672	23.3004926	N/A	0.08819908142258037	-3.5030925593206015	down
Lipid-B-N-0435	C42H76NO10P	PS(18:0_18:3)	GP	PS	LMGP03010315	80.8823529	24.2364532	N/A	0.29965069426164037	-1.738646378390448	down
Lipid-B-P-0008	C18H35NO2	SPH(d18:2)	SP	SPH	LMSP01080010	0.407563025	0.0774384236	N/A	0.1900035549103111	-2.395901683681147	down
Lipid-B-P-0003	C16H31NO3	PhytoSph(d16:2)	SP	SPH	-	0.0122058824	0.0461083744	N/A	3.777553550737143	1.9174522072326743	up
Lipid-B-P-1145	C45H76O12S	SQDG(18:2_18:3)	GL	SQDG	-	11.3655462	4.5320197	N/A	0.39875071732144296	-1.3264409807116544	down
Lipid-B-P-1116	C41H78O12S	SQDG(16:0_16:0)	GL	SQDG	LMGL05010004	31.6176471	8.48275862	N/A	0.2682919001901315	-1.8981245950109664	down
Lipid-B-P-1115	C39H74O12S	SQDG(14:0_16:0)	GL	SQDG	LMGL05010005	34.8739496	12.4137931	N/A	0.3559617778423353	-1.4902057578466819	down
Lipid-B-P-1140	C45H78O12S	SQDG(18:1_18:3)	GL	SQDG	-	21.8487395	10.7389163	N/A	0.4915119382516323	-1.0247016365163004	down
Lipid-B-P-1135	C43H76O12S	SQDG(16:0_18:3)	GL	SQDG	-	157.773109	28.9655172	N/A	0.18358969651792817	-2.4454430012750983	down
Lipid-B-P-1128	C43H78O12S	SQDG(16:0_18:2)	GL	SQDG	-	24.789916	7.11330049	N/A	0.28694330751261926	-1.8011623686123452	down
Lipid-B-P-1122	C43H80O12S	SQDG(16:0_18:1)	GL	SQDG	-	33.8235294	10.2068966	N/A	0.3017691169745284	-1.7284829267546558	down
Lipid-B-P-0813	C63H112O6	TG(24:0_18:2_18:3)	GL	TG	-	6.99579832	16.3448276	N/A	2.336377758814522	1.2242735561988327	up
Lipid-B-P-0814	C53H90O6	TG(12:0_16:3_18:3)	GL	TG	-	1.56617647	8.68965517	N/A	5.5483244298773045	2.472052149537954	up
Lipid-B-P-0817	C53H90O6	TG(12:0_18:3_18:3)	GL	TG	LMGL03012672	3.32457983	7.50738916	N/A	2.25814675654818	1.1751392496468507	up
Lipid-B-P-0820	C53H90O6	TG(14:0_14:0_22:6)	GL	TG	LMGL03012782	15.7563025	47.2906404	N/A	3.0013793147218393	1.5856256584519728	up
Lipid-B-P-0827	C55H94O6	TG(14:0_18:1_20:5)	GL	TG	LMGL03014373	8.47689076	20.8374384	N/A	2.458146387626682	1.2975708336985563	up
Lipid-B-P-0823	C54H92O6	TG(15:0_18:3_18:3)	GL	TG	LMGL03012908	7.83088235	33.9901478	N/A	4.340525917874376	2.117869856757607	up
Lipid-B-P-0824	C55H94O6	TG(16:0_16:1_20:5)	GL	TG	LMGL03010215	1934.87395	5290.64039	N/A	2.7343592020555136	1.4512027765886235	up
Lipid-B-P-0825	C55H94O6	TG(16:0_18:2_18:4)	GL	TG	LMGL03015732	243.277311	567.487685	N/A	2.332678220863762	1.2219873098161238	up
Lipid-B-P-0829	C55H94O6	TG(16:0_18:3_18:3)	GL	TG	LMGL03010192	1277.83613	3133.00493	N/A	2.451804935269752	1.2938442032891027	up
Lipid-B-P-0830	C55H94O6	TG(16:2_18:1_18:3)	GL	TG	-	7.53151261	16.0788177	N/A	2.1348723068791355	1.094149780505457	up
Lipid-B-P-0832	C56H96O6	TG(17:0_18:3_18:3)	GL	TG	LMGL03010253	16.7016807	64.729064	N/A	3.875601812936107	1.9544203529996076	up
Lipid-B-P-0833	C57H98O6	TG(18:1_18:2_18:3)	GL	TG	LMGL03010373	4065.12605	8807.88177	N/A	2.1666933968751105	1.1154950158666834	up
Lipid-B-P-0821	C53H90O6	TG(14:0_18:3_18:3)	GL	TG	LMGL03012794	26.3130252	64.137931	N/A	2.4374974185788414	1.2854006909830786	up
Lipid-B-P-0802	C59H104O6	TG(18:1_18:3_20:1)	GL	TG	LMGL03010595	44.7478992	124.137931	N/A	2.7741622113960602	1.4720521476956394	up
Lipid-B-P-0834	C57H98O6	TG(16:0_18:1_20:5)	GL	TG	LMGL03010403	5.04201681	20.0689655	N/A	3.980344821579443	1.992893418415594	up
Lipid-B-P-0782	C55H96O6	TG(16:3_18:1_18:1)	GL	TG	-	43.3298319	93.3990148	N/A	2.1555360522873386	1.1080466924264905	up
Lipid-B-P-0785	C56H98O6	TG(16:0_17:1_20:4)	GL	TG	LMGL03010244	0.43487395	3.13300493	N/A	7.204397803087538	2.8488778443059157	up
Lipid-B-P-0786	C56H98O6	TG(17:1_18:2_18:2)	GL	TG	LMGL03010218	13.7394958	55.270936	N/A	4.022777604400884	2.008191982085661	up
Lipid-B-P-0787	C56H98O6	TG(17:1_18:1_18:3)	GL	TG	LMGL03010223	16.512605	67.0935961	N/A	4.06317453242538	2.022607336426387	up
Lipid-B-P-0788	C56H98O6	TG(17:1_17:2_19:2)	GL	TG	-	0.43487395	1.77931034	N/A	4.091554207834247	2.0326489659087406	up
Lipid-B-P-0789	C56H98O6	TG(17:0_18:2_18:3)	GL	TG	LMGL03010222	11.2184874	26.1576355	N/A	2.331654399326597	1.2213539663569755	up
Lipid-B-P-0791	C57H100O6	TG(16:0_18:1_20:4)	GL	TG	LMGL03010355	2.47689076	5.5862069	N/A	2.255330348117573	1.1733387668221444	up
Lipid-B-P-0792	C57H100O6	TG(18:0_18:2_18:3)	GL	TG	LMGL03010329	5168.06723	11822.6601	N/A	2.287636668379796	1.1938579357044201	up
Lipid-B-P-0793	C57H100O6	TG(16:0_18:3_20:2)	GL	TG	LMGL03010346	10.6197479	22.6403941	N/A	2.131914459099354	1.0921495525863192	up
Lipid-B-P-0794	C57H100O6	TG(18:0_18:1_18:4)	GL	TG	LMGL03016143	22.0903361	50.8374384	N/A	2.301342911663531	1.202475968393359	up
Lipid-B-P-0795	C57H100O6	TG(18:1_18:1_18:3)	GL	TG	LMGL03010330	1607.14286	4344.82759	N/A	2.703448273416092	1.4348007527949782	up
Lipid-B-P-0796	C58H102O6	TG(17:0_18:1_20:4)	GL	TG	LMGL03010448	6.64915966	30.4433498	N/A	4.578525912551181	2.1948831876319144	up
Lipid-B-P-0797	C58H102O6	TG(19:1_18:2_18:2)	GL	TG	LMGL03013039	0.973739496	3.38423645	N/A	3.4755049619554508	1.7972226046515307	up
Lipid-B-P-0798	C59H104O6	TG(18:1_18:2_20:2)	GL	TG	LMGL03010602	38.4453782	103.743842	N/A	2.6984737010598585	1.4321436270787902	up
Lipid-B-P-0799	C59H104O6	TG(18:0_18:3_20:2)	GL	TG	LMGL03010601	2.68802521	6.44334975	N/A	2.3970570387619246	1.261264238799272	up
Lipid-B-P-0887	C53H86O6	TG(16:2_16:3_18:3)	GL	TG	-	0.668067227	2.58325123	N/A	3.8667534128268204	1.9511227650840401	up
Lipid-B-P-0896	C56H92O6	TG(17:2_17:3_19:3)	GL	TG	-	0	8.68965517	N/A	Inf	Inf	up
Lipid-B-P-0897	C57H94O6	TG(18:2_18:3_18:3)	GL	TG	LMGL03010471	2552.52101	6384.23645	N/A	2.501149422468417	1.3225912488882485	up
Lipid-B-P-0898	C57H94O6	TG(16:1_16:1_22:6)	GL	TG	LMGL03010649	0.458508403	3.04433498	N/A	6.639649262872942	2.7311070337290615	up
Lipid-B-P-0899	C57H94O6	TG(16:0_18:3_20:5)	GL	TG	LMGL03010502	4.94747899	15.0738916	N/A	3.0467823371191316	1.6072864372165805	up
Lipid-B-P-0900	C57H94O6	TG(18:1_18:3_18:4)	GL	TG	LMGL03016222	125.105042	345.812808	N/A	2.7641796243511916	1.4668513692502563	up
Lipid-B-P-0902	C59H98O6	TG(14:0_20:2_22:6)	GL	TG	LMGL03014516	2.76995798	13.9211823	N/A	5.025773820583372	2.3293457457778253	up
Lipid-B-P-0903	C59H98O6	TG(18:2_18:3_20:3)	GL	TG	LMGL03010800	2.25315126	9.36945813	N/A	4.158379553266211	2.0560214452150842	up
Lipid-B-P-0905	C59H98O6	TG(18:3_18:3_20:2)	GL	TG	LMGL03010794	3.29306723	18.6206897	N/A	5.65451246496416	2.4994026396527937	up
Lipid-B-P-0911	C57H92O6	TG(18:2_18:3_18:4)	GL	TG	LMGL03016289	466.386555	3014.77833	N/A	6.464119296920985	2.692453823629332	up
Lipid-B-P-0912	C57H92O6	TG(16:3_18:1_20:5)	GL	TG	-	21.2079832	106.995074	N/A	5.045037662987209	2.334865039599631	up
Lipid-B-P-0913	C57H92O6	TG(14:0_20:4_20:5)	GL	TG	LMGL03014527	20.105042	106.995074	N/A	5.321803058158247	2.4119151221084114	up
Lipid-B-P-0914	C57H92O6	TG(18:3_18:3_18:3)	GL	TG	LMGL03010527	2342.43697	6886.69951	N/A	2.939972173509539	1.555802500187566	up
Lipid-B-P-0915	C57H92O6	TG(18:1_18:4_18:4)	GL	TG	LMGL03013034	282.037815	1492.61084	N/A	5.292236574730236	2.4038775547309976	up
Lipid-B-P-0916	C59H96O6	TG(16:0_20:4_20:5)	GL	TG	LMGL03010877	0	2.44433498	N/A	Inf	Inf	up
Lipid-B-P-0917	C59H96O6	TG(18:1_18:3_20:5)	GL	TG	LMGL03010883	4.25420168	47.8817734	N/A	11.255172415803285	3.4925162522142275	up
Lipid-B-P-0934	C59H94O6	TG(16:0_20:5_20:5)	GL	TG	LMGL03010947	1.81197479	4.22660099	N/A	2.3325937056773287	1.2219350386335304	up
Lipid-B-P-0894	C55H90O6	TG(16:0_18:4_18:4)	GL	TG	LMGL03012986	0	0.271921182	N/A	Inf	Inf	up
Lipid-B-P-0893	C55H90O6	TG(18:2_16:3_18:3)	GL	TG	-	0.857142857	2.05123153	N/A	2.393103452065517	1.25888276484794	up
Lipid-B-P-0892	C55H90O6	TG(16:2_18:3_18:3)	GL	TG	-	2.05777311	7.89162562	N/A	3.835031948687482	1.939238596508131	up
Lipid-B-P-0889	C55H90O6	TG(14:0_18:3_20:5)	GL	TG	-	3.90756303	13.9211823	N/A	3.562625143374847	1.832940692215352	up
Lipid-B-P-0838	C57H98O6	TG(18:0_18:3_18:3)	GL	TG	LMGL03010372	945.378151	2485.71429	N/A	2.629333338591194	1.3946970538796162	up
Lipid-B-P-0839	C58H100O6	TG(17:2_19:2_19:2)	GL	TG	-	0	3	N/A	Inf	Inf	up
Lipid-B-P-0842	C59H102O6	TG(18:3_18:3_20:0)	GL	TG	LMGL03010653	24.3592437	75.6650246	N/A	3.1062140324167777	1.6351572414662732	up
Lipid-B-P-0843	C59H102O6	TG(18:1_18:3_20:2)	GL	TG	LMGL03010662	5.13655462	12.7093596	N/A	2.47429659377398	1.307018446442019	up
Lipid-B-P-0844	C59H102O6	TG(18:2_18:3_20:1)	GL	TG	LMGL03010657	19.6638655	42.2660099	N/A	2.1494252948383927	1.103950969060877	up
Lipid-B-P-0846	C61H106O6	TG(18:3_18:3_22:0)	GL	TG	LMGL03011191	14.7163866	41.3793103	N/A	2.8117846740992793	1.491486117346585	up
Lipid-B-P-0850	C63H110O6	TG(24:1_18:2_18:3)	GL	TG	-	0	1.11133005	N/A	Inf	Inf	up
Lipid-B-P-0859	C55H92O6	TG(16:1_16:1_20:5)	GL	TG	LMGL03010247	26.9432773	79.5073892	N/A	2.9509175262802945	1.5611636001704197	up
Lipid-B-P-0862	C55H92O6	TG(16:0_18:3_18:4)	GL	TG	LMGL03015736	6.80672269	20.0098522	N/A	2.9397190265143593	1.5556782712434383	up
Lipid-B-P-0865	C55H92O6	TG(16:1_18:3_18:3)	GL	TG	LMGL03010221	35.1365546	114.53202	N/A	3.259625802923774	1.7047063560968863	up
Lipid-B-P-0869	C57H96O6	TG(18:2_18:2_18:3)	GL	TG	LMGL03010420	8382.35294	19359.6059	N/A	2.3095670199732723	1.2076224115171859	up
Lipid-B-P-0870	C57H96O6	TG(18:1_18:2_18:4)	GL	TG	LMGL03016218	4348.7395	11704.4335	N/A	2.691454270829513	1.4283859134465346	up
Lipid-B-P-0871	C57H96O6	TG(16:1_18:1_20:5)	GL	TG	LMGL03010452	5.57773109	22.9655172	N/A	4.117358264397791	2.041718987590997	up
Lipid-B-P-0874	C59H100O6	TG(20:1_18:3_18:3)	GL	TG	-	25.5882353	108.472906	N/A	4.239171038105938	2.083782176076716	up
Lipid-B-P-0875	C59H100O6	TG(18:3_18:3_20:1)	GL	TG	LMGL03010722	20.6407563	88.0788177	N/A	4.267228216826532	2.0932992697795787	up
Lipid-B-P-0876	C59H100O6	TG(18:2_18:3_20:2)	GL	TG	LMGL03010727	7.5	20.3349754	N/A	2.7113300533333335	1.439000744796398	up
Lipid-B-P-0881	C63H108O6	TG(24:1_18:3_18:3)	GL	TG	-	0.338760504	1.74384236	N/A	5.14771450452205	2.363932043004678	up
Lipid-B-P-0863	C55H92O6	TG(12:0_18:1_22:6)	GL	TG	LMGL03013481	1.47794118	3.84236453	N/A	2.5998088300104065	1.3784055424322634	up
Lipid-B-P-0777	C54H94O6	TG(13:0_16:0_22:5)	GL	TG	LMGL03013810	1.44012605	3.13300493	N/A	2.1755074356164865	1.1213519478408411	up
Lipid-B-P-0589	C56H104O6	TG(17:0_18:1_18:1)	GL	TG	LMGL03010138	24.4222689	54.679803	N/A	2.238932149338508	1.1628108080940023	up
Lipid-B-P-0598	C58H108O6	TG(15:0_18:1_22:1)	GL	TG	LMGL03015160	2.99684874	14.7192118	N/A	4.91156313748421	2.296182244866544	up
Lipid-B-P-0599	C58H108O6	TG(18:0_18:1_19:1)	GL	TG	LMGL03016144	1.19117647	5.7635468	N/A	4.838533118438782	2.2745697368569764	up
Lipid-B-P-0601	C59H110O6	TG(18:0_18:1_20:1)	GL	TG	LMGL03010434	7.68907563	20.5123153	N/A	2.6677218806339145	1.4156082683422455	up
Lipid-B-P-0602	C59H110O6	TG(18:0_18:2_20:0)	GL	TG	LMGL03010427	42.5420168	103.448276	N/A	2.431673055989203	1.2819492681684779	up
Lipid-B-P-0636	C51H92O6	TG(14:0_16:0_18:3)	GL	TG	LMGL03014228	25.0840336	8.86699507	N/A	0.3534915959449201	-1.500252178672242	down
Lipid-B-P-0635	C51H92O6	TG(14:0_16:1_18:2)	GL	TG	LMGL03014252	8.00420168	1.36551724	N/A	0.1706000541455622	-2.551309990344162	down
Lipid-B-P-0627	C47H84O6	TG(10:0_16:0_18:3)	GL	TG	-	0.206722689	1.46896552	N/A	7.1059714204859254	2.8290318863040715	up
Lipid-B-P-0622	C65H122O6	TG(26:0_18:1_18:1)	GL	TG	-	0.905987395	2.8817734	N/A	3.1808095961423395	1.669394014466962	up
Lipid-B-P-0619	C63H118O6	TG(24:0_18:1_18:1)	GL	TG	-	5.82983193	20.7487685	N/A	3.5590680398911605	1.8314995135937695	up
Lipid-B-P-0618	C62H116O6	TG(23:0_18:1_18:1)	GL	TG	-	0.606617647	2.71921182	N/A	4.482579485525584	2.164329165326082	up
Lipid-B-P-0616	C61H114O6	TG(18:0_20:0_20:2)	GL	TG	LMGL03010725	0	1.61674877	N/A	Inf	Inf	up
Lipid-B-P-0613	C61H114O6	TG(16:0_24:0_18:2)	GL	TG	-	2.42647059	5.17241379	N/A	2.1316614391769737	1.0919783204579827	up
Lipid-B-P-0611	C61H114O6	TG(18:0_22:0_18:2)	GL	TG	-	2.57773109	5.37931034	N/A	2.0868392210763926	1.0613194534489057	up
Lipid-B-P-0610	C61H114O6	TG(22:0_18:1_18:1)	GL	TG	-	14.7478992	43.4482759	N/A	2.9460654233383963	1.55878946868939	up
Lipid-B-P-0609	C60H112O6	TG(16:0_23:0_18:2)	GL	TG	-	0.674369748	1.47783251	N/A	2.191427646899724	1.1318710470203925	up
Lipid-B-P-0608	C60H112O6	TG(15:0_18:1_24:1)	GL	TG	-	0.683823529	3.63546798	N/A	5.316383285781908	2.4104451197689554	up
Lipid-B-P-0606	C59H110O6	TG(18:1_18:1_20:0)	GL	TG	LMGL03010428	34.0336134	87.9310345	N/A	2.5836526220868454	1.369412109473717	up
Lipid-B-P-0571	C51H94O6	TG(14:0_16:0_18:2)	GL	TG	LMGL03014227	20.4516807	4.19704433	N/A	0.20521757559025453	-2.2847738009254854	down
Lipid-B-P-0525	C49H92O6	TG(14:0_14:0_18:1)	GL	TG	LMGL03012762	2.67857143	0.58226601	N/A	0.21737931028406438	-2.201713460736554	down
Lipid-B-P-0535	C54H102O6	TG(16:0_17:0_18:1)	GL	TG	LMGL03010051	7.90966387	16.6699507	N/A	2.1075422387070413	1.0755615455030785	up
Lipid-B-P-0523	C49H92O6	TG(14:0_16:0_16:1)	GL	TG	LMGL03014221	8.06722689	2.15172414	N/A	0.26672413821250535	-1.906579701930802	down
Lipid-B-P-0484	C49H94O6	TG(14:0_16:0_16:0)	GL	TG	LMGL03012786	4.12815126	1.56650246	N/A	0.3794682804331157	-1.3979487983754408	down
Lipid-B-P-0539	C56H106O6	TG(17:0_18:0_18:1)	GL	TG	LMGL03010119	5.54621849	17.4384236	N/A	3.144200617311057	1.6526932724203047	up
Lipid-B-P-0570	C51H94O6	TG(16:0_16:1_16:1)	GL	TG	LMGL03010018	29.6218487	6.73891626	N/A	0.2274981662437564	-2.1360731784186706	down
Lipid-B-P-0559	C63H120O6	TG(18:0_24:0_18:1)	GL	TG	-	1.23844538	3.42857143	N/A	2.7684478341709347	1.4690773374392145	up
Lipid-B-P-0558	C63H120O6	TG(16:0_26:0_18:1)	GL	TG	-	0.649159664	1.7408867	N/A	2.6817542687002187	1.4231770479920693	up
Lipid-B-P-0557	C62H118O6	TG(16:0_25:0_18:1)	GL	TG	-	0.27447479	1.21773399	N/A	4.436596854669239	2.149453464090339	up
Lipid-B-P-0556	C61H116O6	TG(16:0_20:1_22:0)	GL	TG	LMGL03010823	3.75	10.0197044	N/A	2.6719211733333332	1.417877446240636	up
Lipid-B-P-0555	C61H116O6	TG(16:0_24:0_18:1)	GL	TG	-	3.87605042	10.7881773	N/A	2.7832912710149937	1.4767918943901053	up
Lipid-B-P-0554	C60H114O6	TG(16:0_23:0_18:1)	GL	TG	-	0.469537815	1.85024631	N/A	3.940569323473978	1.9784040816653303	up
Lipid-B-P-0553	C60H114O6	TG(15:0_24:0_18:1)	GL	TG	-	0.359243697	1.51921182	N/A	4.228917118621013	2.0802882856620153	up
Lipid-B-P-0551	C59H112O6	TG(16:0_20:0_20:1)	GL	TG	LMGL03010383	8.63445378	20.3940887	N/A	2.3619431199271532	1.2399742223188548	up
Lipid-B-P-0548	C59H112O6	TG(16:0_18:1_22:0)	GL	TG	LMGL03010511	7.90966387	23.0541872	N/A	2.9146860826084637	1.5433405107151186	up
Lipid-B-P-0547	C59H112O6	TG(18:0_18:1_20:0)	GL	TG	LMGL03010382	9.42226891	24.5320197	N/A	2.6036212651459976	1.3805196026377204	up
Lipid-B-P-0546	C58H110O6	TG(16:0_18:1_21:0)	GL	TG	LMGL03010455	0.422268908	1.21773399	N/A	2.883787953433692	1.5279650862928282	up
Lipid-B-P-0730	C59H106O6	TG(18:0_18:2_20:2)	GL	TG	LMGL03010544	8.91806723	22.5812808	N/A	2.5320823691525365	1.3403243366916198	up
Lipid-B-P-0729	C59H106O6	TG(18:1_18:3_20:0)	GL	TG	LMGL03010532	61.4495798	124.137931	N/A	2.020159151682271	1.0144689555008766	up
Lipid-B-P-0727	C59H106O6	TG(16:0_18:3_22:1)	GL	TG	LMGL03010695	47.2689076	114.975369	N/A	2.432367804497348	1.2823613988486802	up
Lipid-B-P-0725	C57H102O6	TG(18:0_18:1_18:3)	GL	TG	LMGL03010291	1203.78151	2790.14778	N/A	2.317819103235769	1.2127679740024535	up
Lipid-B-P-0731	C59H106O6	TG(18:0_18:3_20:1)	GL	TG	LMGL03010537	6.99579832	14.0689655	N/A	2.0110593325394777	1.0079556462865964	up
Lipid-B-P-0719	C56H100O6	TG(16:0_16:0_21:4)	GL	TG	-	0.945378151	3.60591133	N/A	3.8142528745621496	1.9314004935676063	up
Lipid-B-P-0718	C56H100O6	TG(17:1_18:1_18:2)	GL	TG	LMGL03010190	3.05672269	6.591133	N/A	2.1562744378359033	1.1085408074540557	up
Lipid-B-P-0714	C54H96O6	TG(16:0_17:1_18:3)	GL	TG	LMGL03010091	4.3487395	10.1970443	N/A	2.3448275758987176	1.229481839780485	up
Lipid-B-P-0738	C61H110O6	TG(18:1_18:3_22:0)	GL	TG	LMGL03011041	28.6134454	80.0985222	N/A	2.7993316107259143	1.4850823996697025	up
Lipid-B-P-0757	C49H84O6	TG(12:0_16:3_18:2)	GL	TG	-	0.494747899	1.67586207	N/A	3.387305076761933	1.7601379286421424	up
Lipid-B-P-0754	C63H114O6	TG(18:2_24:0_18:2)	GL	TG	-	1.25735294	3.75369458	N/A	2.9853945225594334	1.5779215975302192	up
Lipid-B-P-0753	C63H114O6	TG(18:1_24:0_18:3)	GL	TG	-	7.59453782	42.8571429	N/A	5.643153528992499	2.496501600424556	up
Lipid-B-P-0751	C63H114O6	TG(18:3_20:0_22:1)	GL	TG	LMGL03011425	7.15336134	34.8768473	N/A	4.875588641800667	2.2855764094960476	up
Lipid-B-P-0749	C63H114O6	TG(18:1_20:2_22:1)	GL	TG	LMGL03011423	5.10504202	29.2315271	N/A	5.7260110662125365	2.517530458523525	up
Lipid-B-P-0746	C62H112O6	TG(23:0_18:2_18:2)	GL	TG	-	2.71008403	10.6995074	N/A	3.9480352939462175	1.981134887001399	up
Lipid-B-P-0745	C62H112O6	TG(17:1_18:1_24:2)	GL	TG	-	0.986344538	6.591133	N/A	6.682384041346007	2.740362897761797	up
Lipid-B-P-0744	C61H110O6	TG(18:1_20:1_20:2)	GL	TG	LMGL03010861	17.5840336	50.8374384	N/A	2.891113583859394	1.5316252894277926	up
Lipid-B-P-0741	C61H110O6	TG(18:3_20:0_20:1)	GL	TG	LMGL03010858	16.3865546	69.7536946	N/A	4.25676393254748	2.0897570847669114	up
Lipid-B-P-0712	C53H94O6	TG(16:0_16:2_18:2)	GL	TG	-	27.5735294	13.5073892	N/A	0.48986798186234365	-1.0295350958119496	down
Lipid-B-P-0657	C57H104O6	TG(18:1_18:1_18:1)	GL	TG	LMGL03010250	1060.92437	2206.89655	N/A	2.080163876337387	1.0566971890712902	up
Lipid-B-P-0656	C56H102O6	TG(17:1_18:1_18:1)	GL	TG	LMGL03010161	2.23739496	8.60098522	N/A	3.844196207539504	1.9426819730576121	up
Lipid-B-P-0655	C56H102O6	TG(17:0_18:1_18:2)	GL	TG	LMGL03010164	8.22478992	19.2118227	N/A	2.33584357617246	1.2239436648701756	up
Lipid-B-P-0662	C57H104O6	TG(20:0_18:1_18:2)	GL	TG	-	18.4663866	38.7192118	N/A	2.0967400195119925	1.068147988848455	up
Lipid-B-P-0665	C58H106O6	TG(18:1_18:1_19:1)	GL	TG	LMGL03013031	3.38760504	12.635468	N/A	3.7299117963291257	1.8991415145279285	up
Lipid-B-P-0696	C51H90O6	TG(14:0_16:1_18:3)	GL	TG	LMGL03014253	3.62394958	7.95073892	N/A	2.1939430294170923	1.1335260634600821	up
Lipid-B-P-0692	C49H86O6	TG(10:0_18:2_18:2)	GL	TG	-	1.42121849	2.87586207	N/A	2.0235186146501656	1.0168661206356828	up
Lipid-B-P-0685	C63H116O6	TG(18:2_20:1_22:0)	GL	TG	LMGL03011339	2.35084034	6.85714286	N/A	2.9168900768480093	1.5444310192239645	up
Lipid-B-P-0678	C61H112O6	TG(18:3_20:0_20:0)	GL	TG	LMGL03010785	5.79831933	17.408867	N/A	3.002398800274424	1.586115618852553	up
Lipid-B-P-0675	C61H112O6	TG(18:1_18:1_22:1)	GL	TG	LMGL03010976	2.07983193	4.69950739	N/A	2.259561131942041	1.1760425893419841	up
Lipid-B-P-0669	C59H108O6	TG(16:0_18:3_22:0)	GL	TG	LMGL03010627	14.5588235	36.6502463	N/A	2.5173906600351326	1.3319291177948187	up
