# Supplementary material for: The Construction of a Mutant Library of Linseed and the Molecular Mechanism of High Oleic Acid Mutants from a Multi-Omics Perspective
Source: Plants (Basel). 2025 Aug 20;14(16):2583. doi: 10.3390/plants14162583 (PMC12388909; doi:10.3390/plants14162583)
Supplement: Supplementary file 1 [file plants-14-02583-s001.zip › plants-3768062-Table S3 Results of quality control.xlsx]

## Sheet: Sheet1
Statistics of transcriptome Sequencing Output
Sample	Raw	Clean Reads	Clean Base	Error Rate	Q20	Q30	GC Content
	Reads		(G)	(%)	(%)	(%)	(%)
Longya-10 d	45137844	43561898	6.53	0.03	98.21	94.75	49.32
M45-10 d	45602308	44341510	6.65	0.02	98.31	94.97	50.15
Longya-20 d	47031352	45347928	6.8	0.02	98.32	95.03	51.38
M45-20 d	43310956	40533426	6.08	0.02	98.26	94.85	51.65
Statistics of BSA-seq depth and coverage
Sample	Mapped	Total	Mapping	Average depth (X)	Coverage at least 1X (%)	Coverage at least 4X (%)
	reads	reads	rate (%)
M45	27183539	27990980	97.12	10.31	97.13	75.83
Longya10	28522806	29357230	97.16	10.56	97.79	78.68
HC	84224242	87144078	96.65	26.95	99.48	98.73
LC	82669211	85063804	97.18	27.32	99.51	98.79
