# Supplementary material for: The Construction of a Mutant Library of Linseed and the Molecular Mechanism of High Oleic Acid Mutants from a Multi-Omics Perspective
Source: Plants (Basel). 2025 Aug 20;14(16):2583. doi: 10.3390/plants14162583 (PMC12388909; doi:10.3390/plants14162583)
Supplement: Supplementary file 1 [file plants-14-02583-s001.zip › plants-3768062-Table S4 Results of DEGs.xlsx]

## Sheet: total
ID	WT(10)_1_fpkm	WT(10)_2_fpkm	WT(10)_3_fpkm	WT(20)_1_fpkm	WT(20)_2_fpkm	WT(20)_3_fpkm	M45(10)_1_fpkm	M45(10)_2_fpkm	M45(10)_3_fpkm	M45(20)_1_fpkm	M45(20)_2_fpkm	M45(20)_3_fpkm	WT(10)_1_count	WT(10)_2_count	WT(10)_3_count	WT(20)_1_count	WT(20)_2_count	WT(20)_3_count	M45(10)_1_count	M45(10)_2_count	M45(10)_3_count	M45(20)_1_count	M45(20)_2_count	M45(20)_3_count	chr	start	end	strand	gene_name	gene_description	KEGG	KEGG pathway	NR	Swissprot	Tremble	KOG	GO	Pfam	TF-Family	TF-Category	TF-Classification
L.us.o.g.scaffold122.86	1.6729	1.2316	1.716	2.1008	2.2382	2.5074	2.0268	3.196	2.0078	0.8777	0.8779	1.9123	57	44	58	76	70	85	78	112	88	29	34	71	chr14	16436707	16438968	-	L.us.o.g.scaffold122.86	--	K20557 transcription factor VIP1 | (RefSeq) LOW QUALITY PROTEIN: transcription factor VIP1-like (A)	ko04016: MAPK signaling pathway - plant	unnamed protein product [Linum tenue]	BZP29_ARATH RecName: Full=bZIP transcription factor 29 {ECO:0000303|PubMed:11906833}; Short=AtbZIP29 {ECO:0000303|PubMed:11906833}; AltName: Full=Protein DRINK ME-LIKE {ECO:0000303|PubMed:27402171};	A0A067KLE4_JATCU RecName: Full=BZIP domain-containing protein {ECO:0000259|PROSITE:PS50217};	--	GO:0005737,cytoplasm; GO:0005829,cytosol; GO:0005634,nucleus; GO:0003700,DNA-binding transcription factor activity; GO:0042803,protein homodimerization activity; GO:0043565,sequence-specific DNA binding; GO:0000976,transcription regulatory region sequence-specific DNA binding; GO:0040008,regulation of growth; GO:0006355,regulation of transcription, DNA-templated; GO:0090567,reproductive shoot sys…	PF00170.24:bZIP transcription factor	bZIP	TF	bZIP
L.us.o.g.scaffold154.4	2.7806	2.0531	2.8934	0	0	0.2705	1.9853	0.6105	1.3249	1.2025	0	0.2469	31	24	32	0	0	3	25	7	19	13	0	3	chr12	4378304	4378891	+	L.us.o.g.scaffold154.4	--	K09515 DnaJ homolog subfamily B member 9 | (RefSeq) molecular chaperone DnaJ (A)	--	unnamed protein product [Linum tenue]	DNJ20_ARATH RecName: Full=Chaperone protein dnaJ 20, chloroplastic; Short=AtDjC20; Short=AtJ20; Flags: Precursor;	A0A5J5BLJ8_9ASTE RecName: Full=J domain-containing protein {ECO:0000259|PROSITE:PS50076};	Molecular chaperone (DnaJ superfamily)	GO:0009507,chloroplast; GO:0005634,nucleus; GO:0061077,chaperone-mediated protein folding; GO:1902395,regulation of 1-deoxy-D-xylulose-5-phosphate synthase activity; GO:0010322,regulation of isopentenyl diphosphate biosynthetic process, methylerythritol 4-phosphate pathway; GO:0006457,protein folding; GO:0008150,biological_process; GO:0009987,cellular process; GO:0050790,regulation of catalytic a…	PF00226.34:DnaJ domain	--	--	--
L.us.o.g.scaffold20.49	87.1697	59.9256	41.9259	23.7638	24.1181	62.9066	18.1593	12.424	11.7055	20.9839	13.9624	53.9273	1071	772	511	310	272	769	252	157	185	250	195	722	chr9	12161686	12162333	+	L.us.o.g.scaffold20.49	--	K00384 thioredoxin reductase (NADPH) [EC:1.8.1.9] | (RefSeq) thioredoxin reductase 1-like (A)	ko00450: Selenocompound metabolism	unnamed protein product [Linum tenue]	GL33_ARATH RecName: Full=Germin-like protein subfamily 3 member 3; Short=AtGER3; Short=AtGLP2; Flags: Precursor;	A0A6P6BJC3_DURZI RecName: Full=Germin-like protein {ECO:0000256|RuleBase:RU366015};	--	GO:0048046,apoplast; GO:0031012,extracellular matrix; GO:0005634,nucleus; GO:0009536,plastid; GO:0099503,secretory vesicle; GO:0030145,manganese ion binding; GO:0003674,molecular_function; GO:0005488,binding; GO:0043167,ion binding; GO:0043169,cation binding; GO:0046872,metal ion binding; GO:0046914,transition metal ion binding; GO:0005575,cellular_component; GO:0005576,extracellular region; GO:0…	PF00190.25:Cupin	--	--	--
L.us.o.g.scaffold24.77	12.5853	9.3424	5.1008	3.1772	4.8058	2.4776	11.8892	11.7317	9.935	3.1443	1.598	3.691	194	151	78	52	68	38	207	186	197	47	28	62	chr13	8111497	8112309	+	L.us.o.g.scaffold24.77	--	--	--	unnamed protein product [Linum tenue]	--	A0A1J3H4L6_NOCCA SubName: Full=Uncharacterized protein {ECO:0000313|EMBL:JAU63314.1};	--	--	PF07816.14:Protein of unknown function (DUF1645)	--	--	--
L.us.o.g.scaffold257.47	51.2425	36.2378	26.2973	10.8352	17.0785	13.2725	45.6195	57.9742	40.1821	14.7463	15.5729	12.4532	1265	938	644	284	387	326	1272	1472	1276	353	437	335	chr2	19999358	20002764	-	L.us.o.g.scaffold257.47	--	K01736 chorismate synthase [EC:4.2.3.5] | (RefSeq) LOW QUALITY PROTEIN: chorismate synthase, chloroplastic-like (A)	ko00400: Phenylalanine, tyrosine and tryptophan biosynthesis; ko01100: Metabolic pathways; ko01110: Biosynthesis of secondary metabolites; ko01230: Biosynthesis of amino acids	unnamed protein product [Linum tenue]	AROC_ARATH RecName: Full=Chorismate synthase, chloroplastic; EC=4.2.3.5; AltName: Full=5-enolpyruvylshikimate-3-phosphate phospholyase; AltName: Full=Protein EMBRYO DEFECTIVE 1144; Flags: Precursor;	B9SUA2_RICCO RecName: Full=Chorismate synthase {ECO:0000256|ARBA:ARBA00013036, ECO:0000256|RuleBase:RU000605}; EC=4.2.3.5 {ECO:0000256|ARBA:ARBA00013036, ECO:0000256|RuleBase:RU000605};	Chorismate synthase	GO:0009507,chloroplast; GO:0009570,chloroplast stroma; GO:0005829,cytosol; GO:0005730,nucleolus; GO:0005634,nucleus; GO:0009536,plastid; GO:0004107,chorismate synthase activity; GO:0010181,FMN binding; GO:0009073,aromatic amino acid family biosynthetic process; GO:0008652,cellular amino acid biosynthetic process; GO:0009423,chorismate biosynthetic process; GO:0003674,molecular_function; GO:000382…	PF01264.24:Chorismate synthase	--	--	--
L.us.o.g.scaffold46.31	2.838	4.1001	3.1724	4.5254	4.4999	7.2579	2.8112	4.7263	3.8445	5.2159	3.3371	4.9509	101	153	112	171	147	257	113	173	176	180	135	192	chr15	9295531	9299294	-	L.us.o.g.scaffold46.31	--	K14407 cleavage stimulation factor subunit 2 | (RefSeq) cleavage stimulating factor 64 (A)	ko03015: mRNA surveillance pathway	unnamed protein product [Linum tenue]	CTF64_ARATH RecName: Full=Cleavage stimulating factor 64 {ECO:0000303|PubMed:12379796}; Short=AtCstF-64 {ECO:0000303|PubMed:12379796}; Short=AtCstF64 {ECO:0000303|PubMed:16282318}; AltName: Full=CF-1 64 kDa subunit {ECO:0000305}; AltName: Full=Cleavage stimulation factor 64 kDa subunit {ECO:0000305}; Short=CSTF 64 kDa subunit {ECO:0000305}; AltName: Full=Protein ENHANCED SILENCING PHENOTYPE 1 {EC…	A0A2C9WGN4_MANES RecName: Full=RRM domain-containing protein {ECO:0000259|PROSITE:PS50102};	mRNA cleavage and polyadenylation factor I complex, subunit RNA15	GO:0005847,mRNA cleavage and polyadenylation specificity factor complex; GO:0003729,mRNA binding; GO:0042868,antisense RNA metabolic process; GO:0048589,developmental growth; GO:0031047,gene silencing by RNA; GO:0045892,negative regulation of transcription, DNA-templated; GO:0016441,posttranscriptional gene silencing; GO:0098789,pre-mRNA cleavage required for polyadenylation; GO:0031123,RNA 3'-en…	PF00076.25:RNA recognition motif. (a.k.a. RRM, RBD, or RNP domain)	--	--	--
L.us.o.g.scaffold64.33	51.5926	25.3407	79.2964	62.4217	64.4768	51.6531	15.3883	17.967	35.9146	50.5788	111.513	104.409	1033	532	1575	1327	1185	1029	348	370	925	982	2538	2278	chr14	14338397	14341793	+	L.us.o.g.scaffold64.33	--	K24028 salicylic acid 3-hydroxylase [EC:1.14.11.-] | (RefSeq) protein DMR6-LIKE OXYGENASE 2 isoform X1 (A)	--	unnamed protein product [Linum tenue]	JOX3_ARATH RecName: Full=Jasmonate-induced oxygenase 3 {ECO:0000303|PubMed:28559313}; EC=1.14.11.- {ECO:0000269|PubMed:28559313, ECO:0000269|PubMed:28760569}; AltName: Full=2-oxoglutarate-dependent dioxygenase JOX3 {ECO:0000305}; AltName: Full=Jasmonic acid oxidase 3 {ECO:0000303|PubMed:28760569}; AltName: Full=Protein JASMONATE-REGULATED GENE 21 {ECO:0000303|PubMed:15098125};	A0A6J1AKC1_9ROSI SubName: Full=protein DMR6-LIKE OXYGENASE 2-like {ECO:0000313|RefSeq:XP_021287286.1};	Iron/ascorbate family oxidoreductases	GO:0051213,dioxygenase activity; GO:0005506,iron ion binding; GO:0120091,jasmonic acid hydrolase; GO:0006952,defense response; GO:1900366,negative regulation of defense response to insect; GO:1900150,regulation of defense response to fungus; GO:2000022,regulation of jasmonic acid mediated signaling pathway; GO:0003674,molecular_function; GO:0003824,catalytic activity; GO:0016491,oxidoreductase ac…	PF14226.9:non-haem dioxygenase in morphine synthesis N-terminal	--	--	--
L.us.o.g.scaffold0.100	44.3923	36.9387	31.8998	5.4469	9.2731	5.3213	82.1407	66.0883	40.431	5.712	11.071	5.8678	1090	951	777	142	209	130	2278	1669	1277	136	309	157	chr15	12241194	12243508	-	L.us.o.g.scaffold0.100	--	K01456 peptide-N4-(N-acetyl-beta-glucosaminyl)asparagine amidase [EC:3.5.1.52] | (RefSeq) peptide-N(4)-(N-acetyl-beta- glucosaminyl)asparagine amidase-like (A)	ko04141: Protein processing in endoplasmic reticulum	perakine reductase-like [Hevea brasiliensis]	AKR1_SOYBN RecName: Full=Probable aldo-keto reductase 1; Short=GmAKR1; EC=1.1.1.-;	A0A2C9W887_MANES RecName: Full=Aldo_ket_red domain-containing protein {ECO:0000259|Pfam:PF00248};	Voltage-gated shaker-like K+ channel, subunit beta/KCNAB	GO:0005737,cytoplasm; GO:0004033,aldo-keto reductase (NADP) activity; GO:0003674,molecular_function; GO:0003824,catalytic activity; GO:0016491,oxidoreductase activity; GO:0016614,oxidoreductase activity, acting on CH-OH group of donors; GO:0016616,oxidoreductase activity, acting on the CH-OH group of donors, NAD or NADP as acceptor; GO:0005575,cellular_component; GO:0005622,intracellular anatomic…	PF00248.24:Aldo/keto reductase family	--	--	--
L.us.o.g.scaffold0.107	24.9898	23.0944	16.1943	2.5059	2.495	1.3201	11.7186	21.1533	12.803	6.0434	6.0442	4.6978	742	719	477	79	68	39	393	646	489	174	204	152	chr15	12271392	12274482	+	L.us.o.g.scaffold0.107	--	K15397 3-ketoacyl-CoA synthase [EC:2.3.1.199] | (RefSeq) 3-ketoacyl-CoA synthase 11 (A)	ko00062: Fatty acid elongation; ko01100: Metabolic pathways; ko01110: Biosynthesis of secondary metabolites; ko04626: Plant-pathogen interaction	3-ketoacyl-CoA synthase 11 [Manihot esculenta]	KCS20_ARATH RecName: Full=3-ketoacyl-CoA synthase 20 {ECO:0000303|PubMed:18465198}; Short=KCS-20 {ECO:0000303|PubMed:18465198}; EC=2.3.1.199 {ECO:0000305}; AltName: Full=Very long-chain fatty acid condensing enzyme 20 {ECO:0000303|PubMed:18465198}; Short=VLCFA condensing enzyme 20 {ECO:0000303|PubMed:18465198};	A0A2C9W899_MANES RecName: Full=3-ketoacyl-CoA synthase {ECO:0000256|PIRNR:PIRNR036417}; EC=2.3.1.- {ECO:0000256|PIRNR:PIRNR036417};	--	GO:0016021,integral component of membrane; GO:0009922,fatty acid elongase activity; GO:0102756,very-long-chain 3-ketoacyl-CoA synthase activity; GO:0006633,fatty acid biosynthetic process; GO:0009409,response to cold; GO:0009416,response to light stimulus; GO:0003674,molecular_function; GO:0003824,catalytic activity; GO:0004312,fatty acid synthase activity; GO:0016740,transferase activity; GO:001…	PF08392.15:FAE1/Type III polyketide synthase-like protein	--	--	--
L.us.o.g.scaffold0.110	2.9301	1.8271	1.2496	0.3184	1.1459	0.2643	3.4589	5.9533	2.3946	0.3874	0.5288	0.7584	78	51	33	9	28	7	104	163	82	10	16	22	chr15	12278932	12280335	+	L.us.o.g.scaffold0.110	--	K12761 carbon catabolite-derepressing protein kinase [EC:2.7.11.1] | (RefSeq) CBL-interacting serine/threonine-protein kinase 7-like (A)	--	unnamed protein product [Linum tenue]	CIPK7_ARATH RecName: Full=CBL-interacting serine/threonine-protein kinase 7; EC=2.7.11.1; AltName: Full=SNF1-related kinase 3.10; AltName: Full=SOS2-like protein kinase PKS7; AltName: Full=Serine/threonine-protein kinase SR2; Short=AtSR2; Short=AtSRPK1;	A0A5N5LQM4_9ROSI RecName: Full=Non-specific serine/threonine protein kinase {ECO:0000256|ARBA:ARBA00012513}; EC=2.7.11.1 {ECO:0000256|ARBA:ARBA00012513};	Serine/threonine protein kinase	GO:0005524,ATP binding; GO:0106310,protein serine kinase activity; GO:0004674,protein serine/threonine kinase activity; GO:0035556,intracellular signal transduction; GO:0006468,protein phosphorylation; GO:0009409,response to cold; GO:0000166,nucleotide binding; GO:0003674,molecular_function; GO:0005488,binding; GO:0017076,purine nucleotide binding; GO:0030554,adenyl nucleotide binding; GO:0032553…	PF00069.28:Protein kinase domain	--	--	--
L.us.o.g.scaffold0.115	22.2369	19.667	8.7174	6.9812	5.3834	4.2025	28.1014	27.9955	13.667	4.214	8.9452	5.2324	234	217	91	78	52	44	334	303	185	43	107	60	chr15	12300011	12300565	-	L.us.o.g.scaffold0.115	--	K20359 PRA1 family protein 1 | (RefSeq) PRA1 family protein D (A)	--	unnamed protein product [Linum tenue]	PRA1D_ARATH RecName: Full=PRA1 family protein D; Short=AtPRA1.D; AltName: Full=CAMV MOVEMENT PROTEIN-INTERACTING PROTEIN 7; AltName: Full=Prenylated Rab acceptor 5;	A0A2C9UEI9_MANES RecName: Full=PRA1 family protein {ECO:0000256|RuleBase:RU363107};	Prenylated rab acceptor 1	GO:0005737,cytoplasm; GO:0005783,endoplasmic reticulum; GO:0010008,endosome membrane; GO:0005794,Golgi apparatus; GO:0016021,integral component of membrane; GO:0046739,transport of virus in multicellular host; GO:0016192,vesicle-mediated transport; GO:0006810,transport; GO:0008150,biological_process; GO:0016032,viral process; GO:0044000,movement in host; GO:0044403,biological process involved in …	PF03208.22:PRA1 family protein	--	--	--
L.us.o.g.scaffold0.117	0.6963	1.0624	0.7019	1.705	1.7825	0.7698	0.5856	0.7446	0.5683	1.9746	0.5819	2.1405	20	32	20	52	47	22	19	22	21	55	19	67	chr15	12303324	12305649	-	L.us.o.g.scaffold0.117	--	--	--	unnamed protein product [Linum tenue]	NADKC_ARATH RecName: Full=Calmodulin calcium-dependent NAD kinase {ECO:0000305}; EC=2.7.1.23 {ECO:0000269|PubMed:31554701}; AltName: Full=NAD kinase-CaM dependent protein {ECO:0000303|PubMed:31554701}; Short=NADKc {ECO:0000303|PubMed:31554701};	A0A5C7IUR9_9ROSI RecName: Full=Zeta_toxin domain-containing protein {ECO:0000259|Pfam:PF06414};	--	GO:0005741,mitochondrial outer membrane; GO:0005524,ATP binding; GO:0005516,calmodulin binding; GO:0003951,NAD+ kinase activity; GO:0006741,NADP biosynthetic process; GO:0016310,phosphorylation; GO:0000166,nucleotide binding; GO:0003674,molecular_function; GO:0005488,binding; GO:0017076,purine nucleotide binding; GO:0030554,adenyl nucleotide binding; GO:0032553,ribonucleotide binding; GO:0032555,…	PF06414.15:Zeta toxin	--	--	--
L.us.o.g.scaffold0.119	1.4432	1.001	1.6752	1.9359	3.0968	3.1647	3.2137	4.337	2.0398	2.0295	2.2314	3.5718	33	24	38	47	65	72	83	102	60	45	58	89	chr15	12311605	12312810	-	L.us.o.g.scaffold0.119	--	K16818 phospholipase A1 [EC:3.1.1.32] | (RefSeq) phospholipase A(1) DAD1, chloroplastic-like (A)	ko00564: Glycerophospholipid metabolism; ko00592: alpha-Linolenic acid metabolism; ko01100: Metabolic pathways; ko01110: Biosynthesis of secondary metabolites	phospholipase A(1) DAD1, chloroplastic-like [Tripterygium wilfordii]	PLA11_ARATH RecName: Full=Phospholipase A(1) DAD1, chloroplastic {ECO:0000305}; EC=3.1.1.32 {ECO:0000269|PubMed:11595796, ECO:0000269|PubMed:19527719}; AltName: Full=Phospholipase A1-Ibeta1 {ECO:0000303|PubMed:15130548}; AltName: Full=Protein DEFECTIVE IN ANTHER DEHISCENCE 1 {ECO:0000303|PubMed:11595796}; Short=AtDAD1 {ECO:0000303|PubMed:11595796}; Flags: Precursor;	A0A7J7CFD6_TRIWF SubName: Full=Alpha/beta-Hydrolases superfamily protein {ECO:0000313|EMBL:KAF5732868.1};	Predicted lipase	GO:0009507,chloroplast; GO:0052740,1-acyl-2-lysophosphatidylserine acylhydrolase activity; GO:0052739,phosphatidylserine 1-acylhydrolase activity; GO:0008970,phospholipase A1 activity; GO:0004620,phospholipase activity; GO:0016042,lipid catabolic process; GO:0003674,molecular_function; GO:0003824,catalytic activity; GO:0016298,lipase activity; GO:0016787,hydrolase activity; GO:0016788,hydrolase a…	PF01764.28:Lipase (class 3)	--	--	--
L.us.o.g.scaffold0.127	1.8595	2.4183	1.8745	7.3237	7.7347	7.8153	19.6061	10.19	4.468	7.1474	5.0562	5.8949	11	15	11	46	42	46	131	62	34	41	34	38	chr15	12340213	12340524	-	L.us.o.g.scaffold0.127	--	--	--	unnamed protein product [Linum tenue]	Y4445_ARATH RecName: Full=Uncharacterized protein At4g14450, chloroplastic; Flags: Precursor;	A0A836Y1Y2_9ROSI SubName: Full=Helicase protein with RING/U-box domain {ECO:0000313|EMBL:KAG5236333.1};	--	GO:0009507,chloroplast; GO:0005737,cytoplasm; GO:0005634,nucleus; GO:0005575,cellular_component; GO:0005622,intracellular anatomical structure; GO:0009536,plastid; GO:0043226,organelle; GO:0043227,membrane-bounded organelle; GO:0043229,intracellular organelle; GO:0043231,intracellular membrane-bounded organelle; GO:0110165,cellular anatomical entity	--	--	--	--
L.us.o.g.scaffold0.128	1.2117	0.6645	0.1222	0	0	0	1.5154	2.7097	0.6476	0	0	0.0556	80	46	8	0	0	0	113	184	55	0	0	4	chr15	12341589	12346810	-	L.us.o.g.scaffold0.128	--	K15505 DNA repair protein RAD5 [EC:5.6.2.-] | (RefSeq) DNA repair protein RAD5B (A)	--	unnamed protein product [Linum tenue]	SM3L3_ARATH RecName: Full=DNA repair protein RAD5B {ECO:0000305}; EC=3.6.4.- {ECO:0000305}; AltName: Full=Putative SWI/SNF-related matrix-associated actin-dependent regulator of chromatin subfamily A member 3-like 3 {ECO:0000305}; Short=SMARCA3-like protein 3 {ECO:0000305}; AltName: Full=RAD5 homolog B {ECO:0000303|PubMed:18310306}; Short=AtRAD5B {ECO:0000303|PubMed:18310306};	A0A2C9UCI9_MANES SubName: Full=Uncharacterized protein {ECO:0000313|EMBL:OAY28066.1};	Helicase-like transcription factor HLTF/DNA helicase RAD5, DEAD-box superfamily	GO:0009941,chloroplast envelope; GO:0005634,nucleus; GO:0005524,ATP binding; GO:0008094,DNA-dependent ATPase activity; GO:0140658,NA; GO:0004386,helicase activity; GO:0016818,hydrolase activity, acting on acid anhydrides, in phosphorus-containing anhydrides; GO:0003676,nucleic acid binding; GO:0008270,zinc ion binding; GO:0006281,DNA repair; GO:0000166,nucleotide binding; GO:0003674,molecular_fun…	PF00176.26:SNF2-related domain	SNF2	TR	SNF2
L.us.o.g.scaffold0.13	4.4187	2.1611	0.8566	0.5336	0.4937	0.3986	8.8275	4.0759	4.1838	0.1753	1.0466	0	78	40	15	10	8	7	176	74	95	3	21	0	chr15	11866138	11868301	+	L.us.o.g.scaffold0.13	--	K23541 Ca2+/H+ antiporter, TMEM165/GDT1 family | (RefSeq) LOW QUALITY PROTEIN: uncharacterized protein LOC105051209 (A)	--	unnamed protein product, partial [Linum tenue]	RIC2_ARATH RecName: Full=CRIB domain-containing protein RIC2; AltName: Full=ROP-interactive CRIB motif-containing protein 2; AltName: Full=Target of ROP protein RIC2;	A0A6A1VL17_9ROSI SubName: Full=CRIB domain-containing protein RIC4 {ECO:0000313|EMBL:KAB1213423.1};	--	GO:0005886,plasma membrane; GO:0009860,pollen tube growth; GO:0040008,regulation of growth; GO:0000003,reproduction; GO:0000902,cell morphogenesis; GO:0000904,cell morphogenesis involved in differentiation; GO:0003006,developmental process involved in reproduction; GO:0008150,biological_process; GO:0009653,anatomical structure morphogenesis; GO:0009826,unidimensional cell growth; GO:0009856,polli…	PF00786.31:P21-Rho-binding domain	--	--	--
L.us.o.g.scaffold0.130	8.2248	4.9516	9.1202	16.8969	11.5364	19.2194	4.2781	6.3974	6.9534	58.5251	22.0232	24.719	160	101	176	349	206	372	94	128	174	1104	487	524	chr15	12351767	12352792	+	L.us.o.g.scaffold0.130	--	K07517 Delta3-Delta2-enoyl-CoA isomerase [EC:5.3.3.8] | (RefSeq) enoyl-CoA delta isomerase 2, peroxisomal (A)	ko00071: Fatty acid degradation	unnamed protein product [Linum tenue]	ECI2_ARATH RecName: Full=Enoyl-CoA delta isomerase 2, peroxisomal {ECO:0000305}; EC=5.3.3.8 {ECO:0000269|PubMed:18657232}; AltName: Full=Delta(3),Delta(2)-enoyl CoA isomerase 2 {ECO:0000303|PubMed:18657232}; Short=AtECI2 {ECO:0000303|PubMed:18657232}; AltName: Full=Indole-3-butyric acid response 10 {ECO:0000303|PubMed:18725356};	A0A067KZC0_JATCU SubName: Full=Uncharacterized protein {ECO:0000313|EMBL:KDP40298.1};	--	GO:0005777,peroxisome; GO:0004165,dodecenoyl-CoA delta-isomerase activity; GO:0004300,enoyl-CoA hydratase activity; GO:0006635,fatty acid beta-oxidation; GO:0009062,fatty acid catabolic process; GO:0080024,indolebutyric acid metabolic process; GO:0080026,response to indolebutyric acid; GO:0048767,root hair elongation; GO:0003674,molecular_function; GO:0003824,catalytic activity; GO:0016853,isomer…	PF00378.23:Enoyl-CoA hydratase/isomerase	--	--	--
L.us.o.g.scaffold0.132	7.8736	4.4171	7.2367	0.4362	0.7569	0.6982	4.7669	5.2348	5.0407	1.1344	1.7826	0.9563	136	80	124	8	12	12	93	93	112	19	35	18	chr15	12354211	12355764	-	L.us.o.g.scaffold0.132	--	K11673 actin-related protein 8 | (RefSeq) actin-related protein 9-like (A)	--	unnamed protein product [Linum tenue]	--	A0A067L727_JATCU SubName: Full=Uncharacterized protein {ECO:0000313|EMBL:KDP40300.1};	--	GO:0016021,integral component of membrane; GO:0005575,cellular_component; GO:0016020,membrane; GO:0031224,intrinsic component of membrane; GO:0110165,cellular anatomical entity	PF05514.14:HR-like lesion-inducing	--	--	--
L.us.o.g.scaffold0.137	4.6564	5.2339	3.8079	7.1826	9.7575	9.8137	4.5013	4.3656	4.4879	7.2765	8.4436	7.8487	196	231	159	321	377	411	214	189	243	297	404	360	chr15	12368830	12371049	-	L.us.o.g.scaffold0.137	--	K07456 DNA mismatch repair protein MutS2 | (RefSeq) uncharacterized protein LOC110766748 (A)	ko03430: Mismatch repair	unnamed protein product [Linum tenue]	--	B9SZW9_RICCO SubName: Full=Uncharacterized protein {ECO:0000313|EMBL:EEF30857.1};	--	--	PF11443.11:Domain of unknown function (DUF2828)	--	--	--
L.us.o.g.scaffold0.142	181.687	140.846	100.886	42.8147	47.2203	41.6157	208.024	222.789	144.69	48.9088	61.1493	35.5724	6187	5029	3408	1548	1476	1410	8001	7803	6338	1615	2367	1320	chr15	12386463	12390687	-	L.us.o.g.scaffold0.142	--	K00025 malate dehydrogenase [EC:1.1.1.37] | (RefSeq) malate dehydrogenase (A)	ko00020: Citrate cycle (TCA cycle); ko00270: Cysteine and methionine metabolism; ko00620: Pyruvate metabolism; ko00630: Glyoxylate and dicarboxylate metabolism; ko00710: Carbon fixation in photosynthetic organisms; ko01100: Metabolic pathways; ko01110: Biosynthesis of secondary metabolites; ko01200: Carbon metabolism	hypothetical protein GH714_004636 [Hevea brasiliensis]	MDH_TOBAC RecName: Full=Malate dehydrogenase; Short=NtRed-2; EC=1.1.1.37;	A0A6A6K9I8_HEVBR RecName: Full=Malate dehydrogenase {ECO:0000256|ARBA:ARBA00012995}; EC=1.1.1.37 {ECO:0000256|ARBA:ARBA00012995};	Malate dehydrogenase	GO:0005737,cytoplasm; GO:0030060,L-malate dehydrogenase activity; GO:0006108,malate metabolic process; GO:0006734,NADH metabolic process; GO:0006107,oxaloacetate metabolic process; GO:0006099,tricarboxylic acid cycle; GO:0003674,molecular_function; GO:0003824,catalytic activity; GO:0016491,oxidoreductase activity; GO:0016614,oxidoreductase activity, acting on CH-OH group of donors; GO:0016615,mal…	PF02866.21:lactate/malate dehydrogenase, alpha/beta C-terminal domain	--	--	--
L.us.o.g.scaffold0.150	8.2032	11.227	6.494	2.8809	4.6956	1.5837	12.2688	14.3292	12.1778	5.0662	2.9356	3.8278	177	254	139	66	93	34	299	318	338	106	72	90	chr15	12432675	12434437	-	L.us.o.g.scaffold0.150	--	K13126 polyadenylate-binding protein | (RefSeq) 30S ribosomal protein 2, chloroplastic (A)	ko03015: mRNA surveillance pathway; ko03018: RNA degradation	unnamed protein product [Linum tenue]	ROC5_NICSY RecName: Full=33 kDa ribonucleoprotein, chloroplastic; Flags: Precursor;	A0A061FGR7_THECC SubName: Full=RNA-binding family protein, putative {ECO:0000313|EMBL:EOY15917.1};	FOG: RRM domain	GO:0009507,chloroplast; GO:0003723,RNA binding; GO:0006397,mRNA processing; GO:0003674,molecular_function; GO:0003676,nucleic acid binding; GO:0005488,binding; GO:0097159,organic cyclic compound binding; GO:1901363,heterocyclic compound binding; GO:0006139,nucleobase-containing compound metabolic process; GO:0006396,RNA processing; GO:0006725,cellular aromatic compound metabolic process; GO:00068…	PF00076.25:RNA recognition motif. (a.k.a. RRM, RBD, or RNP domain)	--	--	--
L.us.o.g.scaffold0.151	14.8597	9.082	7.3315	0.9856	1.7671	1.4199	23.533	14.2441	13.667	1.9425	2.7158	1.4885	284	182	139	20	31	27	508	280	336	36	59	31	chr15	12435153	12437521	-	L.us.o.g.scaffold0.151	--	--	--	unnamed protein product [Linum tenue]	--	B9RJR3_RICCO SubName: Full=Uncharacterized protein {ECO:0000313|EMBL:EEF48565.1};	--	--	PF06156.16:Initiation control protein YabA	--	--	--
L.us.o.g.scaffold0.164	9.6058	6.482	9.0438	2.6459	5.726	3.6432	10.7512	12.8638	10.215	2.8036	2.2322	3.4928	106	75	99	31	58	40	134	146	145	30	28	42	chr15	12486631	12488028	-	L.us.o.g.scaffold0.164	--	K07953 GTP-binding protein SAR1 [EC:3.6.5.-] | (RefSeq) GTP-binding protein SAR1A (A)	ko04141: Protein processing in endoplasmic reticulum	PREDICTED: GTP-binding protein SAR1A [Fragaria vesca subsp. vesca]	SAR1A_ARATH RecName: Full=GTP-binding protein SAR1A;	A0A2P6PIA6_ROSCH SubName: Full=Putative small GTPase superfamily, ARF/SAR type, P-loop containing nucleoside triphosphate hydrolase {ECO:0000313|EMBL:PRQ21654.1};	Vesicle coat complex COPII, GTPase subunit SAR1	GO:0030127,COPII vesicle coat; GO:0070971,endoplasmic reticulum exit site; GO:0005794,Golgi apparatus; GO:0005886,plasma membrane; GO:0005525,GTP binding; GO:0003924,GTPase activity; GO:0006888,endoplasmic reticulum to Golgi vesicle-mediated transport; GO:0006886,intracellular protein transport; GO:0061024,membrane organization; GO:0009555,pollen development; GO:0070863,positive regulation of pro…	PF00025.24:ADP-ribosylation factor family	--	--	--
L.us.o.g.scaffold0.170	2.0124	3.0419	2.6794	5.5789	3.723	3.282	2.0843	4.8362	3.5717	3.4067	4.6431	1.4983	53	84	70	156	90	86	62	131	121	87	139	43	chr15	12513319	12514707	+	L.us.o.g.scaffold0.170	--	--	--	unnamed protein product [Linum tenue]	AUF1_ARATH RecName: Full=F-box protein AUF1 {ECO:0000305}; AltName: Full=F-box protein At1g78100 {ECO:0000305}; AltName: Full=Protein AUXIN UP-REGULATED F-BOX PROTEIN 1 {ECO:0000303|PubMed:21653785};	A0A6M2EUJ4_9ROSI RecName: Full=F-box domain-containing protein {ECO:0000259|Pfam:PF00646};	--	GO:0005634,nucleus; GO:0010541,acropetal auxin transport; GO:0010540,basipetal auxin transport; GO:0009736,cytokinin-activated signaling pathway; GO:0016567,protein ubiquitination; GO:0006810,transport; GO:0008150,biological_process; GO:0009914,hormone transport; GO:0009926,auxin polar transport; GO:0010817,regulation of hormone levels; GO:0051179,localization; GO:0051234,establishment of localiz…	PF12937.10:F-box-like	--	--	--
L.us.o.g.scaffold0.180	3.4282	2.515	0.8418	0.3726	0.4788	0.5301	2.218	2.3075	1.2642	0.7705	0.7733	0.6453	78	60	19	9	10	12	57	54	37	17	20	16	chr15	12537033	12539557	+	L.us.o.g.scaffold0.180	--	--	--	unnamed protein product, partial [Linum tenue]	TO6BL_ARATH RecName: Full=Type 2 DNA topoisomerase 6 subunit B-like {ECO:0000305}; AltName: Full=Meiotic topoisomerase VIB-like {ECO:0000303|PubMed:26917763}; Short=AtMTOPVIB {ECO:0000303|PubMed:26917764};	A0A3N7GD81_POPTR SubName: Full=Uncharacterized protein {ECO:0000313|EMBL:RQO96231.1};	--	GO:0000793,condensed chromosome; GO:0005737,cytoplasm; GO:0005634,nucleus; GO:0003918,DNA topoisomerase type II (double strand cut, ATP-hydrolyzing) activity; GO:0030674,protein-macromolecule adaptor activity; GO:0048314,embryo sac morphogenesis; GO:0042138,meiotic DNA double-strand break formation; GO:0048235,pollen sperm cell differentiation; GO:0065003,protein-containing complex assembly; GO:0…	--	--	--	--
L.us.o.g.scaffold0.183	27.9063	22.221	24.9284	12.8923	27.8924	18.9734	7.3372	7.7999	9.3446	13.0788	26.9025	29.2053	1054	880	934	517	967	713	313	303	454	479	1155	1202	chr15	12548374	12551460	+	L.us.o.g.scaffold0.183	--	K17470 sulfate transporter 1, high-affinity | (RefSeq) sulfate transporter 1.2-like (A)	--	unnamed protein product [Linum tenue]	SUT13_ARATH RecName: Full=Sulfate transporter 1.3;	A0A3N7EYS5_POPTR RecName: Full=STAS domain-containing protein {ECO:0000259|PROSITE:PS50801};	Sulfate/bicarbonate/oxalate exchanger SAT-1 and related transporters (SLC26 family)	GO:0005887,integral component of plasma membrane; GO:0015301,anion:anion antiporter activity; GO:0008271,secondary active sulfate transmembrane transporter activity; GO:0015293,symporter activity; GO:0003674,molecular_function; GO:0005215,transporter activity; GO:0008509,anion transmembrane transporter activity; GO:0015075,ion transmembrane transporter activity; GO:0015291,secondary active transm…	PF00916.23:Sulfate permease family	--	--	--
L.us.o.g.scaffold0.184	5.8719	6.0025	6.7344	4.2057	3.8688	4.0993	10.2107	9.1618	7.5442	1.9218	2.7529	1.4843	167	179	190	127	101	116	328	268	276	53	89	46	chr15	12552193	12554936	+	L.us.o.g.scaffold0.184	--	K01210 glucan 1,3-beta-glucosidase [EC:3.2.1.58] | (RefSeq) glucan 1,3-beta-glucosidase-like (A)	ko00500: Starch and sucrose metabolism; ko01100: Metabolic pathways	unnamed protein product [Linum tenue]	--	V4SHW0_CITCL RecName: Full=Cellulase domain-containing protein {ECO:0000259|Pfam:PF00150};	--	GO:0005576,extracellular region; GO:0051015,actin filament binding; GO:0016985,mannan endo-1,4-beta-mannosidase activity; GO:0007015,actin filament organization; GO:0071704,organic substance metabolic process; GO:0003674,molecular_function; GO:0003779,actin binding; GO:0005488,binding; GO:0005515,protein binding; GO:0008092,cytoskeletal protein binding; GO:0044877,protein-containing complex bindi…	PF00150.21:Cellulase (glycosyl hydrolase family 5)	--	--	--
L.us.o.g.scaffold0.198	4.1316	3.4177	3.1024	0.6353	0.8727	1.4407	3.8073	2.9103	4.7195	1.3478	1.5948	1.6636	98	85	73	16	19	34	102	71	144	31	43	43	chr15	12614790	12616306	+	L.us.o.g.scaffold0.198	--	K12135 zinc finger protein CONSTANS | (RefSeq) zinc finger protein CONSTANS (A)	ko04712: Circadian rhythm - plant	unnamed protein product [Linum tenue]	COL10_ARATH RecName: Full=Zinc finger protein CONSTANS-LIKE 10;	A0A6P4A548_ZIZJJ SubName: Full=zinc finger protein CONSTANS-LIKE 9-like {ECO:0000313|RefSeq:XP_015880870.1, ECO:0000313|RefSeq:XP_015880871.1};	--	GO:0005634,nucleus; GO:0003700,DNA-binding transcription factor activity; GO:0008270,zinc ion binding; GO:0003674,molecular_function; GO:0140110,transcription regulator activity; GO:0005488,binding; GO:0043167,ion binding; GO:0043169,cation binding; GO:0046872,metal ion binding; GO:0046914,transition metal ion binding; GO:0005575,cellular_component; GO:0005622,intracellular anatomical structure; …	PF06203.17:CCT motif	C2C2-CO-like	TF	C2C2->C2C2-CO-like
L.us.o.g.scaffold0.199	7.6685	7.547	4.1941	8.5287	9.3319	10.987	13.7956	11.501	8.9422	8.5392	4.4137	9.6201	188	194	102	222	210	268	382	290	282	203	123	257	chr15	12617069	12619869	-	L.us.o.g.scaffold0.199	--	--	--	unnamed protein product [Linum tenue]	--	B9IAV9_POPTR SubName: Full=Uncharacterized protein {ECO:0000313|EMBL:PNT05398.1};	Uncharacterized conserved protein	GO:0030687,preribosome, large subunit precursor; GO:0000460,maturation of 5.8S rRNA; GO:0000470,maturation of LSU-rRNA; GO:0006139,nucleobase-containing compound metabolic process; GO:0006364,rRNA processing; GO:0006396,RNA processing; GO:0006725,cellular aromatic compound metabolic process; GO:0006807,nitrogen compound metabolic process; GO:0008150,biological_process; GO:0008152,metabolic proces…	PF07890.15:Rrp15p	--	--	--
L.us.o.g.scaffold0.20	6.0316	3.3147	1.9953	0.044	0.0509	0.2506	6.7063	7.4554	5.9127	0.2572	0.192	0.4148	387	223	127	3	3	16	486	492	488	16	14	29	chr15	11891995	11897596	+	L.us.o.g.scaffold0.20	--	K10400 kinesin family member 15 | (RefSeq) kinesin-like protein KIN-12B (A)	--	unnamed protein product [Linum tenue]	KN12B_ARATH RecName: Full=Kinesin-like protein KIN-12B {ECO:0000305}; AltName: Full=Phragmoplast-associated kinesin-related protein 1-like protein {ECO:0000303|PubMed:15258761}; Short=AtPAKRP1L {ECO:0000303|PubMed:15258761};	A0A067KJX9_JATCU RecName: Full=Kinesin motor domain-containing protein {ECO:0000259|PROSITE:PS50067};	Kinesin-like protein	GO:0005871,kinesin complex; GO:0005874,microtubule; GO:0009524,phragmoplast; GO:0005524,ATP binding; GO:0016887,ATPase activity; GO:0008017,microtubule binding; GO:0003777,microtubule motor activity; GO:0008574,ATP-dependent microtubule motor activity, plus-end-directed; GO:0007112,male meiosis cytokinesis; GO:0055046,microgametogenesis; GO:0007018,microtubule-based movement; GO:0080175,phragmopl…	PF00225.26:Kinesin motor domain	--	--	--
L.us.o.g.scaffold0.207	16.0674	14.9114	27.9632	22.394	25.9031	27.156	19.3926	12.5395	15.1233	27.1208	18.255	29.688	223	217	385	330	330	375	304	179	270	365	288	449	chr15	12648483	12650376	-	L.us.o.g.scaffold0.207	--	K17613 calcineurin-binding protein cabin-1 | (RefSeq) hypothetical protein (A)	--	transcription factor SRM [Salix suchowensis]	SRM1_ARATH RecName: Full=Transcription factor SRM1 {ECO:0000305}; AltName: Full=Myb-related protein SRM1 {ECO:0000305}; AltName: Full=Protein SALT-RELATED MYB 1 {ECO:0000303|PubMed:26243618};	A0A836DSV5_9ROSI SubName: Full=Transcription factor SRM {ECO:0000313|EMBL:KAG5237890.1};	Zuotin and related molecular chaperones (DnaJ superfamily), contains DNA-binding domains	GO:0005634,nucleus; GO:0003700,DNA-binding transcription factor activity; GO:0000976,transcription regulatory region sequence-specific DNA binding; GO:0009738,abscisic acid-activated signaling pathway; GO:1901001,negative regulation of response to salt stress; GO:0010116,positive regulation of abscisic acid biosynthetic process; GO:1905615,positive regulation of developmental vegetative growth; G…	PF00249.34:Myb-like DNA-binding domain	MYB-related	TF	MYB->MYB-related
L.us.o.g.scaffold0.208	7.0874	9.5685	17.4438	7.022	6.4176	14.2928	3.9524	6.3987	9.0159	16.4215	6.7208	13.0081	154	218	376	162	128	309	97	143	252	346	166	308	chr15	12650770	12651915	-	L.us.o.g.scaffold0.208	--	K10268 F-box and leucine-rich repeat protein 2/20 | (RefSeq) F-box/LRR-repeat protein 12 (A)	--	F-box/LRR-repeat protein 12 [Citrus clementina]	FBL12_ARATH RecName: Full=F-box/LRR-repeat protein 12;	V4U5H8_CITCL SubName: Full=Uncharacterized protein {ECO:0000313|EMBL:ESR61147.1};	Leucine rich repeat proteins, some proteins contain F-box	GO:0019005,SCF ubiquitin ligase complex; GO:0031146,SCF-dependent proteasomal ubiquitin-dependent protein catabolic process; GO:0006508,proteolysis; GO:0006511,ubiquitin-dependent protein catabolic process; GO:0006807,nitrogen compound metabolic process; GO:0008150,biological_process; GO:0008152,metabolic process; GO:0009056,catabolic process; GO:0009057,macromolecule catabolic process; GO:000998…	PF13516.9:Leucine Rich repeat	--	--	--
L.us.o.g.scaffold0.21	1.4872	2.8367	2.7841	0	0.5208	0	8.3234	4.9058	2.6013	0	0.2336	0.2924	28	56	52	0	9	0	177	95	63	0	5	6	chr15	11901060	11902745	-	L.us.o.g.scaffold0.21	--	K18878 BHLH transcription factor Upa20 | (RefSeq) Upa20; transcription factor bHLH137-like (A)	ko04626: Plant-pathogen interaction	Transcription factor bHLH62 like [Actinidia chinensis var. chinensis]	BH077_ARATH RecName: Full=Transcription factor bHLH77; AltName: Full=Basic helix-loop-helix protein 77; Short=AtbHLH77; Short=bHLH 77; AltName: Full=Protein ACTIVATOR FOR CELL ELONGATION 3; AltName: Full=Transcription factor EN 87; AltName: Full=bHLH transcription factor bHLH077;	A0A2R6RRH7_ACTCC SubName: Full=Transcription factor bHLH62 like {ECO:0000313|EMBL:PSS32624.1};	--	GO:0005634,nucleus; GO:0003700,DNA-binding transcription factor activity; GO:0046983,protein dimerization activity; GO:0000976,transcription regulatory region sequence-specific DNA binding; GO:0006355,regulation of transcription, DNA-templated; GO:0003674,molecular_function; GO:0140110,transcription regulator activity; GO:0005488,binding; GO:0005515,protein binding; GO:0001067,regulatory region n…	PF00010.29:Helix-loop-helix DNA-binding domain	bHLH	TF	bHLH
L.us.o.g.scaffold0.210	3.186	3.9903	2.8247	5.1698	4.0982	5.2468	3.7384	1.4555	1.5219	3.721	3.0729	3.4521	83	109	73	143	98	136	110	39	51	94	91	98	chr15	12656232	12657728	+	L.us.o.g.scaffold0.210	--	--	--	unnamed protein product [Linum tenue]	--	A0A067L9V7_JATCU SubName: Full=Uncharacterized protein {ECO:0000313|EMBL:KDP45192.1};	--	--	PF03343.16:SART-1 family	--	--	--
L.us.o.g.scaffold0.218	40.9665	24.3313	9.232	7.6244	4.4541	5.5063	38.5147	45.8727	28.4146	2.5298	9.6393	4.2022	501	312	112	99	50	67	532	577	447	30	134	56	chr15	12689765	12690409	-	L.us.o.g.scaffold0.218	--	K19038 E3 ubiquitin-protein ligase ATL41 [EC:2.3.2.27] | (RefSeq) RING-H2 finger protein ATL40-like (A)	--	unnamed protein product [Linum tenue]	ATL67_ARATH RecName: Full=RING-H2 finger protein ATL67; EC=2.3.2.27 {ECO:0000305}; AltName: Full=RING-type E3 ubiquitin transferase ATL67 {ECO:0000305};	A0A1R3H1Z2_COCAP SubName: Full=Zinc finger, RING-type {ECO:0000313|EMBL:OMO64388.1};	FOG: Predicted E3 ubiquitin ligase	GO:0016021,integral component of membrane; GO:0046872,metal ion binding; GO:0016740,transferase activity; GO:0016567,protein ubiquitination; GO:0003674,molecular_function; GO:0005488,binding; GO:0043167,ion binding; GO:0043169,cation binding; GO:0003824,catalytic activity; GO:0006464,cellular protein modification process; GO:0006807,nitrogen compound metabolic process; GO:0008150,biological_proce…	PF13639.9:Ring finger domain	--	--	--
L.us.o.g.scaffold0.219	1.2414	0.7534	2.6356	2.5864	3.0737	3.6486	0.9159	0.7132	2.1056	7.7201	4.8317	5.0057	66	42	139	146	150	193	55	39	144	398	292	290	chr15	12691289	12694493	-	L.us.o.g.scaffold0.219	--	K16225 probable WRKY transcription factor 52 | (RefSeq) disease resistance protein RRS1 (A)	ko04626: Plant-pathogen interaction	unnamed protein product [Linum tenue]	DSC1_ARATH RecName: Full=Disease resistance-like protein DSC1 {ECO:0000305}; EC=3.2.2.6 {ECO:0000255|PROSITE-ProRule:PRU00204}; AltName: Full=Protein DOMINANT SUPPRESSOR OF CAMTA3 NUMBER 1 {ECO:0000303|PubMed:28407487};	A0A2C9WFM4_MANES RecName: Full=ADP-ribosyl cyclase/cyclic ADP-ribose hydrolase {ECO:0000256|ARBA:ARBA00011982}; EC=3.2.2.6 {ECO:0000256|ARBA:ARBA00011982};	--	GO:0043531,ADP binding; GO:0005524,ATP binding; GO:0050135,NAD(P)+ nucleosidase activity; GO:0061809,NAD+ nucleotidase, cyclic ADP-ribose generating; GO:0042742,defense response to bacterium; GO:0009626,plant-type hypersensitive response; GO:0007165,signal transduction; GO:0000166,nucleotide binding; GO:0003674,molecular_function; GO:0005488,binding; GO:0017076,purine nucleotide binding; GO:00305…	PF00931.25:NB-ARC domain	--	--	--
L.us.o.g.scaffold0.220	1.3851	0	0.4296	1.8063	1.6251	3.8552	0.7547	0.6216	1.7394	10.4385	4.1243	6.9422	13	0	4	18	14	36	8	6	21	95	44	71	chr15	12695140	12695634	-	L.us.o.g.scaffold0.220	--	K10406 kinesin family member C2/C3 | (RefSeq) LOW QUALITY PROTEIN: disease resistance protein RPS6-like (A)	--	unnamed protein product [Linum tenue]	L6_LINUS RecName: Full=Disease resistance protein L6 {ECO:0000305}; AltName: Full=NAD(+) hydrolase L6; EC=3.2.2.6 {ECO:0000269|PubMed:31439792}; AltName: Full=NADP(+) hydrolase L6 {ECO:0000305}; EC=3.2.2.- {ECO:0000269|PubMed:31439792}; Flags: Precursor;	A0A067D918_CITSI RecName: Full=TIR domain-containing protein {ECO:0000259|PROSITE:PS50104};	--	GO:0043531,ADP binding; GO:0050135,NAD(P)+ nucleosidase activity; GO:0003953,NAD+ nucleosidase activity; GO:0061809,NAD+ nucleotidase, cyclic ADP-ribose generating; GO:0006952,defense response; GO:0019677,NAD catabolic process; GO:0043068,positive regulation of programmed cell death; GO:0007165,signal transduction; GO:0000166,nucleotide binding; GO:0003674,molecular_function; GO:0005488,binding; …	PF01582.23:TIR domain	--	--	--
L.us.o.g.scaffold0.221	17.8887	15.9355	11.4433	5.9765	4.5508	5.5765	23.8841	23.6862	18.2199	7.8922	6.3678	4.5064	561	524	356	199	131	174	846	764	735	240	227	154	chr15	12696756	12699733	+	L.us.o.g.scaffold0.221	--	K00052 3-isopropylmalate dehydrogenase [EC:1.1.1.85] | (RefSeq) 3-isopropylmalate dehydrogenase 2, chloroplastic-like (A)	ko00290: Valine, leucine and isoleucine biosynthesis; ko00660: C5-Branched dibasic acid metabolism; ko01100: Metabolic pathways; ko01110: Biosynthesis of secondary metabolites; ko01210: 2-Oxocarboxylic acid metabolism; ko01230: Biosynthesis of amino acids	unnamed protein product [Linum tenue]	LEU3_BRANA RecName: Full=3-isopropylmalate dehydrogenase, chloroplastic; Short=3-IPM-DH; Short=IMDH; EC=1.1.1.85; AltName: Full=Beta-IPM dehydrogenase; Flags: Precursor;	V4SJG0_CITCL RecName: Full=3-isopropylmalate dehydrogenase {ECO:0000256|ARBA:ARBA00013101, ECO:0000256|RuleBase:RU004445}; EC=1.1.1.85 {ECO:0000256|ARBA:ARBA00013101, ECO:0000256|RuleBase:RU004445};	3-isopropylmalate dehydrogenase	GO:0009507,chloroplast; GO:0003862,3-isopropylmalate dehydrogenase activity; GO:0000287,magnesium ion binding; GO:0051287,NAD binding; GO:0009098,leucine biosynthetic process; GO:0003674,molecular_function; GO:0003824,catalytic activity; GO:0016491,oxidoreductase activity; GO:0016614,oxidoreductase activity, acting on CH-OH group of donors; GO:0016616,oxidoreductase activity, acting on the CH-OH …	PF00180.23:Isocitrate/isopropylmalate dehydrogenase	--	--	--
L.us.o.g.scaffold0.222	17.9345	12.3367	8.4411	26.838	22.6019	23.992	33.3065	19.2599	18.9945	33.1239	21.6597	28.6157	287	207	134	456	332	382	602	317	391	514	394	499	chr15	12703909	12704752	-	L.us.o.g.scaffold0.222	--	K21232 molybdopterin synthase sulfur carrier subunit | (RefSeq) molybdopterin synthase sulfur carrier subunit (A)	ko04122: Sulfur relay system	unnamed protein product [Linum tenue]	MOC2A_ARATH RecName: Full=Molybdopterin synthase sulfur carrier subunit {ECO:0000255|HAMAP-Rule:MF_03051}; AltName: Full=Molybdenum cofactor synthesis protein 2 small subunit {ECO:0000255|HAMAP-Rule:MF_03051}; AltName: Full=Molybdenum cofactor synthesis protein 2A {ECO:0000255|HAMAP-Rule:MF_03051}; Short=MOCS2A {ECO:0000255|HAMAP-Rule:MF_03051}; AltName: Full=Sulfur carrier protein MOCS2A {ECO:00…	A0A835MHW2_9ROSI RecName: Full=Molybdopterin synthase sulfur carrier subunit {ECO:0000256|HAMAP-Rule:MF_03051}; AltName: Full=Molybdenum cofactor synthesis protein 2 small subunit {ECO:0000256|HAMAP-Rule:MF_03051}; AltName: Full=Molybdenum cofactor synthesis protein 2A {ECO:0000256|HAMAP-Rule:MF_03051}; Short=MOCS2A {ECO:0000256|HAMAP-Rule:MF_03051}; AltName: Full=Sulfur carrier protein MOCS2A {E…	Molybdopterin converting factor, small subunit	GO:0005829,cytosol; GO:0019008,molybdopterin synthase complex; GO:0030366,molybdopterin synthase activity; GO:0000166,nucleotide binding; GO:0009734,auxin-activated signaling pathway; GO:0006777,Mo-molybdopterin cofactor biosynthetic process; GO:0018315,molybdenum incorporation into molybdenum-molybdopterin complex; GO:0003674,molecular_function; GO:0003824,catalytic activity; GO:0016740,transfer…	PF02597.23:ThiS family	--	--	--
L.us.o.g.scaffold0.226	41.2638	31.9376	27.5854	9.6047	11.4959	8.4489	37.4226	39.9282	30.0887	11.5521	10.9977	9.3584	2096	1701	1390	518	536	427	2147	2086	1966	569	635	518	chr15	12720230	12727285	-	L.us.o.g.scaffold0.226	--	K12524 bifunctional aspartokinase / homoserine dehydrogenase 1 [EC:2.7.2.4 1.1.1.3] | (RefSeq) bifunctional aspartokinase/homoserine dehydrogenase 1, chloroplastic-like (A)	ko00260: Glycine, serine and threonine metabolism; ko00261: Monobactam biosynthesis; ko00270: Cysteine and methionine metabolism; ko00300: Lysine biosynthesis; ko01100: Metabolic pathways; ko01110: Biosynthesis of secondary metabolites; ko01230: Biosynthesis of amino acids	unnamed protein product [Linum tenue]	AKH_DAUCA RecName: Full=Bifunctional aspartokinase/homoserine dehydrogenase, chloroplastic; Short=AK-HD; Short=AK-HSDH; Includes: RecName: Full=Aspartokinase; EC=2.7.2.4; Includes: RecName: Full=Homoserine dehydrogenase; EC=1.1.1.3; Flags: Precursor; Fragment;	A0A2K1WQY4_POPTR SubName: Full=Uncharacterized protein {ECO:0000313|EMBL:PNS90937.1};	--	GO:0009507,chloroplast; GO:0004072,aspartate kinase activity; GO:0005524,ATP binding; GO:0004412,homoserine dehydrogenase activity; GO:0050661,NADP binding; GO:0009089,lysine biosynthetic process via diaminopimelate; GO:0009086,methionine biosynthetic process; GO:0016310,phosphorylation; GO:0009088,threonine biosynthetic process; GO:0003674,molecular_function; GO:0003824,catalytic activity; GO:00…	PF00742.22:Homoserine dehydrogenase	--	--	--
L.us.o.g.scaffold0.229	0.7898	1.8134	0.8551	1.2949	0.9242	1.8228	1.7093	1.1945	0.9551	3.0468	1.1323	1.7449	27	65	29	47	29	62	66	42	42	101	44	65	chr15	12736718	12745322	+	L.us.o.g.scaffold0.229	--	K05909 laccase [EC:1.10.3.2] | (RefSeq) laccase-15-like isoform X1 (A)	--	unnamed protein product [Linum tenue]	LAC15_ARATH RecName: Full=Laccase-15; EC=1.10.3.2; AltName: Full=Benzenediol:oxygen oxidoreductase 15; AltName: Full=Diphenol oxidase 15; AltName: Full=Protein TRANSPARENT TESTA 10; AltName: Full=Urishiol oxidase 15; Flags: Precursor;	A0A2K2AJE2_POPTR RecName: Full=Laccase {ECO:0000256|ARBA:ARBA00012297, ECO:0000256|RuleBase:RU361119}; EC=1.10.3.2 {ECO:0000256|ARBA:ARBA00012297, ECO:0000256|RuleBase:RU361119}; AltName: Full=Benzenediol:oxygen oxidoreductase {ECO:0000256|RuleBase:RU361119}; AltName: Full=Diphenol oxidase {ECO:0000256|RuleBase:RU361119}; AltName: Full=Urishiol oxidase {ECO:0000256|RuleBase:RU361119};	Multicopper oxidases	GO:0048046,apoplast; GO:0005507,copper ion binding; GO:0052716,hydroquinone:oxygen oxidoreductase activity; GO:0016491,oxidoreductase activity; GO:0009813,flavonoid biosynthetic process; GO:0009809,lignin biosynthetic process; GO:0046274,lignin catabolic process; GO:0010023,proanthocyanidin biosynthetic process; GO:0046688,response to copper ion; GO:0003674,molecular_function; GO:0005488,binding;…	PF07731.17:Multicopper oxidase	--	--	--
L.us.o.g.scaffold0.23	0	0	0	17.6618	17.5566	21.2034	0	1.7093	0	33.2385	15.2082	29.8467	0	0	0	64	55	72	0	6	0	110	59	111	chr15	11916936	11917115	+	L.us.o.g.scaffold0.23	--	--	--	unnamed protein product [Linum tenue]	DVL22_ARATH RecName: Full=Small polypeptide DEVIL 22 {ECO:0000305}; AltName: Full=Small polypeptide ROTUNDIFOLIA LIKE 9 {ECO:0000303|PubMed:15125775}; Short=Small polypeptide ROT-FOUR-LIKE 9 {ECO:0000303|PubMed:15125775};	A0A3N7ETC3_POPTR SubName: Full=Uncharacterized protein {ECO:0000313|EMBL:RQO87380.1};	--	GO:0016021,integral component of membrane; GO:0005886,plasma membrane; GO:0008285,negative regulation of cell population proliferation; GO:0048367,shoot system development; GO:0008150,biological_process; GO:0008283,cell population proliferation; GO:0009987,cellular process; GO:0042127,regulation of cell population proliferation; GO:0048519,negative regulation of biological process; GO:0048523,neg…	PF08137.15:DVL family	--	--	--
L.us.o.g.scaffold0.233	19.8357	20.1397	17.6188	22.9784	25.1273	26.633	25.231	20.4816	20.2414	37.9516	22.6805	34.3833	387	412	341	476	450	517	556	411	508	718	503	731	chr15	12761375	12763914	+	L.us.o.g.scaffold0.233	--	K14638 solute carrier family 15 (peptide/histidine transporter), member 3/4 | (RefSeq) Peptide transporter PTR2 (A)	--	unnamed protein product [Linum tenue]	--	A9PFS1_POPTR SubName: Full=Uncharacterized protein {ECO:0000313|EMBL:ABK95224.1};	Predicted membrane protein	GO:0016021,integral component of membrane; GO:0005575,cellular_component; GO:0016020,membrane; GO:0031224,intrinsic component of membrane; GO:0110165,cellular anatomical entity	PF09335.14:SNARE associated Golgi protein	--	--	--
L.us.o.g.scaffold0.234	0.4508	0	0.7574	39.9797	23.9817	41.6063	0	0.3652	0	39.9791	17.3827	35.5072	6	0	10	565	293	551	0	5	0	516	263	515	chr15	12766411	12767200	+	L.us.o.g.scaffold0.234	--	--	--	unnamed protein product [Linum tenue]	--	A0A2C9WGL0_MANES SubName: Full=Uncharacterized protein {ECO:0000313|EMBL:OAY58977.1};	--	--	PF07279.14:Protein of unknown function (DUF1442)	--	--	--
L.us.o.g.scaffold0.238	29.6253	19.7975	12.8653	1.6896	3.3503	0.9788	28.0899	26.2623	19.8828	2.5372	5.1854	1.8344	578	405	249	35	60	19	619	527	499	48	115	39	chr15	12786618	12789097	+	L.us.o.g.scaffold0.238	--	K00787 farnesyl diphosphate synthase [EC:2.5.1.1 2.5.1.10] | (RefSeq) farnesyl pyrophosphate synthase 1 (A)	ko00900: Terpenoid backbone biosynthesis; ko01100: Metabolic pathways; ko01110: Biosynthesis of secondary metabolites	unnamed protein product [Linum tenue]	FPPS1_LUPAL RecName: Full=Farnesyl pyrophosphate synthase 1; Short=FPP synthase 1; Short=FPS 1; EC=2.5.1.10; AltName: Full=(2E,6E)-farnesyl diphosphate synthase 1; AltName: Full=Dimethylallyltranstransferase 1; EC=2.5.1.1; AltName: Full=Farnesyl diphosphate synthase 1; AltName: Full=Geranyltranstransferase 1;	A9PFL3_POPTR SubName: Full=Uncharacterized protein {ECO:0000313|EMBL:ABK95166.1};	Polyprenyl synthetase	GO:0005737,cytoplasm; GO:0004161,dimethylallyltranstransferase activity; GO:0004337,geranyltranstransferase activity; GO:0046872,metal ion binding; GO:0006695,cholesterol biosynthetic process; GO:0045337,farnesyl diphosphate biosynthetic process; GO:0033384,geranyl diphosphate biosynthetic process; GO:0003674,molecular_function; GO:0003824,catalytic activity; GO:0004659,prenyltransferase activity…	PF00348.20:Polyprenyl synthetase	--	--	--
L.us.o.g.scaffold0.239	8.6011	10.107	18.1265	13.1751	12.8561	14.8979	6.2713	8.0169	12.3311	17.2746	12.3303	15.234	629	775	1315	1023	863	1084	518	603	1160	1225	1025	1214	chr15	12789458	12803702	-	L.us.o.g.scaffold0.239	--	K08486 syntaxin 1B/2/3 | (RefSeq) putative syntaxin-131 isoform X1 (A)	ko04130: SNARE interactions in vesicular transport	unnamed protein product [Linum tenue]	SHGR2_ARATH RecName: Full=Phospholipase SGR2; EC=3.1.1.-; AltName: Full=Protein SHOOT GRAVITROPISM 2;	A0A067LMH5_JATCU RecName: Full=DDHD domain-containing protein {ECO:0000259|PROSITE:PS51043};	Phosphatidic acid-preferring phospholipase A1, contains DDHD domain	GO:0005737,cytoplasm; GO:0009705,plant-type vacuole membrane; GO:0009506,plasmodesma; GO:0005773,vacuole; GO:0046872,metal ion binding; GO:0008970,phospholipase A1 activity; GO:0004620,phospholipase activity; GO:0009660,amyloplast organization; GO:0009590,detection of gravity; GO:0016042,lipid catabolic process; GO:0009959,negative gravitropism; GO:0003674,molecular_function; GO:0005488,binding; …	PF02862.20:DDHD domain	--	--	--
L.us.o.g.scaffold0.240	0.6725	0.8857	1.1298	1.1159	0	0.3862	0.9356	0.4048	0.4481	6.0434	0.817	1.293	21	29	35	37	0	12	33	13	18	183	29	44	chr15	12805740	12808748	-	L.us.o.g.scaffold0.240	--	K23452 UDP-glucosyltransferase 85A [EC:2.4.1.-] | (RefSeq) UDP-glycosyltransferase 85A2 (A)	ko00908: Zeatin biosynthesis; ko01110: Biosynthesis of secondary metabolites	UDP-glycosyltransferase 1 [Linum usitatissimum]	UGT2_GARJA RecName: Full=7-deoxyloganetin glucosyltransferase; EC=2.4.1.324; AltName: Full=Genipin glucosyltransferase; AltName: Full=UDP-glucose glucosyltransferase 2; Short=GjUGT2; AltName: Full=UDP-glycosyltransferase 85A24;	I2BH97_LINUS SubName: Full=UDP-glycosyltransferase 1 {ECO:0000313|EMBL:AFJ52993.1};	UDP-glucuronosyl and UDP-glucosyl transferase	GO:0035251,UDP-glucosyltransferase activity; GO:0003674,molecular_function; GO:0003824,catalytic activity; GO:0008194,UDP-glycosyltransferase activity; GO:0016740,transferase activity; GO:0016757,transferase activity, transferring glycosyl groups; GO:0016758,transferase activity, transferring hexosyl groups; GO:0046527,glucosyltransferase activity	PF00201.21:UDP-glucoronosyl and UDP-glucosyl transferase	--	--	--
L.us.o.g.scaffold0.25	34.1332	91.6746	33.4093	78.9182	72.3321	58.5417	8.8712	26.1211	36.6354	167.145	38.3583	85.4832	310	873	301	761	603	529	91	244	428	1472	396	846	chr15	11920770	11921248	+	L.us.o.g.scaffold0.25	--	K13899 cystatin-C | (RefSeq) cysteine proteinase inhibitor B-like (A)	--	unnamed protein product [Linum tenue]	CYT4_ORYSJ RecName: Full=Cysteine proteinase inhibitor 4; AltName: Full=Oryzacystatin IV; Short=OC-IV; AltName: Full=Oryzacystatin-4; Flags: Precursor;	A0A835TI51_9ROSI RecName: Full=Cystatin domain-containing protein {ECO:0000259|SMART:SM00043};	--	GO:0005576,extracellular region; GO:0004869,cysteine-type endopeptidase inhibitor activity; GO:0006952,defense response; GO:0003674,molecular_function; GO:0004857,enzyme inhibitor activity; GO:0004866,endopeptidase inhibitor activity; GO:0030234,enzyme regulator activity; GO:0030414,peptidase inhibitor activity; GO:0061134,peptidase regulator activity; GO:0061135,endopeptidase regulator activity;…	PF16845.8:Aspartic acid proteinase inhibitor	--	--	--
L.us.o.g.scaffold0.250	22.3792	50.9846	44.5313	71.6386	51.1062	62.925	6.3531	6.8459	22.7318	74.2778	49.5938	74.0818	499	1192	985	1696	1046	1396	160	157	652	1606	1257	1800	chr15	12853856	12855998	+	L.us.o.g.scaffold0.250	--	K22418 11beta/17beta-hydroxysteroid dehydrogenase [EC:1.1.1.146 1.1.1.-] | (RefSeq) 11-beta-hydroxysteroid dehydrogenase-like 5 (A)	--	unnamed protein product [Linum tenue]	HSDB_ARAHY RecName: Full=11-beta-hydroxysteroid dehydrogenase B {ECO:0000305}; EC=1.1.1.146 {ECO:0000250|UniProtKB:Q8LKV5}; AltName: Full=17-beta-hydroxysteroid dehydrogenase B {ECO:0000305}; EC=1.1.1.- {ECO:0000250|UniProtKB:Q8LKV5}; AltName: Full=Steroleosin-B {ECO:0000303|PubMed:25860789, ECO:0000312|EMBL:ABS28873.1};	B9SPX3_RICCO SubName: Full=Corticosteroid 11-beta-dehydrogenase, putative {ECO:0000313|EMBL:EEF34360.1}; EC=1.1.1.146 {ECO:0000313|EMBL:EEF34360.1};	Predicted dehydrogenase	GO:0016021,integral component of membrane; GO:0012511,monolayer-surrounded lipid storage body; GO:0070524,11-beta-hydroxysteroid dehydrogenase (NADP+) activity; GO:0072582,17-beta-hydroxysteroid dehydrogenase (NADP+) activity; GO:0102196,cortisol dehydrogenase activity; GO:0050661,NADP binding; GO:0003674,molecular_function; GO:0003824,catalytic activity; GO:0003845,11-beta-hydroxysteroid dehydro…	PF00106.28:short chain dehydrogenase	--	--	--
L.us.o.g.scaffold0.254	6.121	3.7185	5.1138	2.2507	3.0145	4.003	15.924	13.4108	11.7658	3.9777	3.7989	2.7316	146	93	121	57	66	95	429	329	361	92	103	71	chr15	12868443	12870476	+	L.us.o.g.scaffold0.254	--	K20416 palmitoyl-[glycerolipid] 7-desaturase [EC:1.14.19.42] | (RefSeq) palmitoyl-monogalactosyldiacylglycerol delta-7 desaturase, chloroplastic-like (A)	--	unnamed protein product [Linum tenue]	ADS3_ARATH RecName: Full=Palmitoyl-monogalactosyldiacylglycerol delta-7 desaturase, chloroplastic {ECO:0000303|PubMed:15579662}; EC=1.14.19.42 {ECO:0000269|PubMed:15579662}; AltName: Full=Acyl-lipid desaturase 3 {ECO:0000303|PubMed:15240892}; AltName: Full=Fatty acid desaturase 5 {ECO:0000303|PubMed:15579662}; Short=FAD5 {ECO:0000303|PubMed:15579662}; AltName: Full=Fatty acid desaturase B {ECO:00…	A0A0A0KTK9_CUCSA RecName: Full=FA_desaturase domain-containing protein {ECO:0000259|Pfam:PF00487};	Fatty acid desaturase	GO:0031969,chloroplast membrane; GO:0005789,endoplasmic reticulum membrane; GO:0016021,integral component of membrane; GO:0009579,thylakoid; GO:0102657,1-18:1-2-16:0-monogalactosyldiacylglycerol palmitoyl-lipid 7-desaturase activity; GO:0102843,1-18:2-2-16:0-monogalactosyldiacylglycerol desaturase activity (SN2-16:1 forming); GO:0009979,16:0 monogalactosyldiacylglycerol desaturase activity; GO:00…	PF00487.27:Fatty acid desaturase	--	--	--
L.us.o.g.scaffold0.255	4.8187	12.1711	13.0781	5.2866	6.1727	4.8964	0.2813	0.6693	4.734	5.024	6.5218	4.4707	91	241	245	106	107	92	6	13	115	92	140	92	chr15	12873242	12875097	-	L.us.o.g.scaffold0.255	--	K20416 palmitoyl-[glycerolipid] 7-desaturase [EC:1.14.19.42] | (GenBank) fatty-acid desaturase (A)	--	unnamed protein product [Linum tenue]	ADS3_ARATH RecName: Full=Palmitoyl-monogalactosyldiacylglycerol delta-7 desaturase, chloroplastic {ECO:0000303|PubMed:15579662}; EC=1.14.19.42 {ECO:0000269|PubMed:15579662}; AltName: Full=Acyl-lipid desaturase 3 {ECO:0000303|PubMed:15240892}; AltName: Full=Fatty acid desaturase 5 {ECO:0000303|PubMed:15579662}; Short=FAD5 {ECO:0000303|PubMed:15579662}; AltName: Full=Fatty acid desaturase B {ECO:00…	G7JGX9_MEDTR SubName: Full=Fatty-acid desaturase {ECO:0000313|EMBL:AES86572.2}; SubName: Full=Putative acyl-CoA desaturase {ECO:0000313|EMBL:RHN58514.1};	Fatty acid desaturase	GO:0031969,chloroplast membrane; GO:0005789,endoplasmic reticulum membrane; GO:0016021,integral component of membrane; GO:0009579,thylakoid; GO:0102657,1-18:1-2-16:0-monogalactosyldiacylglycerol palmitoyl-lipid 7-desaturase activity; GO:0102843,1-18:2-2-16:0-monogalactosyldiacylglycerol desaturase activity (SN2-16:1 forming); GO:0009979,16:0 monogalactosyldiacylglycerol desaturase activity; GO:00…	PF00487.27:Fatty acid desaturase	--	--	--
L.us.o.g.scaffold0.256	10.7964	9.1242	7.526	3.4948	4.1398	4.2573	18.7217	22.0806	11.5644	4.5527	3.1463	2.9128	966	856	668	332	340	379	1892	2032	1331	395	320	284	chr15	12879720	12888823	-	L.us.o.g.scaffold0.256	--	K00696 sucrose-phosphate synthase [EC:2.4.1.14] | (RefSeq) probable sucrose-phosphate synthase 4 (A)	ko00500: Starch and sucrose metabolism; ko01100: Metabolic pathways; ko01110: Biosynthesis of secondary metabolites	unnamed protein product [Linum tenue]	SPSA4_ARATH RecName: Full=Sucrose-phosphate synthase 4 {ECO:0000303|PubMed:16876912}; EC=2.4.1.14 {ECO:0000250|UniProtKB:P31927}; AltName: Full=Sucrose phosphate synthase 4F {ECO:0000303|PubMed:16876912}; Short=AtSPS4F {ECO:0000303|PubMed:16876912}; AltName: Full=Sucrose phosphate synthase C {ECO:0000303|PubMed:21309792}; AltName: Full=UDP-glucose-fructose-phosphate glucosyltransferase {ECO:00003…	A0A2C9U3E5_MANES RecName: Full=Sucrose-phosphate synthase {ECO:0000256|ARBA:ARBA00012536, ECO:0000256|RuleBase:RU368006}; EC=2.4.1.14 {ECO:0000256|ARBA:ARBA00012536, ECO:0000256|RuleBase:RU368006};	Glycosyltransferase	GO:0005829,cytosol; GO:0016157,sucrose synthase activity; GO:0046524,sucrose-phosphate synthase activity; GO:0005986,sucrose biosynthetic process; GO:0003674,molecular_function; GO:0003824,catalytic activity; GO:0008194,UDP-glycosyltransferase activity; GO:0016740,transferase activity; GO:0016757,transferase activity, transferring glycosyl groups; GO:0016758,transferase activity, transferring hex…	PF00534.23:Glycosyl transferases group 1	--	--	--
L.us.o.g.scaffold0.260	202.851	231.322	120.804	66.1339	70.9893	53.3221	182.471	220.711	166.041	68.551	102.405	65.5263	3250	3886	1920	1125	1044	850	3302	3637	3422	1065	1865	1144	chr15	12905314	12906158	+	L.us.o.g.scaffold0.260	--	K02109 F-type H+-transporting ATPase subunit b | (RefSeq) ATP synthase subunit b', chloroplastic (A)	ko00190: Oxidative phosphorylation; ko00195: Photosynthesis; ko01100: Metabolic pathways	unnamed protein product [Linum tenue]	ATPF2_SPIOL RecName: Full=ATP synthase subunit b', chloroplastic; AltName: Full=ATP synthase F(0) sector subunit b'; AltName: Full=ATPase subunit II; Flags: Precursor;	A0A067KBI4_JATCU SubName: Full=Uncharacterized protein {ECO:0000313|EMBL:KDP33581.1};	--	GO:0009535,chloroplast thylakoid membrane; GO:0016021,integral component of membrane; GO:0045263,proton-transporting ATP synthase complex, coupling factor F(o); GO:0005524,ATP binding; GO:0015078,proton transmembrane transporter activity; GO:0015986,ATP synthesis coupled proton transport; GO:0000166,nucleotide binding; GO:0003674,molecular_function; GO:0005488,binding; GO:0017076,purine nucleotid…	PF00430.21:ATP synthase B/B' CF(0)	--	--	--
L.us.o.g.scaffold0.262	5.6835	6.0664	3.9778	11.1219	5.903	9.6191	7.3002	5.9553	9.0197	18.039	11.1915	17.3224	193	216	134	401	184	325	280	208	394	594	432	641	chr15	12910888	12912767	-	L.us.o.g.scaffold0.262	--	--	--	hypothetical protein CFOL_v3_29135 [Cephalotus follicularis]	--	A0A1Q3CZY0_CEPFO SubName: Full=Uncharacterized protein {ECO:0000313|EMBL:GAV85701.1};	--	--	PF19220.3:Crescentin protein	--	--	--
L.us.o.g.scaffold0.263	11.8668	3.1711	13.0026	0	0	0.1729	12.1814	23.4099	12.5677	0	0.1009	0	207	58	225	0	0	3	240	420	282	0	2	0	chr15	12914278	12915197	-	L.us.o.g.scaffold0.263	--	K11855 ubiquitin carboxyl-terminal hydrolase 36/42 [EC:3.4.19.12] | (RefSeq) ubiquitin carboxyl-terminal hydrolase 36 (A)	--	non-specific lipid transfer protein 5, partial [Linum usitatissimum]	14KD_DAUCA RecName: Full=14 kDa proline-rich protein DC2.15; Flags: Precursor;	R9UI09_LINUS SubName: Full=Non-specific lipid transfer protein 5 {ECO:0000313|EMBL:AGN56424.1}; Flags: Fragment;	--	GO:0016021,integral component of membrane; GO:0005575,cellular_component; GO:0016020,membrane; GO:0031224,intrinsic component of membrane; GO:0110165,cellular anatomical entity	PF14547.9:Hydrophobic seed protein	--	--	--
L.us.o.g.scaffold0.264	12.4616	7.9232	4.7795	3.1614	3.474	1.982	16.9396	13.0543	9.6223	2.4664	2.7315	2.0407	297	198	113	80	76	47	456	320	295	57	74	53	chr15	12916949	12918887	+	L.us.o.g.scaffold0.264	--	K08515 vesicle-associated membrane protein 7 | (RefSeq) vesicle-associated membrane protein 711 (A)	ko04130: SNARE interactions in vesicular transport	unnamed protein product [Linum tenue]	VA713_ARATH RecName: Full=Vesicle-associated membrane protein 713 {ECO:0000303|PubMed:11115874}; Short=AtVAMP713 {ECO:0000303|PubMed:11115874};	A0A6A6LTJ3_HEVBR SubName: Full=Uncharacterized protein {ECO:0000313|EMBL:KAF2303807.1};	Synaptobrevin/VAMP-like protein	GO:0005794,Golgi apparatus; GO:0030897,HOPS complex; GO:0016021,integral component of membrane; GO:0005886,plasma membrane; GO:0005774,vacuolar membrane; GO:0005773,vacuole; GO:0015031,protein transport; GO:0009651,response to salt stress; GO:0016192,vesicle-mediated transport; GO:0006810,transport; GO:0006811,ion transport; GO:0006820,anion transport; GO:0008104,protein localization; GO:0008150,…	PF00957.24:Synaptobrevin	--	--	--
L.us.o.g.scaffold0.265	2.2743	1.7572	1.393	0.4609	0.2195	0.3183	5.4801	6.5218	2.6633	0.6235	0.3799	0.2906	79	64	48	17	7	11	215	233	119	21	15	11	chr15	12921471	12924178	+	L.us.o.g.scaffold0.265	--	K03511 DNA polymerase kappa [EC:2.7.7.7] | (RefSeq) DNA polymerase kappa (A)	--	unnamed protein product [Linum tenue]	SYT4_ARATH RecName: Full=Synaptotagmin-4; AltName: Full=NTMC2T2.2; AltName: Full=Synaptotagmin D;	A0A4U5QLI4_POPAL SubName: Full=Uncharacterized protein {ECO:0000313|EMBL:TKS11099.1};	Ca2+-dependent lipid-binding protein CLB1/vesicle protein vp115/Granuphilin A, contains C2 domain	GO:0005783,endoplasmic reticulum; GO:0016021,integral component of membrane; GO:0008289,lipid binding; GO:0046872,metal ion binding; GO:0006869,lipid transport; GO:0003674,molecular_function; GO:0005488,binding; GO:0043167,ion binding; GO:0043169,cation binding; GO:0006810,transport; GO:0006811,ion transport; GO:0006820,anion transport; GO:0008150,biological_process; GO:0010876,lipid localization…	PF00168.33:C2 domain	--	--	--
L.us.o.g.scaffold0.270	145.588	162.428	67.1225	65.9214	53.3879	68.0275	232.991	210.243	121.892	70.7073	44.7548	60.2984	1325	1550	606	637	446	616	2395	1968	1427	624	463	598	chr15	12940234	12941635	+	L.us.o.g.scaffold0.270	--	K02949 small subunit ribosomal protein S11e | (RefSeq) 40S ribosomal protein S11 (A)	ko03010: Ribosome	40S ribosomal protein S11 [Gossypium hirsutum]	RS11_EUPES RecName: Full=40S ribosomal protein S11;	A0A5D2MPB7_GOSTO RecName: Full=Ribosomal_S17_N domain-containing protein {ECO:0000259|Pfam:PF16205};	40S ribosomal protein S11	GO:0005840,ribosome; GO:0019843,rRNA binding; GO:0003735,structural constituent of ribosome; GO:0006412,translation; GO:0003674,molecular_function; GO:0003676,nucleic acid binding; GO:0003723,RNA binding; GO:0005488,binding; GO:0097159,organic cyclic compound binding; GO:1901363,heterocyclic compound binding; GO:0005198,structural molecule activity; GO:0006518,peptide metabolic process; GO:000680…	PF16205.8:Ribosomal_S17 N-terminal	--	--	--
L.us.o.g.scaffold0.271	30.5143	24.8075	31.3879	9.3844	12.1596	9.7736	40.5033	49.6021	40.6657	19.8097	17.5731	16.3971	637	543	650	208	233	203	955	1065	1092	401	417	373	chr15	12942262	12944232	-	L.us.o.g.scaffold0.271	--	K20782 hydroxyproline O-arabinosyltransferase [EC:2.4.2.58] | (RefSeq) hydroxyproline O-arabinosyltransferase 1-like (A)	ko00514: Other types of O-glycan biosynthesis	unnamed protein product [Linum tenue]	HPAT1_ARATH RecName: Full=Hydroxyproline O-arabinosyltransferase 1 {ECO:0000303|PubMed:24036508}; EC=2.4.2.58 {ECO:0000269|PubMed:24036508};	A0A8B8PHB6_9MYRT SubName: Full=hydroxyproline O-arabinosyltransferase 1 {ECO:0000313|RefSeq:XP_030534196.1};	--	GO:0005801,cis-Golgi network; GO:0005768,endosome; GO:0005794,Golgi apparatus; GO:0005797,Golgi medial cisterna; GO:0016021,integral component of membrane; GO:0000325,plant-type vacuole; GO:0005886,plasma membrane; GO:0009536,plastid; GO:0005802,trans-Golgi network; GO:1990585,hydroxyproline O-arabinosyltransferase activity; GO:0102562,hydroxyproline O-arbinofuranose transferase activity; GO:0003…	--	--	--	--
L.us.o.g.scaffold0.273	3.2773	3.0529	1.7671	0.1795	0.1661	0.1915	2.2605	1.5932	1.5109	0.3144	0.3352	0.3147	86	84	46	5	4	5	67	43	51	8	10	9	chr15	12947634	12949958	-	L.us.o.g.scaffold0.273	--	K13430 serine/threonine-protein kinase PBS1 [EC:2.7.11.1] | (RefSeq) probable serine/threonine-protein kinase PBL7 (A)	ko04626: Plant-pathogen interaction	unnamed protein product [Linum tenue]	Y1864_ARATH RecName: Full=Probable receptor-like protein kinase At1g80640; EC=2.7.11.1; Flags: Precursor;	A0A6M2FDA1_9ROSI RecName: Full=Protein kinase domain-containing protein {ECO:0000259|PROSITE:PS50011};	Serine/threonine protein kinase	GO:0016021,integral component of membrane; GO:0005886,plasma membrane; GO:0005524,ATP binding; GO:0106310,protein serine kinase activity; GO:0004674,protein serine/threonine kinase activity; GO:0006468,protein phosphorylation; GO:0000166,nucleotide binding; GO:0003674,molecular_function; GO:0005488,binding; GO:0017076,purine nucleotide binding; GO:0030554,adenyl nucleotide binding; GO:0032553,rib…	PF07714.20:Protein tyrosine and serine/threonine kinase	--	--	--
L.us.o.g.scaffold0.274	10.3727	7.039	6.7162	19.7268	16.6463	20.0887	7.4529	9.3481	10.7309	23.7391	21.1634	29.3988	260	185	167	525	383	501	211	241	346	577	603	803	chr15	12951787	12953108	+	L.us.o.g.scaffold0.274	--	--	--	unnamed protein product [Linum tenue]	--	A0A2C9UB83_MANES SubName: Full=Uncharacterized protein {ECO:0000313|EMBL:OAY27452.1};	--	--	PF15365.9:Proline-rich nuclear receptor coactivator motif	--	--	--
L.us.o.g.scaffold0.277	19.0945	9.2257	6.6988	2.6936	2.6575	2.029	17.8738	13.9851	16.675	1.041	1.628	2.3158	227	115	79	34	29	24	240	171	255	12	22	30	chr15	12959626	12960252	+	L.us.o.g.scaffold0.277	--	K10406 kinesin family member C2/C3 | (RefSeq) kinesin KP1-like (A)	--	unnamed protein product [Linum tenue]	--	A0A1R3L099_9ROSI SubName: Full=Uncharacterized protein {ECO:0000313|EMBL:OMP12773.1};	--	--	PF05910.15:Plant protein of unknown function (DUF868)	--	--	--
L.us.o.g.scaffold0.279	5.8299	4.4169	4.0094	1.129	0.8904	0.8214	7.7183	9.3764	5.3369	1.5171	1.438	0.95	107	85	73	22	15	15	160	177	126	27	30	19	chr15	12966235	12968025	-	L.us.o.g.scaffold0.279	--	K22763 deubiquitinase DESI2 [EC:3.4.19.12] | (RefSeq) deSI-like protein At4g17486 (A)	--	unnamed protein product [Linum tenue]	PPDEX_ARATH RecName: Full=DeSI-like protein At4g17486; EC=3.4.-.-;	A0A4U5QM39_POPAL RecName: Full=PPPDE domain-containing protein {ECO:0000259|PROSITE:PS51858};	Uncharacterized conserved protein	GO:0101005,ubiquitinyl hydrolase activity; GO:0016579,protein deubiquitination; GO:0070646,protein modification by small protein removal; GO:0003674,molecular_function; GO:0003824,catalytic activity; GO:0016787,hydrolase activity; GO:0140096,catalytic activity, acting on a protein; GO:0006464,cellular protein modification process; GO:0006508,proteolysis; GO:0006807,nitrogen compound metabolic pro…	PF05903.17:PPPDE putative peptidase domain	--	--	--
L.us.o.g.scaffold0.282	12.0429	10.4868	10.7324	40.7374	31.1662	49.5957	9.7071	8.7007	9.3498	41.349	26.0326	51.0356	759	693	671	2726	1803	3110	691	564	758	2527	1865	3505	chr15	12991794	12997076	+	L.us.o.g.scaffold0.282	--	K03695 ATP-dependent Clp protease ATP-binding subunit ClpB | (RefSeq) chaperone protein ClpB4, mitochondrial (A)	--	unnamed protein product [Linum tenue]	CLPB4_ARATH RecName: Full=Chaperone protein ClpB4, mitochondrial; AltName: Full=ATP-dependent Clp protease ATP-binding subunit ClpB homolog 4; AltName: Full=Casein lytic proteinase B4; Flags: Precursor;	B9RNX1_RICCO SubName: Full=Chaperone clpb, putative {ECO:0000313|EMBL:EEF46889.1};	Chaperone HSP104 and related ATP-dependent Clp proteases	GO:0009507,chloroplast; GO:0009941,chloroplast envelope; GO:0009570,chloroplast stroma; GO:0005737,cytoplasm; GO:0005739,mitochondrion; GO:0005524,ATP binding; GO:0016887,ATPase activity; GO:0034605,cellular response to heat; GO:0042026,protein refolding; GO:0000166,nucleotide binding; GO:0003674,molecular_function; GO:0005488,binding; GO:0017076,purine nucleotide binding; GO:0030554,adenyl nucle…	PF07724.17:AAA domain (Cdc48 subfamily)	--	--	--
L.us.o.g.scaffold0.287	0.3667	0.2331	0.308	0	0	0	1.0551	0.5942	0.4513	0	0	0	12	8	10	0	0	0	39	20	19	0	0	0	chr15	13023771	13025496	+	L.us.o.g.scaffold0.287	--	K13466 EIX receptor 1/2 | (RefSeq) receptor-like protein EIX1 (A)	ko04626: Plant-pathogen interaction	MDIS1-interacting receptor like kinase 2 [Punica granatum]	DR100_ARATH RecName: Full=DNA damage-repair/toleration protein DRT100; Flags: Precursor;	A0A218VRX5_PUNGR SubName: Full=MDIS1-interacting receptor like kinase 2 {ECO:0000313|RefSeq:XP_031374555.1};	FOG: Leucine rich repeat	GO:0009507,chloroplast; GO:0000166,nucleotide binding; GO:0006281,DNA repair; GO:0003674,molecular_function; GO:0005488,binding; GO:0036094,small molecule binding; GO:0097159,organic cyclic compound binding; GO:1901265,nucleoside phosphate binding; GO:1901363,heterocyclic compound binding; GO:0006139,nucleobase-containing compound metabolic process; GO:0006259,DNA metabolic process; GO:0006725,ce…	PF13855.9:Leucine rich repeat	--	--	--
L.us.o.g.scaffold0.288	18.3418	11.0898	1.4652	1.4342	1.9605	1.6	20.7127	20.996	7.4792	1.0707	0.1827	0.9528	265	168	21	22	26	23	338	312	139	15	3	15	chr15	13025897	13027335	-	L.us.o.g.scaffold0.288	--	K25507 high mobility group B protein, plant | (RefSeq) high mobility group B protein 7-like (A)	--	unnamed protein product [Linum tenue]	HMGB7_ARATH RecName: Full=High mobility group B protein 7; AltName: Full=Nucleosome/chromatin assembly factor group D 07; Short=Nucleosome/chromatin assembly factor group D 7; AltName: Full=Protein NUCLEAR FUSION DEFECTIVE 7 {ECO:0000303|PubMed:16698901};	A0A2I0K5Z1_PUNGR SubName: Full=high mobility group B protein 7-like {ECO:0000313|RefSeq:XP_031374556.1};	HMG box-containing protein	GO:0005634,nucleus; GO:0003677,DNA binding; GO:0003700,DNA-binding transcription factor activity; GO:0000741,karyogamy; GO:0010197,polar nucleus fusion; GO:0003674,molecular_function; GO:0003676,nucleic acid binding; GO:0005488,binding; GO:0097159,organic cyclic compound binding; GO:1901363,heterocyclic compound binding; GO:0140110,transcription regulator activity; GO:0006996,organelle organizati…	PF00505.22:HMG (high mobility group) box	HMG	TR	HMG
L.us.o.g.scaffold0.296	12.5575	12.1434	8.2428	19.8586	13.6804	20.135	11.2731	11.5846	11.2605	20.5394	16.8019	19.4029	215	218	140	361	215	343	218	204	248	341	327	362	chr15	13060935	13063785	+	L.us.o.g.scaffold0.296	--	K00784 ribonuclease Z [EC:3.1.26.11] | (RefSeq) tRNase Z TRZ1 isoform X1 (A)	--	transcription factor SRM1 [Populus trichocarpa]	SRM1_ARATH RecName: Full=Transcription factor SRM1 {ECO:0000305}; AltName: Full=Myb-related protein SRM1 {ECO:0000305}; AltName: Full=Protein SALT-RELATED MYB 1 {ECO:0000303|PubMed:26243618};	A0A2K1ZQU3_POPTR SubName: Full=Uncharacterized protein {ECO:0000313|EMBL:PNT27642.2};	Zuotin and related molecular chaperones (DnaJ superfamily), contains DNA-binding domains	GO:0005634,nucleus; GO:0003700,DNA-binding transcription factor activity; GO:0000976,transcription regulatory region sequence-specific DNA binding; GO:0009738,abscisic acid-activated signaling pathway; GO:1901001,negative regulation of response to salt stress; GO:0010116,positive regulation of abscisic acid biosynthetic process; GO:1905615,positive regulation of developmental vegetative growth; G…	PF00249.34:Myb-like DNA-binding domain	MYB	TF	MYB->MYB
L.us.o.g.scaffold0.298	3.1555	2.9378	2.575	10.7556	5.1565	3.398	4.7228	1.0227	4.322	8.2902	9.848	8.6872	42	41	34	152	63	45	71	14	74	107	149	126	chr15	13068466	13069366	+	L.us.o.g.scaffold0.298	--	K09291 nucleoprotein TPR | (RefSeq) LOW QUALITY PROTEIN: nuclear-pore anchor (A)	ko03013: Nucleocytoplasmic transport	unnamed protein product [Linum tenue]	GEML4_ARATH RecName: Full=GEM-like protein 4;	B9RGH1_RICCO RecName: Full=GRAM domain-containing protein {ECO:0000259|SMART:SM00568};	--	--	PF02893.23:GRAM domain	--	--	--
L.us.o.g.scaffold0.300	8.0171	8.1922	2.9441	10.2476	8.079	10.0146	1.4703	3.4242	4.2292	6.1418	5.1385	6.8317	280	300	102	380	259	348	58	123	190	208	204	260	chr15	13072573	13074414	+	L.us.o.g.scaffold0.300	--	K23541 Ca2+/H+ antiporter, TMEM165/GDT1 family | (RefSeq) pentatricopeptide repeat-containing protein At3g24000, mitochondrial-like (A)	--	unnamed protein product [Linum tenue]	PPR32_ARATH RecName: Full=Pentatricopeptide repeat-containing protein At1g11290, chloroplastic {ECO:0000305}; AltName: Full=Protein CHLORORESPIRATORY REDUCTION 22 {ECO:0000303|PubMed:19182104}; Flags: Precursor;	A0A2K1Z280_POPTR SubName: Full=Uncharacterized protein {ECO:0000313|EMBL:PNT19377.1};	FOG: PPR repeat	GO:0009507,chloroplast; GO:0004519,endonuclease activity; GO:0003729,mRNA binding; GO:0008270,zinc ion binding; GO:0016556,mRNA modification; GO:0006397,mRNA processing; GO:0003674,molecular_function; GO:0003824,catalytic activity; GO:0004518,nuclease activity; GO:0016787,hydrolase activity; GO:0016788,hydrolase activity, acting on ester bonds; GO:0003676,nucleic acid binding; GO:0003723,RNA bind…	PF01535.23:PPR repeat	--	--	--
L.us.o.g.scaffold0.301	5.3692	5.4681	4.6301	2.2226	2.0706	1.958	4.1928	5.7284	3.6445	1.8783	0.9057	1.4244	339	362	290	149	120	123	299	372	296	115	65	98	chr15	13075131	13083357	-	L.us.o.g.scaffold0.301	--	K10357 myosin V | (RefSeq) myosin-1-like isoform X1 (A)	--	unnamed protein product, partial [Linum tenue]	MYO1_ARATH RecName: Full=Myosin-1; AltName: Full=AtATM1;	A0A1X9IV94_POPTO SubName: Full=Uncharacterized protein {ECO:0000313|EMBL:APR64378.1};	Myosin class V heavy chain	GO:0015629,actin cytoskeleton; GO:0005783,endoplasmic reticulum; GO:0005768,endosome; GO:0016459,myosin complex; GO:0009524,phragmoplast; GO:0009506,plasmodesma; GO:0051015,actin filament binding; GO:0005524,ATP binding; GO:0005516,calmodulin binding; GO:0000146,microfilament motor activity; GO:0007015,actin filament organization; GO:0006897,endocytosis; GO:0030050,vesicle transport along actin f…	PF00063.24:Myosin head (motor domain)	--	--	--
L.us.o.g.scaffold0.304	41.6296	34.74	29.9356	11.792	12.9152	13.7633	56.3601	51.7733	36.5601	12.5081	15.6266	8.8686	1064	931	759	320	303	350	1627	1361	1202	310	454	247	chr15	13092650	13096202	-	L.us.o.g.scaffold0.304	--	K01899 succinyl-CoA synthetase alpha subunit [EC:6.2.1.4 6.2.1.5] | (RefSeq) succinate--CoA ligase [ADP-forming] subunit alpha, mitochondrial (A)	ko00020: Citrate cycle (TCA cycle); ko00640: Propanoate metabolism; ko01100: Metabolic pathways; ko01110: Biosynthesis of secondary metabolites; ko01200: Carbon metabolism	unnamed protein product [Linum tenue]	SUCA1_SOLLC RecName: Full=Succinate--CoA ligase [ADP-forming] subunit alpha-1, mitochondrial {ECO:0000255|HAMAP-Rule:MF_03222}; EC=6.2.1.5 {ECO:0000255|HAMAP-Rule:MF_03222}; AltName: Full=Succinyl-CoA synthetase subunit alpha-1 {ECO:0000255|HAMAP-Rule:MF_03222}; Short=SCS-alpha-1 {ECO:0000255|HAMAP-Rule:MF_03222}; Flags: Precursor;	A0A6A3BJV6_HIBSY RecName: Full=Succinate--CoA ligase [ADP-forming] subunit alpha, mitochondrial {ECO:0000256|HAMAP-Rule:MF_03222}; EC=6.2.1.5 {ECO:0000256|HAMAP-Rule:MF_03222}; AltName: Full=Succinyl-CoA synthetase subunit alpha {ECO:0000256|HAMAP-Rule:MF_03222}; Short=SCS-alpha {ECO:0000256|HAMAP-Rule:MF_03222};	Succinyl-CoA synthetase, alpha subunit	GO:0005739,mitochondrion; GO:0009361,succinate-CoA ligase complex (ADP-forming); GO:0000166,nucleotide binding; GO:0004775,succinate-CoA ligase (ADP-forming) activity; GO:0004776,succinate-CoA ligase (GDP-forming) activity; GO:0006105,succinate metabolic process; GO:0006104,succinyl-CoA metabolic process; GO:0006099,tricarboxylic acid cycle; GO:0003674,molecular_function; GO:0005488,binding; GO:0…	PF02629.22:CoA binding domain	--	--	--
L.us.o.g.scaffold0.306	2.0573	2.6042	4.2608	8.3142	10.9618	12.1055	3.4442	5.4188	5.2051	5.7476	4.1791	4.5654	55	73	113	236	269	322	104	149	179	149	127	133	chr15	13101599	13103299	+	L.us.o.g.scaffold0.306	--	K00648 3-oxoacyl-[acyl-carrier-protein] synthase III [EC:2.3.1.180] | (RefSeq) 3-oxoacyl-[acyl-carrier-protein] synthase III, chloroplastic-like (A)	ko00061: Fatty acid biosynthesis; ko01100: Metabolic pathways; ko01212: Fatty acid metabolism	unnamed protein product [Linum tenue]	DJC76_ARATH RecName: Full=Chaperone protein dnaJ C76, chloroplastic {ECO:0000305}; Short=atDjC76 {ECO:0000303|PubMed:23894646}; AltName: Full=AtDjC17 {ECO:0000303|PubMed:25339971}; AltName: Full=AtJ17 {ECO:0000305}; Flags: Precursor;	A0A067LDM4_JATCU RecName: Full=J domain-containing protein {ECO:0000259|PROSITE:PS50076};	Molecular chaperone (DnaJ superfamily)	GO:0009507,chloroplast; GO:0005575,cellular_component; GO:0005622,intracellular anatomical structure; GO:0005737,cytoplasm; GO:0009536,plastid; GO:0043226,organelle; GO:0043227,membrane-bounded organelle; GO:0043229,intracellular organelle; GO:0043231,intracellular membrane-bounded organelle; GO:0110165,cellular anatomical entity	PF00226.34:DnaJ domain	--	--	--
L.us.o.g.scaffold0.308	8.5454	4.5843	5.7204	11.9469	5.3094	10.1991	6.5019	7.919	12.1446	12.3239	13.2146	16.2967	128	72	85	190	73	152	110	122	234	179	225	266	chr15	13107300	13108089	+	L.us.o.g.scaffold0.308	--	K17604 zinc finger SWIM domain-containing protein 3 | (RefSeq) protein FAR1-RELATED SEQUENCE 5 isoform X1 (A)	--	unnamed protein product [Linum tenue]	NIC2_ARATH RecName: Full=Nicotinamidase 2 {ECO:0000305}; Short=AtNIC2 {ECO:0000303|PubMed:17587307}; EC=3.5.1.19 {ECO:0000269|PubMed:17587307}; AltName: Full=Nicotinamide deamidase 2;	A0A2P2Q615_RHIMU RecName: Full=Isochorismatase domain-containing protein {ECO:0000259|Pfam:PF00857};	--	GO:0008936,nicotinamidase activity; GO:0019674,NAD metabolic process; GO:0019363,pyridine nucleotide biosynthetic process; GO:0003674,molecular_function; GO:0003824,catalytic activity; GO:0016787,hydrolase activity; GO:0016810,hydrolase activity, acting on carbon-nitrogen (but not peptide) bonds; GO:0016811,hydrolase activity, acting on carbon-nitrogen (but not peptide) bonds, in linear amides; G…	PF00857.23:Isochorismatase family	--	--	--
L.us.o.g.scaffold0.309	28.3908	18.9228	6.0003	3.7714	5.5021	3.3719	31.0771	30.5498	17.8362	6.3988	4.5382	5.9259	787	550	165	111	140	93	973	871	636	172	143	179	chr15	13109977	13112672	+	L.us.o.g.scaffold0.309	--	K01749 hydroxymethylbilane synthase [EC:2.5.1.61] | (RefSeq) porphobilinogen deaminase, chloroplastic-like (A)	ko00860: Porphyrin metabolism; ko01100: Metabolic pathways; ko01110: Biosynthesis of secondary metabolites; ko01240: Biosynthesis of cofactors	unnamed protein product [Linum tenue]	HEM3_PEA RecName: Full=Porphobilinogen deaminase, chloroplastic; Short=PBG; EC=2.5.1.61; AltName: Full=Hydroxymethylbilane synthase; Short=HMBS; AltName: Full=Pre-uroporphyrinogen synthase; Flags: Precursor;	A0A2K1ZQN3_POPTR RecName: Full=Hydroxymethylbilane synthase {ECO:0000256|ARBA:ARBA00012655}; EC=2.5.1.61 {ECO:0000256|ARBA:ARBA00012655}; AltName: Full=Hydroxymethylbilane synthase {ECO:0000256|ARBA:ARBA00033064};	Porphobilinogen deaminase	GO:0009507,chloroplast; GO:0004418,hydroxymethylbilane synthase activity; GO:0015995,chlorophyll biosynthetic process; GO:0018160,peptidyl-pyrromethane cofactor linkage; GO:0006782,protoporphyrinogen IX biosynthetic process; GO:0003674,molecular_function; GO:0003824,catalytic activity; GO:0016740,transferase activity; GO:0016765,transferase activity, transferring alkyl or aryl (other than methyl)…	PF01379.23:Porphobilinogen deaminase, dipyromethane cofactor binding domain	--	--	--
L.us.o.g.scaffold0.310	0.1542	0.0882	0.4353	0.7262	0.8736	0.062	0	0.2099	0.2398	1.2087	1.7637	0.4246	5	3	14	25	26	2	0	7	10	38	65	15	chr15	13116404	13119247	+	L.us.o.g.scaffold0.310	--	K15402 fatty acid omega-hydroxylase [EC:1.14.-.-] | (RefSeq) cytochrome P450 86B1 (A)	ko00073: Cutin, suberine and wax biosynthesis	unnamed protein product [Linum tenue]	C86B1_ARATH RecName: Full=Cytochrome P450 86B1; EC=1.14.-.-;	A0A6J0ZMJ8_9ROSI SubName: Full=cytochrome P450 86B1-like {ECO:0000313|RefSeq:XP_021275685.1};	Cytochrome P450 CYP4/CYP19/CYP26 subfamilies	GO:0005783,endoplasmic reticulum; GO:0005789,endoplasmic reticulum membrane; GO:0016021,integral component of membrane; GO:0020037,heme binding; GO:0005506,iron ion binding; GO:0004497,monooxygenase activity; GO:0016705,oxidoreductase activity, acting on paired donors, with incorporation or reduction of molecular oxygen; GO:0071555,cell wall organization; GO:0010345,suberin biosynthetic process; …	PF00067.25:Cytochrome P450	--	--	--
L.us.o.g.scaffold0.312	0.3322	0.4357	0.3349	1.7992	0.8144	1.6696	0.6618	0	0	0.5996	1.096	1.1052	8	11	8	46	18	40	18	0	0	14	30	29	chr15	13125809	13127214	+	L.us.o.g.scaffold0.312	--	--	--	unnamed protein product [Linum tenue]	Y5316_ARATH RecName: Full=Uncharacterized protein At5g23160;	A0A2H5P3F4_CITUN SubName: Full=Uncharacterized protein {ECO:0000313|EMBL:GAY46890.1};	--	GO:0016021,integral component of membrane; GO:0005575,cellular_component; GO:0016020,membrane; GO:0031224,intrinsic component of membrane; GO:0110165,cellular anatomical entity	--	--	--	--
L.us.o.g.scaffold0.314	236.826	214.821	97.9857	50.8607	57.131	43.058	244.314	268.878	178.557	54.7615	64.8728	54.3469	3947	3754	1620	900	874	714	4599	4609	3828	885	1229	987	chr15	13130204	13132589	+	L.us.o.g.scaffold0.314	--	K01358 ATP-dependent Clp protease, protease subunit [EC:3.4.21.92] | (RefSeq) ATP-dependent Clp protease proteolytic subunit 2, mitochondrial (A)	--	unnamed protein product [Linum tenue]	CLPP2_ARATH RecName: Full=ATP-dependent Clp protease proteolytic subunit 2, mitochondrial {ECO:0000303|PubMed:11299370}; EC=3.4.21.92; AltName: Full=ATP-dependent Clp protease proteolytic subunit 1, mitochondrial; AltName: Full=Endopeptidase ClpP2 {ECO:0000303|PubMed:11299370}; AltName: Full=nClpP7; Flags: Precursor;	C6TMN0_SOYBN RecName: Full=ATP-dependent Clp protease proteolytic subunit {ECO:0000256|RuleBase:RU003567}; EC=3.4.21.92 {ECO:0000256|RuleBase:RU000549};	ATP-dependent Clp protease, proteolytic subunit	GO:0009535,chloroplast thylakoid membrane; GO:0009840,chloroplastic endopeptidase Clp complex; GO:0005829,cytosol; GO:0009368,endopeptidase Clp complex; GO:0005739,mitochondrion; GO:0009536,plastid; GO:0009532,plastid stroma; GO:0004176,ATP-dependent peptidase activity; GO:0051117,ATPase binding; GO:0050897,cobalt ion binding; GO:0004252,serine-type endopeptidase activity; GO:0008270,zinc ion bin…	PF00574.26:Clp protease	--	--	--
L.us.o.g.scaffold0.327	11.8023	10.787	11.4016	0.6947	3.0805	1.6063	8.1635	7.5305	8.2193	2.4089	4.7588	2.3692	96	92	92	6	23	13	75	63	86	19	44	21	chr2	21803864	21804691	-	L.us.o.g.scaffold0.327	--	K02221 YggT family protein | (RefSeq) YggT family protein (A)	--	unnamed protein product [Linum tenue]	CCB3_ARATH RecName: Full=Protein COFACTOR ASSEMBLY OF COMPLEX C SUBUNIT B CCB3, chloroplastic {ECO:0000305}; AltName: Full=YGGT family protein YLMG3 {ECO:0000305}; AltName: Full=YlmG homolog protein 3 {ECO:0000305}; Short=AtYLMG3 {ECO:0000305}; Flags: Precursor;	A0A6J1CUU2_MOMCH SubName: Full=protein COFACTOR ASSEMBLY OF COMPLEX C SUBUNIT B CCB3, chloroplastic isoform X3 {ECO:0000313|RefSeq:XP_022144916.1};	--	GO:0009507,chloroplast; GO:0009535,chloroplast thylakoid membrane; GO:0016021,integral component of membrane; GO:0010190,cytochrome b6f complex assembly; GO:0008150,biological_process; GO:0009987,cellular process; GO:0016043,cellular component organization; GO:0017004,cytochrome complex assembly; GO:0022607,cellular component assembly; GO:0034622,cellular protein-containing complex assembly; GO:0…	PF02325.20:YGGT family	--	--	--
L.us.o.g.scaffold0.33	6.8017	4.5728	1.2364	0.5251	2.551	0.7845	14.5121	12.359	4.3341	0.23	2.2561	1.5349	61	43	11	5	21	7	147	114	50	2	23	15	chr15	11953731	11954203	+	L.us.o.g.scaffold0.33	--	--	--	unnamed protein product [Linum tenue]	--	A0A836B518_9ROSI SubName: Full=Uncharacterized protein {ECO:0000313|EMBL:KAG5236064.1};	--	--	--	--	--	--
L.us.o.g.scaffold0.330	2.3299	2.2625	1.5373	2.1944	1.5691	3.0655	0.9377	1.1533	2.6675	5.7667	2.6087	4.8983	55	56	36	55	34	72	25	28	81	132	70	126	chr2	21793963	21795408	-	L.us.o.g.scaffold0.330	--	K07517 Delta3-Delta2-enoyl-CoA isomerase [EC:5.3.3.8] | (RefSeq) uncharacterized protein LOC18427060 (A)	ko00071: Fatty acid degradation	L10-interacting MYB domain-containing protein isoform X2 [Cucumis sativus]	LIMYB_ARATH RecName: Full=L10-interacting MYB domain-containing protein {ECO:0000303|PubMed:25707794};	A0A2K2BLP4_POPTR SubName: Full=Uncharacterized protein {ECO:0000313|EMBL:PNT50703.1};	--	GO:0005634,nucleus; GO:0005575,cellular_component; GO:0005622,intracellular anatomical structure; GO:0043226,organelle; GO:0043227,membrane-bounded organelle; GO:0043229,intracellular organelle; GO:0043231,intracellular membrane-bounded organelle; GO:0110165,cellular anatomical entity	PF12776.10:Myb/SANT-like DNA-binding domain	--	--	--
L.us.o.g.scaffold0.331	7.9494	9.2582	3.1592	9.5748	7.7443	13.7515	14.4824	7.2831	7.3089	14.1099	8.7417	16.905	104	127	41	133	93	179	214	98	123	179	130	241	chr2	21792213	21793649	+	L.us.o.g.scaffold0.331	--	K22376 E3 ubiquitin-protein ligase KCMF1 [EC:2.3.2.27] | (RefSeq) protein DEHYDRATION-INDUCED 19 homolog 4-like (A)	--	unnamed protein product [Linum tenue]	DI194_ARATH RecName: Full=Protein DEHYDRATION-INDUCED 19 homolog 4; Short=AtDi19-4;	A0A2K2BLP8_POPTR SubName: Full=Uncharacterized protein {ECO:0000313|EMBL:PNT50702.1};	--	GO:0048471,perinuclear region of cytoplasm; GO:0005575,cellular_component; GO:0005622,intracellular anatomical structure; GO:0005737,cytoplasm; GO:0110165,cellular anatomical entity	PF05605.15:Drought induced 19 protein (Di19), zinc-binding	--	--	--
L.us.o.g.scaffold0.333	4.4653	2.732	2.7744	0.8993	1.0096	0.8468	7.0118	10.5124	5.0432	0.753	0.4941	1.1082	159	102	98	34	33	30	282	385	231	26	20	43	chr2	21785929	21788312	-	L.us.o.g.scaffold0.333	--	K01179 endoglucanase [EC:3.2.1.4] | (RefSeq) endoglucanase 17 (A)	ko00500: Starch and sucrose metabolism; ko01100: Metabolic pathways	unnamed protein product [Linum tenue]	GUN17_ARATH RecName: Full=Endoglucanase 17; EC=3.2.1.4; AltName: Full=Endo-1,4-beta glucanase 17; Flags: Precursor;	A0A6P4A7W1_ZIZJJ RecName: Full=Endoglucanase {ECO:0000256|RuleBase:RU361166}; EC=3.2.1.4 {ECO:0000256|RuleBase:RU361166};	--	GO:0005576,extracellular region; GO:0008810,cellulase activity; GO:0071555,cell wall organization; GO:0030245,cellulose catabolic process; GO:0003674,molecular_function; GO:0003824,catalytic activity; GO:0004553,hydrolase activity, hydrolyzing O-glycosyl compounds; GO:0016787,hydrolase activity; GO:0016798,hydrolase activity, acting on glycosyl bonds; GO:0008150,biological_process; GO:0009987,cel…	PF00759.22:Glycosyl hydrolase family 9	--	--	--
L.us.o.g.scaffold0.334	56.0972	53.0879	56.4401	96.6561	79.4173	123.099	53.2895	61.4883	66.9041	104.672	98.8529	96.0452	2591	2571	2586	4740	3367	5657	2780	2921	3975	4688	5190	4834	chr2	21779804	21783960	+	L.us.o.g.scaffold0.334	--	K00695 sucrose synthase [EC:2.4.1.13] | (RefSeq) sucrose synthase 2 isoform X1 (A)	ko00500: Starch and sucrose metabolism; ko01100: Metabolic pathways; ko01110: Biosynthesis of secondary metabolites	unnamed protein product, partial [Linum tenue]	SUS2_PEA RecName: Full=Sucrose synthase 2; EC=2.4.1.13; AltName: Full=Sucrose-UDP glucosyltransferase 2;	A0A2C9WN63_MANES RecName: Full=Sucrose synthase {ECO:0000256|ARBA:ARBA00012540, ECO:0000256|RuleBase:RU280817}; EC=2.4.1.13 {ECO:0000256|ARBA:ARBA00012540, ECO:0000256|RuleBase:RU280817};	Glycosyltransferase	GO:0016157,sucrose synthase activity; GO:0005985,sucrose metabolic process; GO:0003674,molecular_function; GO:0003824,catalytic activity; GO:0008194,UDP-glycosyltransferase activity; GO:0016740,transferase activity; GO:0016757,transferase activity, transferring glycosyl groups; GO:0016758,transferase activity, transferring hexosyl groups; GO:0035251,UDP-glucosyltransferase activity; GO:0046527,gl…	PF00862.22:Sucrose synthase	--	--	--
L.us.o.g.scaffold0.336	10.8166	9.3236	12.5877	18.2602	19.5703	23.4492	12.5103	10.9959	12.4961	10.703	12.262	9.876	395	357	456	708	656	852	516	413	587	379	509	393	chr2	21771156	21774536	+	L.us.o.g.scaffold0.336	--	K14509 ethylene receptor [EC:2.7.13.-] | (RefSeq) ethylene response sensor 1-like isoform X1 (A)	ko04016: MAPK signaling pathway - plant; ko04075: Plant hormone signal transduction	unnamed protein product [Linum tenue]	ERS1_ORYSI RecName: Full=Probable ethylene response sensor 1 {ECO:0000305}; Short=OS-ERS1 {ECO:0000303|PubMed:14754915}; EC=2.7.13.3 {ECO:0000305}; AltName: Full=Ethylene response factor 1 {ECO:0000303|PubMed:14754915};	B9GSD5_POPTR RecName: Full=Histidine kinase domain-containing protein {ECO:0000259|PROSITE:PS50109};	Sensory transduction histidine kinase	GO:0005789,endoplasmic reticulum membrane; GO:0016021,integral component of membrane; GO:0005524,ATP binding; GO:0046872,metal ion binding; GO:0000155,phosphorelay sensor kinase activity; GO:0009873,ethylene-activated signaling pathway; GO:0000166,nucleotide binding; GO:0003674,molecular_function; GO:0005488,binding; GO:0017076,purine nucleotide binding; GO:0030554,adenyl nucleotide binding; GO:0…	PF02518.29:Histidine kinase-, DNA gyrase B-, and HSP90-like ATPase	--	--	--
L.us.o.g.scaffold0.337	29.4465	28.8281	20.9958	10.47	11.2262	8.7563	48.5201	43.3547	30.0285	10.337	9.9444	9.8004	943	968	667	356	330	279	1755	1428	1237	321	362	342	chr2	21760963	21767847	+	L.us.o.g.scaffold0.337	--	K23558 plant 3beta-hydroxysteroid-4alpha-carboxylate 3-dehydrogenase [EC:1.1.1.418] | (RefSeq) 3beta-hydroxysteroid- dehydrogenase/decarboxylase (A)	ko00100: Steroid biosynthesis; ko01100: Metabolic pathways; ko01110: Biosynthesis of secondary metabolites	unnamed protein product [Linum tenue]	HSDD2_ARATH RecName: Full=3beta-hydroxysteroid-dehydrogenase/decarboxylase isoform 2 {ECO:0000303|PubMed:16835224}; Short=At3BETAHSD/D2 {ECO:0000303|PubMed:16835224}; EC=1.1.1.418 {ECO:0000269|PubMed:16835224}; AltName: Full=4alpha-carboxysterol-C3-dehydrogenase/C4-decarboxylase isoform 1-2; AltName: Full=Reticulon-like protein B19 {ECO:0000303|PubMed:17604024}; Short=AtRTNLB19 {ECO:0000303|PubMe…	A0A067KCZ3_JATCU RecName: Full=Reticulon-like protein {ECO:0000256|RuleBase:RU363132};	C-3 sterol dehydrogenase/3-beta-hydroxysteroid dehydrogenase and related dehydrogenases	GO:0005783,endoplasmic reticulum; GO:0005789,endoplasmic reticulum membrane; GO:0016021,integral component of membrane; GO:0016020,membrane; GO:0003854,3-beta-hydroxy-delta5-steroid dehydrogenase activity; GO:0102175,3-beta-hydroxysteroid dehydrogenase/C4-decarboxylase activity; GO:0102191,4alpha-carboxy-5alpha-cholesta-7,24-dien-3beta-ol dehydrogenase/C4-decarboxylase activity; GO:0016616,oxidor…	PF01073.22:3-beta hydroxysteroid dehydrogenase/isomerase family	--	--	--
L.us.o.g.scaffold0.340	45.1231	56.009	50.2126	10.881	12.9964	8.9189	31.1303	31.0522	31.9547	9.7557	16.2761	6.6838	1078	1403	1190	276	285	212	840	763	982	226	442	174	chr2	21729300	21732250	+	L.us.o.g.scaffold0.340	--	--	--	unnamed protein product [Linum tenue]	--	A0A151UC23_CAJCA SubName: Full=Uncharacterized protein {ECO:0000313|EMBL:KYP76832.1};	--	--	PF03080.18:Neprosin	--	--	--
L.us.o.g.scaffold0.344	14.0553	11.4652	11.4806	3.235	5.3174	4.724	16.6055	22.0143	18.3749	6.8046	7.7529	5.7649	311	266	252	76	108	104	415	501	523	146	195	139	chr2	21703809	21706367	-	L.us.o.g.scaffold0.344	--	K00924 kinase [EC:2.7.1.-] | (RefSeq) probable serine/threonine-protein kinase PBL1 isoform X1 (A)	--	unnamed protein product [Linum tenue]	PBL16_ARATH RecName: Full=Probable serine/threonine-protein kinase PBL16 {ECO:0000305}; EC=2.7.11.1 {ECO:0000305}; AltName: Full=PBS1-like protein 16 {ECO:0000303|PubMed:20413097};	A0A2C9UF49_MANES RecName: Full=Protein kinase domain-containing protein {ECO:0000259|PROSITE:PS50011};	Serine/threonine protein kinase	GO:0005886,plasma membrane; GO:0009506,plasmodesma; GO:0005524,ATP binding; GO:0106310,protein serine kinase activity; GO:0004674,protein serine/threonine kinase activity; GO:0006952,defense response; GO:0006468,protein phosphorylation; GO:0000166,nucleotide binding; GO:0003674,molecular_function; GO:0005488,binding; GO:0017076,purine nucleotide binding; GO:0030554,adenyl nucleotide binding; GO:0…	PF07714.20:Protein tyrosine and serine/threonine kinase	--	--	--
L.us.o.g.scaffold0.347	10.5675	11.7581	7.6505	1.9906	3.2095	3.2185	12.8434	12.5161	9.9079	2.2126	3.0143	3.4383	330	385	237	66	92	100	453	402	398	67	107	117	chr2	21695298	21697863	+	L.us.o.g.scaffold0.347	--	--	--	unnamed protein product [Linum tenue]	MET1_ARATH RecName: Full=Protein MET1, chloroplastic {ECO:0000303|PubMed:25587003}; AltName: Full=PDZ domain, K-box domain, and TPR region containing protein {ECO:0000303|PubMed:15914918}; Flags: Precursor;	A0A251U9Q7_HELAN SubName: Full=Putative PDZ domain, Tetratricopeptide-like helical domain protein {ECO:0000313|EMBL:OTG19864.1};	--	GO:0009507,chloroplast; GO:0009941,chloroplast envelope; GO:0031969,chloroplast membrane; GO:0009570,chloroplast stroma; GO:0009534,chloroplast thylakoid; GO:0009535,chloroplast thylakoid membrane; GO:0009575,chromoplast stroma; GO:0035448,extrinsic component of thylakoid membrane; GO:0005634,nucleus; GO:0009523,photosystem II; GO:0009579,thylakoid; GO:0015979,photosynthesis; GO:0010207,photosyst…	PF00595.27:PDZ domain	--	--	--
L.us.o.g.scaffold0.359	4.2976	3.9344	2.7237	5.6787	3.2991	6.5247	1.9426	2.7768	2.8758	5.4605	3.2623	4.9174	474	455	298	665	334	716	242	315	408	584	409	591	chr2	21639327	21652791	+	L.us.o.g.scaffold0.359	--	K14317 nuclear pore complex protein Nup214 | (RefSeq) nuclear pore complex protein NUP214 isoform X1 (A)	ko03013: Nucleocytoplasmic transport	nuclear pore complex protein NUP214 isoform X2 [Hevea brasiliensis]	NP214_ARATH RecName: Full=Nuclear pore complex protein NUP214 {ECO:0000303|PubMed:21189294}; AltName: Full=Nucleoporin 214; AltName: Full=Protein EMBRYO DEFECTIVE 1011 {ECO:0000303|PubMed:15266054}; AltName: Full=Protein LNO1 {ECO:0000303|PubMed:22898497}; AltName: Full=Protein LONO1 {ECO:0000303|PubMed:22898497};	A0A4U5PZ20_POPAL SubName: Full=Nuclear pore complex protein NUP214 isoform X3 {ECO:0000313|EMBL:TKS02860.1};	--	GO:0005739,mitochondrion; GO:0005643,nuclear pore; GO:0008139,nuclear localization sequence binding; GO:0017056,structural constituent of nuclear pore; GO:0009793,embryo development ending in seed dormancy; GO:0051028,mRNA transport; GO:0006606,protein import into nucleus; GO:0006405,RNA export from nucleus; GO:0010070,zygote asymmetric cell division; GO:0003674,molecular_function; GO:0005048,sig…	--	--	--	--
L.us.o.g.scaffold0.36	161.029	118.081	83.0174	84.8449	47.8136	82.4575	286.299	230.27	117.041	50.147	38.665	101.148	2583	1986	1321	1445	704	1316	5187	3799	2415	780	705	1768	chr15	11977324	11978169	+	L.us.o.g.scaffold0.36	--	K01510 apyrase [EC:3.6.1.5] | (RefSeq) probable apyrase 6 isoform X1 (A)	ko00230: Purine metabolism; ko00240: Pyrimidine metabolism; ko01100: Metabolic pathways; ko01110: Biosynthesis of secondary metabolites; ko01232: Nucleotide metabolism	unnamed protein product [Linum tenue]	DMP2_ARATH RecName: Full=Protein DMP2 {ECO:0000303|PubMed:20712629}; Short=AtDMP2 {ECO:0000303|PubMed:20712629};	A0A835MR18_9ROSI SubName: Full=Uncharacterized protein {ECO:0000313|EMBL:KAF9673339.1};	--	GO:0005783,endoplasmic reticulum; GO:0005789,endoplasmic reticulum membrane; GO:0016021,integral component of membrane; GO:0009705,plant-type vacuole membrane; GO:0009838,abscission; GO:0010256,endomembrane system organization; GO:0007275,multicellular organism development; GO:0008150,biological_process; GO:0032501,multicellular organismal process; GO:0032502,developmental process; GO:0048856,ana…	PF05078.15:Protein of unknown function (DUF679)	--	--	--
L.us.o.g.scaffold0.360	2.365	3.3469	3.23	9.2689	5.1806	9.2011	3.0395	3.9065	4.0329	7.7363	7.0917	8.1211	93	138	126	387	187	360	135	158	204	295	317	348	chr2	21635014	21637816	-	L.us.o.g.scaffold0.360	--	K22825 non-structural maintenance of chromosomes element 4 | (RefSeq) non-structural maintenance of chromosomes element 4 homolog A-like (A)	--	PREDICTED: muscle M-line assembly protein unc-89-like isoform X2 [Populus euphratica]	--	A0A6N2L5X5_SALVM SubName: Full=Uncharacterized protein {ECO:0000313|EMBL:VFU36393.1};	--	--	PF00439.28:Bromodomain	MYB-related	TF	MYB->MYB-related
L.us.o.g.scaffold0.364	130.398	147.014	78.3998	29.3877	37.5442	38.2644	203.893	165.496	140.381	46.4658	41.7889	37.7157	1120	1324	668	268	296	327	1978	1462	1551	387	408	353	chr2	21621516	21622676	-	L.us.o.g.scaffold0.364	--	K02966 small subunit ribosomal protein S19e | (RefSeq) 40S ribosomal protein S19-3-like (A)	ko03010: Ribosome	unnamed protein product [Linum tenue]	RS191_ARATH RecName: Full=40S ribosomal protein S19-1;	A0A6J0JHK3_RAPSA SubName: Full=40S ribosomal protein S19-3-like {ECO:0000313|RefSeq:XP_018435123.1};	40S ribosomal protein S19	GO:0005829,cytosol; GO:0022626,cytosolic ribosome; GO:0022627,cytosolic small ribosomal subunit; GO:0009505,plant-type cell wall; GO:0009506,plasmodesma; GO:0042788,polysomal ribosome; GO:0003729,mRNA binding; GO:0003723,RNA binding; GO:0003735,structural constituent of ribosome; GO:0000028,ribosomal small subunit assembly; GO:0006412,translation; GO:0003674,molecular_function; GO:0003676,nucleic…	PF01090.22:Ribosomal protein S19e	--	--	--
L.us.o.g.scaffold0.366	2857.27	6726.11	11108.3	166.121	411.096	151.04	25.8146	58.3747	5044.06	1041.16	4692.43	878.394	79475	196166	306508	4906	10496	4180	811	1670	180475	28082	148364	26624	chr2	21616863	21619986	+	L.us.o.g.scaffold0.366	--	--	--	unnamed protein product [Linum tenue]	LEGB_GOSHI RecName: Full=Legumin B; AltName: Full=Beta-globulin B; AltName: Full=LEGB-C134; Contains: RecName: Full=Legumin B acidic chain; Contains: RecName: Full=Legumin B basic chain; Flags: Precursor;	A0A2K2C6C5_POPTR SubName: Full=Uncharacterized protein {ECO:0000313|EMBL:PNT57579.1};	--	GO:0045735,nutrient reservoir activity; GO:0010431,seed maturation; GO:0003674,molecular_function; GO:0000003,reproduction; GO:0003006,developmental process involved in reproduction; GO:0007275,multicellular organism development; GO:0008150,biological_process; GO:0009791,post-embryonic development; GO:0010154,fruit development; GO:0021700,developmental maturation; GO:0022414,reproductive process;…	PF00190.25:Cupin	--	--	--
L.us.o.g.scaffold0.374	8.6002	7.0013	7.9271	12.7317	10.3269	14.3744	8.7712	8.5234	6.6673	10.584	11.0979	12.1654	362	309	331	569	399	602	417	369	361	432	531	558	chr2	21593636	21595855	-	L.us.o.g.scaffold0.374	--	K07456 DNA mismatch repair protein MutS2 | (RefSeq) uncharacterized protein LOC110766748 (A)	ko03430: Mismatch repair	unnamed protein product [Linum tenue]	--	B9SZW9_RICCO SubName: Full=Uncharacterized protein {ECO:0000313|EMBL:EEF30857.1};	--	--	PF11443.11:Domain of unknown function (DUF2828)	--	--	--
L.us.o.g.scaffold0.380	4.5369	1.4711	5.2137	14.2719	10.4289	13.4288	3.2938	2.382	2.9626	4.3278	6.9447	6.1827	200	68	228	668	422	589	164	108	168	185	348	297	chr2	21573016	21575739	+	L.us.o.g.scaffold0.380	--	K14509 ethylene receptor [EC:2.7.13.-] | (RefSeq) ethylene receptor 2-like (A)	ko04016: MAPK signaling pathway - plant; ko04075: Plant hormone signal transduction	unnamed protein product [Linum tenue]	ETR2_ARATH RecName: Full=Ethylene receptor 2 {ECO:0000303|PubMed:9576967}; Short=AtETR2 {ECO:0000303|PubMed:9576967}; EC=2.7.11.-; AltName: Full=Protein ETHYLENE RESPONSE 2 {ECO:0000303|PubMed:9576967}; AltName: Full=Protein ETR2 {ECO:0000303|PubMed:9576967};	A0A6A6K9E2_HEVBR RecName: Full=Ethylene receptor {ECO:0000256|PIRNR:PIRNR026389};	Sensory transduction histidine kinase	GO:0005783,endoplasmic reticulum; GO:0005789,endoplasmic reticulum membrane; GO:0016021,integral component of membrane; GO:0005524,ATP binding; GO:0051740,ethylene binding; GO:0038199,ethylene receptor activity; GO:0046872,metal ion binding; GO:0000155,phosphorelay sensor kinase activity; GO:0004674,protein serine/threonine kinase activity; GO:0071456,cellular response to hypoxia; GO:0010105,nega…	PF00072.27:Response regulator receiver domain	Others	TR	Others
L.us.o.g.scaffold0.384	4.4125	6.2627	4.2379	7.9518	8.1001	9.7776	6.3983	4.0537	5.483	7.3094	5.9297	9.9797	127	189	121	243	214	280	208	120	203	204	194	313	chr2	21557539	21559846	-	L.us.o.g.scaffold0.384	--	--	--	unnamed protein product [Linum tenue]	NADKC_ARATH RecName: Full=Calmodulin calcium-dependent NAD kinase {ECO:0000305}; EC=2.7.1.23 {ECO:0000269|PubMed:31554701}; AltName: Full=NAD kinase-CaM dependent protein {ECO:0000303|PubMed:31554701}; Short=NADKc {ECO:0000303|PubMed:31554701};	A0A2P2KMI4_RHIMU SubName: Full=Uncharacterized protein LOC105129489 isoform X2 {ECO:0000313|EMBL:MBX06934.1};	--	GO:0005741,mitochondrial outer membrane; GO:0005524,ATP binding; GO:0005516,calmodulin binding; GO:0003951,NAD+ kinase activity; GO:0006741,NADP biosynthetic process; GO:0016310,phosphorylation; GO:0000166,nucleotide binding; GO:0003674,molecular_function; GO:0005488,binding; GO:0017076,purine nucleotide binding; GO:0030554,adenyl nucleotide binding; GO:0032553,ribonucleotide binding; GO:0032555,…	PF06414.15:Zeta toxin	--	--	--
L.us.o.g.scaffold0.387	2.3519	1.7384	1.9263	2.6858	3.7472	4.048	1.7439	2.0294	3.0396	2.4557	2.069	3.5073	80	62	65	97	117	137	67	71	133	81	80	130	chr2	21540190	21545716	+	L.us.o.g.scaffold0.387	--	K10085 ER degradation enhancer, mannosidase alpha-like 2 | (RefSeq) alpha-mannosidase I MNS4 isoform X1 (A)	ko04141: Protein processing in endoplasmic reticulum	unnamed protein product [Linum tenue]	MNS4_ARATH RecName: Full=Alpha-mannosidase I MNS4; EC=3.2.1.- {ECO:0000269|PubMed:24737672};	A0A6A6KPL5_HEVBR RecName: Full=alpha-1,2-Mannosidase {ECO:0000256|RuleBase:RU361193}; EC=3.2.1.- {ECO:0000256|RuleBase:RU361193};	Glycosyl hydrolase, family 47	GO:0005783,endoplasmic reticulum; GO:0005789,endoplasmic reticulum membrane; GO:0044322,endoplasmic reticulum quality control compartment; GO:0016021,integral component of membrane; GO:0004559,alpha-mannosidase activity; GO:0005509,calcium ion binding; GO:0004571,mannosyl-oligosaccharide 1,2-alpha-mannosidase activity; GO:0005975,carbohydrate metabolic process; GO:1904380,endoplasmic reticulum ma…	PF01532.23:Glycosyl hydrolase family 47	--	--	--
L.us.o.g.scaffold0.388	2.2801	5.8941	3.0545	1.1585	0.9151	1.4473	5.153	6.8838	3.3584	1.2066	2.3225	1.9272	76	206	101	41	28	48	194	236	144	39	88	70	chr2	21533975	21539009	+	L.us.o.g.scaffold0.388	--	K13429 chitin elicitor receptor kinase 1 | (RefSeq) chitin elicitor receptor kinase 1 (A)	ko04626: Plant-pathogen interaction	unnamed protein product [Linum tenue]	LYK5_ARATH RecName: Full=Protein LYK5; AltName: Full=LysM domain receptor-like kinase 5; AltName: Full=LysM-containing receptor-like kinase 5; Flags: Precursor;	A0A4U5NLQ2_POPAL RecName: Full=Protein kinase domain-containing protein {ECO:0000259|PROSITE:PS50011};	--	GO:0016021,integral component of membrane; GO:0005886,plasma membrane; GO:0005524,ATP binding; GO:0008061,chitin binding; GO:0042803,protein homodimerization activity; GO:0004672,protein kinase activity; GO:0071323,cellular response to chitin; GO:0045087,innate immune response; GO:0006468,protein phosphorylation; GO:0000166,nucleotide binding; GO:0003674,molecular_function; GO:0005488,binding; GO…	PF00069.28:Protein kinase domain	--	--	--
L.us.o.g.scaffold0.390	1.5156	0.8672	0.6493	0.1071	0.1651	0.1523	1.4089	0.6631	0.6185	0.0391	0.2667	0.1391	40	24	17	3	4	4	42	18	21	1	8	4	chr2	21530661	21532052	+	L.us.o.g.scaffold0.390	--	K12761 carbon catabolite-derepressing protein kinase [EC:2.7.11.1] | (RefSeq) CBL-interacting serine/threonine-protein kinase 4-like (A)	--	unnamed protein product [Linum tenue]	CIPK7_ARATH RecName: Full=CBL-interacting serine/threonine-protein kinase 7; EC=2.7.11.1; AltName: Full=SNF1-related kinase 3.10; AltName: Full=SOS2-like protein kinase PKS7; AltName: Full=Serine/threonine-protein kinase SR2; Short=AtSR2; Short=AtSRPK1;	A0A4U5Q139_POPAL RecName: Full=Non-specific serine/threonine protein kinase {ECO:0000256|ARBA:ARBA00012513}; EC=2.7.11.1 {ECO:0000256|ARBA:ARBA00012513};	Serine/threonine protein kinase	GO:0005524,ATP binding; GO:0106310,protein serine kinase activity; GO:0004674,protein serine/threonine kinase activity; GO:0035556,intracellular signal transduction; GO:0006468,protein phosphorylation; GO:0009409,response to cold; GO:0000166,nucleotide binding; GO:0003674,molecular_function; GO:0005488,binding; GO:0017076,purine nucleotide binding; GO:0030554,adenyl nucleotide binding; GO:0032553…	PF00069.28:Protein kinase domain	--	--	--
L.us.o.g.scaffold0.393	19.0351	16.3923	12.7113	5.043	2.5375	4.1438	15.3834	22.7501	10.3023	11.1265	5.6054	8.3287	711	642	471	200	87	154	649	874	495	403	238	339	chr2	21523662	21527351	+	L.us.o.g.scaffold0.393	--	K15397 3-ketoacyl-CoA synthase [EC:2.3.1.199] | (RefSeq) 3-ketoacyl-CoA synthase 11 (A)	ko00062: Fatty acid elongation; ko01100: Metabolic pathways; ko01110: Biosynthesis of secondary metabolites; ko04626: Plant-pathogen interaction	3-ketoacyl-CoA synthase 11 [Manihot esculenta]	KCS20_ARATH RecName: Full=3-ketoacyl-CoA synthase 20 {ECO:0000303|PubMed:18465198}; Short=KCS-20 {ECO:0000303|PubMed:18465198}; EC=2.3.1.199 {ECO:0000305}; AltName: Full=Very long-chain fatty acid condensing enzyme 20 {ECO:0000303|PubMed:18465198}; Short=VLCFA condensing enzyme 20 {ECO:0000303|PubMed:18465198};	A0A2C9W899_MANES RecName: Full=3-ketoacyl-CoA synthase {ECO:0000256|PIRNR:PIRNR036417}; EC=2.3.1.- {ECO:0000256|PIRNR:PIRNR036417};	--	GO:0016021,integral component of membrane; GO:0009922,fatty acid elongase activity; GO:0102756,very-long-chain 3-ketoacyl-CoA synthase activity; GO:0006633,fatty acid biosynthetic process; GO:0009409,response to cold; GO:0009416,response to light stimulus; GO:0003674,molecular_function; GO:0003824,catalytic activity; GO:0004312,fatty acid synthase activity; GO:0016740,transferase activity; GO:001…	PF08392.15:FAE1/Type III polyketide synthase-like protein	--	--	--
L.us.o.g.scaffold0.396	6.5311	5.6697	3.9833	5.4666	6.5276	7.8841	3.4259	4.7653	4.0746	6.6869	5.0854	7.5215	557	507	337	495	511	669	330	418	447	553	493	699	chr2	21509026	21516859	+	L.us.o.g.scaffold0.396	--	K04420 mitogen-activated protein kinase kinase kinase 2 [EC:2.7.11.25] | (RefSeq) mitogen-activated protein kinase kinase kinase 5-like (A)	--	unnamed protein product [Linum tenue]	STY13_ARATH RecName: Full=Serine/threonine-protein kinase STY13 {ECO:0000305}; EC=2.7.11.1 {ECO:0000269|PubMed:16429265}; AltName: Full=AtSTYPK {ECO:0000303|PubMed:17291444}; AltName: Full=Serine/threonine/tyrosine-protein kinase 13 {ECO:0000303|PubMed:16429265};	A0A6M2ECI9_9ROSI RecName: Full=Protein kinase domain-containing protein {ECO:0000259|PROSITE:PS50011};	--	GO:0005737,cytoplasm; GO:0005524,ATP binding; GO:0004672,protein kinase activity; GO:0106310,protein serine kinase activity; GO:0004674,protein serine/threonine kinase activity; GO:0004712,protein serine/threonine/tyrosine kinase activity; GO:0004713,protein tyrosine kinase activity; GO:0006468,protein phosphorylation; GO:0045995,regulation of embryonic development; GO:0010344,seed oilbody biogen…	PF00069.28:Protein kinase domain	--	--	--
L.us.o.g.scaffold0.400	2.7649	2.571	2.2995	5.5121	5.9491	5.8821	1.632	1.8146	1.433	2.7088	2.5337	3.9329	120	117	99	254	237	254	80	81	80	114	125	186	chr2	21495127	21498680	+	L.us.o.g.scaffold0.400	--	--	--	unnamed protein product [Linum tenue]	VAB_ARATH RecName: Full=VAN3-binding protein {ECO:0000303|PubMed:19363154}; AltName: Full=Protein FORKED 1;	A0A6N2MXS0_SALVM SubName: Full=Uncharacterized protein {ECO:0000313|EMBL:VFU58227.1};	--	GO:0009734,auxin-activated signaling pathway; GO:0010305,leaf vascular tissue pattern formation; GO:0010087,phloem or xylem histogenesis; GO:0006892,post-Golgi vesicle-mediated transport; GO:0009733,response to auxin; GO:0007154,cell communication; GO:0007165,signal transduction; GO:0008150,biological_process; GO:0009719,response to endogenous stimulus; GO:0009725,response to hormone; GO:0009755,…	PF05703.14:Auxin canalisation	--	--	--
L.us.o.g.scaffold0.401	10.3978	17.517	17.2394	10.3085	12.9299	10.4504	6.1776	5.6533	9.3861	10.9697	13.6907	10.9544	304	537	500	320	347	304	204	170	353	311	455	349	chr2	21488987	21491377	-	L.us.o.g.scaffold0.401	--	--	--	unnamed protein product [Linum tenue]	IQD19_ARATH RecName: Full=Protein IQ-DOMAIN 19 {ECO:0000303|PubMed:16368012}; Short=AtIQD19 {ECO:0000303|PubMed:16368012}; AltName: Full=Protein FURCA 3 {ECO:0000303|PubMed:10572032};	A0A2C9UCB8_MANES RecName: Full=DUF4005 domain-containing protein {ECO:0000259|Pfam:PF13178};	--	GO:0005737,cytoplasm; GO:0005856,cytoskeleton; GO:0005886,plasma membrane; GO:0005516,calmodulin binding; GO:0010091,trichome branching; GO:0003674,molecular_function; GO:0005488,binding; GO:0005515,protein binding; GO:0000902,cell morphogenesis; GO:0000904,cell morphogenesis involved in differentiation; GO:0008150,biological_process; GO:0009653,anatomical structure morphogenesis; GO:0009888,tiss…	PF13178.9:Protein of unknown function (DUF4005)	--	--	--
L.us.o.g.scaffold0.405	5.117	4.1133	1.5352	0.1147	0.1062	0.2082	3.0742	2.9377	3.3244	0.0879	0.343	0.2124	420	354	125	10	8	17	285	248	351	7	32	19	chr2	21476424	21480911	+	L.us.o.g.scaffold0.405	--	--	--	unnamed protein product [Linum tenue]	NET1A_ARATH RecName: Full=Protein NETWORKED 1A {ECO:0000303|PubMed:22840520};	A0A251JIL4_MANES RecName: Full=NAB domain-containing protein {ECO:0000259|PROSITE:PS51774};	--	GO:0005737,cytoplasm; GO:0005856,cytoskeleton; GO:0005886,plasma membrane; GO:0009506,plasmodesma; GO:0051015,actin filament binding; GO:0003674,molecular_function; GO:0003779,actin binding; GO:0005488,binding; GO:0005515,protein binding; GO:0008092,cytoskeletal protein binding; GO:0044877,protein-containing complex binding; GO:0005575,cellular_component; GO:0005622,intracellular anatomical struc…	PF07765.15:KIP1-like protein	--	--	--
L.us.o.g.scaffold0.41	4.3847	3.5047	3.2413	0.472	0.6824	1.427	2.8838	4.1007	1.8504	0.7752	0.7715	0.9197	105	88	77	12	15	34	78	101	57	18	21	24	chr15	11995804	11997678	-	L.us.o.g.scaffold0.41	--	K17506 protein phosphatase 1L [EC:3.1.3.16] | (RefSeq) probable protein phosphatase 2C 59 isoform X1 (A)	--	unnamed protein product [Linum tenue]	P2C35_ARATH RecName: Full=Probable protein phosphatase 2C 35; Short=AtPP2C35; EC=3.1.3.16;	A0A4U5QXH6_POPAL RecName: Full=Protein-serine/threonine phosphatase {ECO:0000256|ARBA:ARBA00013081}; EC=3.1.3.16 {ECO:0000256|ARBA:ARBA00013081};	Serine/threonine protein phosphatase	GO:0046872,metal ion binding; GO:0017018,myosin phosphatase activity; GO:0006470,protein dephosphorylation; GO:0003674,molecular_function; GO:0005488,binding; GO:0043167,ion binding; GO:0043169,cation binding; GO:0003824,catalytic activity; GO:0004721,phosphoprotein phosphatase activity; GO:0004722,protein serine/threonine phosphatase activity; GO:0016787,hydrolase activity; GO:0016788,hydrolase …	PF00481.24:Protein phosphatase 2C	--	--	--
L.us.o.g.scaffold0.411	2.1903	1.0027	3.0027	2.1454	1.4317	1.9372	9.6183	7.7514	6.4702	4.6078	7.7073	3.7787	25	12	34	26	15	22	124	91	95	51	100	47	chr2	21460865	21461466	-	L.us.o.g.scaffold0.411	--	--	--	PREDICTED: uncharacterized protein LOC105127253 [Populus euphratica]	--	A0A4U5NJZ4_POPAL SubName: Full=GCN5-related N-acetyltransferase family protein {ECO:0000313|EMBL:TKR83689.1};	--	GO:0008080,N-acetyltransferase activity; GO:0003674,molecular_function; GO:0003824,catalytic activity; GO:0016407,acetyltransferase activity; GO:0016410,N-acyltransferase activity; GO:0016740,transferase activity; GO:0016746,transferase activity, transferring acyl groups; GO:0016747,transferase activity, transferring acyl groups other than amino-acyl groups	PF13302.10:Acetyltransferase (GNAT) domain	GNAT	TR	GNAT
L.us.o.g.scaffold0.415	18.8762	27.0873	21.8879	20.0873	16.2912	22.9492	17.5806	14.6414	17.8324	25.6782	23.0758	19.3472	539	811	620	609	427	652	567	430	655	711	749	602	chr2	21444875	21450674	+	L.us.o.g.scaffold0.415	--	--	--	unnamed protein product [Linum tenue]	SGS3_MAIZE RecName: Full=Protein SUPPRESSOR OF GENE SILENCING 3 homolog; AltName: Full=Protein LEAFBLADELESS 1; AltName: Full=ZmSGS3;	A0A2C9W8J1_MANES RecName: Full=XS domain-containing protein {ECO:0000259|Pfam:PF03468};	--	GO:0051607,defense response to virus; GO:0031047,gene silencing by RNA; GO:0002252,immune effector process; GO:0002376,immune system process; GO:0006950,response to stress; GO:0006952,defense response; GO:0008150,biological_process; GO:0009605,response to external stimulus; GO:0009607,response to biotic stimulus; GO:0009615,response to virus; GO:0043207,response to external biotic stimulus; GO:00…	PF03468.17:XS domain	--	--	--
L.us.o.g.scaffold0.417	10.7436	15.6315	17.1375	56.3431	40.932	69.4508	9.9984	11.514	12.6467	50.9279	44.3305	51.9013	352	537	557	1960	1231	2264	370	388	533	1618	1651	1853	chr2	21430891	21432618	+	L.us.o.g.scaffold0.417	--	K09489 heat shock 70kDa protein 4 | (RefSeq) heat shock 70 kDa protein 8 isoform X2 (A)	--	unnamed protein product [Linum tenue]	HSP7H_ARATH RecName: Full=Heat shock 70 kDa protein 8; AltName: Full=Heat shock protein 70-8; Short=AtHsp70-8; AltName: Full=Heat-shock protein 70T-2;	A0A3N7FKJ8_POPTR SubName: Full=Uncharacterized protein {ECO:0000313|EMBL:RQO94710.1};	Molecular chaperones HSP70/HSC70, HSP70 superfamily	GO:0005737,cytoplasm; GO:0005524,ATP binding; GO:0016887,ATPase activity; GO:0140662,NA; GO:0031072,heat shock protein binding; GO:0051787,misfolded protein binding; GO:0044183,protein folding chaperone; GO:0051082,unfolded protein binding; GO:0034620,cellular response to unfolded protein; GO:0051085,chaperone cofactor-dependent protein refolding; GO:0042026,protein refolding; GO:0009408,response…	PF00012.23:Hsp70 protein	--	--	--
L.us.o.g.scaffold0.420	279.833	263.826	127.599	49.3098	44.5825	41.8517	230.006	255.803	186.114	45.3347	66.1718	37.9599	5067	5009	2292	948	741	754	4704	4764	4335	796	1362	749	chr2	21422124	21423078	+	L.us.o.g.scaffold0.420	--	K02692 photosystem I subunit II | (RefSeq) photosystem I reaction center subunit II, chloroplastic (A)	ko00195: Photosynthesis; ko01100: Metabolic pathways	unnamed protein product [Linum tenue]	PSAD_CUCSA RecName: Full=Photosystem I reaction center subunit II, chloroplastic; AltName: Full=PS I subunit 5; AltName: Full=Photosystem I 20 kDa subunit; Short=PSI-D; Flags: Precursor;	B9RSQ3_RICCO RecName: Full=Photosystem I reaction center subunit II, chloroplastic {ECO:0000256|RuleBase:RU368104};	--	GO:0009535,chloroplast thylakoid membrane; GO:0009538,photosystem I reaction center; GO:0015979,photosynthesis; GO:0008150,biological_process; GO:0008152,metabolic process; GO:0009987,cellular process; GO:0044237,cellular metabolic process; GO:0005575,cellular_component; GO:0005622,intracellular anatomical structure; GO:0005737,cytoplasm; GO:0009507,chloroplast; GO:0009534,chloroplast thylakoid; …	PF02531.19:PsaD	--	--	--
L.us.o.g.scaffold0.421	14.5667	9.7088	2.1942	0	0	0.3702	8.6868	8.4976	5.8052	0.2072	0.7659	0.3688	435	304	65	0	0	11	293	261	223	6	26	12	chr2	21414942	21417690	-	L.us.o.g.scaffold0.421	--	K24193 MFS transporter, SP family, sugar:H+ symporter | (RefSeq) sugar transport protein 13 isoform X1 (A)	--	unnamed protein product [Linum tenue]	STP13_ARATH RecName: Full=Sugar transport protein 13; AltName: Full=Hexose transporter 13; AltName: Full=Multicopy suppressor of snf4 deficiency protein 1;	A0A6J0KWY6_RAPSA SubName: Full=sugar transport protein 13 isoform X1 {ECO:0000313|RefSeq:XP_018452422.1}; SubName: Full=sugar transport protein 13 isoform X2 {ECO:0000313|RefSeq:XP_018452423.1};	Predicted transporter (major facilitator superfamily)	GO:0016021,integral component of membrane; GO:0005886,plasma membrane; GO:0009506,plasmodesma; GO:0009536,plastid; GO:0009679,hexose:proton symporter activity; GO:0005358,high-affinity glucose:proton symporter activity; GO:0015145,monosaccharide transmembrane transporter activity; GO:0015749,monosaccharide transmembrane transport; GO:0009737,response to abscisic acid; GO:0009651,response to salt …	PF00083.27:Sugar (and other) transporter	--	--	--
L.us.o.g.scaffold0.422	20.4042	11.728	7.8051	1.7159	0.7939	1.3733	12.1779	13.4618	11.6134	1.9727	6.4108	2.0062	224	135	85	20	8	15	151	152	164	21	80	24	chr2	21413150	21414316	-	L.us.o.g.scaffold0.422	--	K10859 DNA oxidative demethylase [EC:1.14.11.33] | (RefSeq) alpha-ketoglutarate-dependent dioxygenase alkB homolog 3-like (A)	--	unnamed protein product [Linum tenue]	MAVI_CUCPE RecName: Full=Mavicyanin;	A0A6P5WR32_DURZI SubName: Full=mavicyanin-like {ECO:0000313|RefSeq:XP_022718162.1};	--	GO:0009055,electron transfer activity; GO:0046872,metal ion binding; GO:0003674,molecular_function; GO:0003824,catalytic activity; GO:0016491,oxidoreductase activity; GO:0005488,binding; GO:0043167,ion binding; GO:0043169,cation binding	PF02298.20:Plastocyanin-like domain	--	--	--
L.us.o.g.scaffold0.423	9.5431	7.9485	5.772	2.3069	0.1386	0.4156	5.3229	10.0826	4.9706	0.6233	1.819	0.5838	300	262	180	77	4	13	189	326	201	19	65	20	chr2	21410924	21412948	+	L.us.o.g.scaffold0.423	--	K24193 MFS transporter, SP family, sugar:H+ symporter | (RefSeq) sugar transport protein 8-like (A)	--	unnamed protein product [Linum tenue]	STP8_ARATH RecName: Full=Sugar transport protein 8; AltName: Full=Hexose transporter 8;	A0A6J1ASW9_9ROSI SubName: Full=sugar transport protein 8-like {ECO:0000313|RefSeq:XP_021290098.1};	Predicted transporter (major facilitator superfamily)	GO:0016021,integral component of membrane; GO:0005886,plasma membrane; GO:0090406,pollen tube; GO:0015145,monosaccharide transmembrane transporter activity; GO:0015293,symporter activity; GO:0015749,monosaccharide transmembrane transport; GO:0003674,molecular_function; GO:0005215,transporter activity; GO:0008509,anion transmembrane transporter activity; GO:0015075,ion transmembrane transporter ac…	PF00083.27:Sugar (and other) transporter	--	--	--
L.us.o.g.scaffold0.427	2.4181	2.4932	3.5576	0.2462	0.9968	0.5255	1.8516	2.0969	2.3879	1.011	0.6324	0.2999	37	40	54	4	14	8	32	33	47	15	11	5	chr2	21400376	21401182	-	L.us.o.g.scaffold0.427	--	--	--	unnamed protein product [Linum tenue]	--	A0A2K3PN33_TRIPR SubName: Full=Uncharacterized protein {ECO:0000313|EMBL:PNY16695.1};	--	--	PF07816.14:Protein of unknown function (DUF1645)	--	--	--
L.us.o.g.scaffold0.429	4.1501	4.068	1.2783	0	0	0	2.3475	2.1857	0.8514	0.1783	0.7606	0	72	74	22	0	0	0	46	39	19	3	15	0	chr2	21389181	21390095	-	L.us.o.g.scaffold0.429	--	--	--	unnamed protein product [Linum tenue]	FAF3_ARATH RecName: Full=Protein FANTASTIC FOUR 3;	A0A2C9UCJ5_MANES SubName: Full=Uncharacterized protein {ECO:0000313|EMBL:OAY27906.1};	--	--	PF11250.11:Fantastic Four meristem regulator	--	--	--
L.us.o.g.scaffold0.432	22.3619	22.4324	30.3808	22.1986	24.8352	18.7859	11.7594	10.5187	9.7621	9.065	6.8832	13.474	463	487	624	488	472	387	275	224	260	182	162	304	chr2	21370164	21372136	-	L.us.o.g.scaffold0.432	--	K17757 ATP-dependent NAD(P)H-hydrate dehydratase [EC:4.2.1.93] | (RefSeq) ATP-dependent (S)-NAD(P)H-hydrate dehydratase (A)	--	unnamed protein product [Linum tenue]	NNRD_VITVI RecName: Full=ATP-dependent (S)-NAD(P)H-hydrate dehydratase {ECO:0000255|HAMAP-Rule:MF_03157}; EC=4.2.1.93 {ECO:0000255|HAMAP-Rule:MF_03157}; AltName: Full=ATP-dependent NAD(P)HX dehydratase {ECO:0000255|HAMAP-Rule:MF_03157};	A0A6A6KG57_HEVBR RecName: Full=ATP-dependent (S)-NAD(P)H-hydrate dehydratase {ECO:0000256|HAMAP-Rule:MF_03157}; EC=4.2.1.93 {ECO:0000256|HAMAP-Rule:MF_03157}; AltName: Full=ATP-dependent NAD(P)HX dehydratase {ECO:0000256|HAMAP-Rule:MF_03157};	Predicted sugar kinase	GO:0052855,ADP-dependent NAD(P)H-hydrate dehydratase activity; GO:0005524,ATP binding; GO:0047453,ATP-dependent NAD(P)H-hydrate dehydratase activity; GO:0110051,metabolite repair; GO:0046496,nicotinamide nucleotide metabolic process; GO:0003674,molecular_function; GO:0003824,catalytic activity; GO:0016829,lyase activity; GO:0016835,carbon-oxygen lyase activity; GO:0016836,hydro-lyase activity; GO…	PF01256.20:Carbohydrate kinase	--	--	--
L.us.o.g.scaffold0.437	74.3942	46.7509	78.4421	9.8073	12.1632	9.3322	133.297	145.357	91.0027	8.7226	11.5416	7.6585	1979	1304	2070	277	297	247	4005	3977	3114	225	349	222	chr2	21354347	21355749	+	L.us.o.g.scaffold0.437	--	K22683 aspartyl protease family protein [EC:3.4.23.-] | (RefSeq) aspartyl protease family protein 2-like (A)	--	unnamed protein product [Linum tenue]	GIP2_NICBE RecName: Full=Probable aspartic proteinase GIP2 {ECO:0000305}; EC=3.4.23.- {ECO:0000305}; AltName: Full=Glucanase inhibitor protein 2 {ECO:0000303|PubMed:28082413}; Short=NbGIP2 {ECO:0000303|PubMed:28082413}; Flags: Precursor;	B9RTU6_RICCO SubName: Full=Basic 7S globulin 2 small subunit, putative {ECO:0000313|EMBL:EEF45328.1};	Aspartyl protease	GO:0048046,apoplast; GO:0004190,aspartic-type endopeptidase activity; GO:0006952,defense response; GO:0006508,proteolysis; GO:0003674,molecular_function; GO:0003824,catalytic activity; GO:0004175,endopeptidase activity; GO:0008233,peptidase activity; GO:0016787,hydrolase activity; GO:0070001,aspartic-type peptidase activity; GO:0140096,catalytic activity, acting on a protein; GO:0006950,response …	PF14541.9:Xylanase inhibitor C-terminal	--	--	--
L.us.o.g.scaffold0.439	25.055	24.55	27.7941	7.7941	13.1285	4.5228	31.1978	25.695	26.7706	10.3432	12.4802	6.0544	657	675	723	217	316	118	924	693	903	263	372	173	chr2	21348539	21350563	-	L.us.o.g.scaffold0.439	--	K20551 dual specificity protein phosphatase 1B [EC:3.1.3.16 3.1.3.48] | (RefSeq) dual specificity protein phosphatase 1B (A)	ko04016: MAPK signaling pathway - plant	unnamed protein product [Linum tenue]	DUS1_ARATH RecName: Full=Dual specificity protein phosphatase 1; Short=AtDsPTP1; EC=3.1.3.16; EC=3.1.3.48;	A0A2P2JH28_RHIMU SubName: Full=Uncharacterized protein MANES_03G184200 {ECO:0000313|EMBL:MBW92784.1};	Dual specificity phosphatase	GO:0005737,cytoplasm; GO:0005634,nucleus; GO:0005516,calmodulin binding; GO:0017017,MAP kinase tyrosine/serine/threonine phosphatase activity; GO:0017018,myosin phosphatase activity; GO:0004721,phosphoprotein phosphatase activity; GO:0004725,protein tyrosine phosphatase activity; GO:0008138,protein tyrosine/serine/threonine phosphatase activity; GO:0008330,protein tyrosine/threonine phosphatase a…	PF00782.23:Dual specificity phosphatase, catalytic domain	--	--	--
L.us.o.g.scaffold0.440	35.277	27.8292	29.7222	2.6252	4.1753	4.6837	43.6878	46.4939	45.6393	3.3685	12.8734	5.5155	810	670	677	64	88	107	1133	1098	1348	75	336	138	chr2	21346305	21347515	+	L.us.o.g.scaffold0.440	--	--	--	heavy metal-associated isoprenylated plant protein 32 [Hevea brasiliensis]	HIP32_ARATH RecName: Full=Heavy metal-associated isoprenylated plant protein 32 {ECO:0000303|PubMed:21072340, ECO:0000303|PubMed:23368984}; Short=AtHIP32 {ECO:0000303|PubMed:21072340, ECO:0000303|PubMed:23368984}; Flags: Precursor;	A0A2C9UE41_MANES RecName: Full=HMA domain-containing protein {ECO:0000259|PROSITE:PS50846};	Copper chaperone	GO:0009505,plant-type cell wall; GO:0046872,metal ion binding; GO:0003674,molecular_function; GO:0005488,binding; GO:0043167,ion binding; GO:0043169,cation binding; GO:0005575,cellular_component; GO:0005618,cell wall; GO:0030312,external encapsulating structure; GO:0071944,cell periphery; GO:0110165,cellular anatomical entity	--	--	--	--
L.us.o.g.scaffold0.441	5.839	3.5107	4.1586	7.5318	3.0423	8.2287	4.1582	2.4066	2.5163	5.0398	4.6901	5.0089	92	58	65	126	44	129	74	39	51	77	84	86	chr2	21337588	21340422	+	L.us.o.g.scaffold0.441	--	K14638 solute carrier family 15 (peptide/histidine transporter), member 3/4 | (RefSeq) Peptide transporter PTR2 (A)	--	uncharacterized protein LOC110640860 isoform X2 [Hevea brasiliensis]	--	C6TLH2_SOYBN SubName: Full=Uncharacterized protein {ECO:0000313|EMBL:ACU23764.1, ECO:0000313|EnsemblPlants:KRH20912};	Predicted membrane protein	GO:0016021,integral component of membrane; GO:0016020,membrane; GO:0005575,cellular_component; GO:0031224,intrinsic component of membrane; GO:0110165,cellular anatomical entity	PF09335.14:SNARE associated Golgi protein	--	--	--
L.us.o.g.scaffold0.447	22.3946	24.3917	17.1588	20.7278	20.5574	27.4762	20.7408	22.0244	24.0592	31.916	23.8986	31.6356	521	595	396	512	439	636	545	527	720	720	632	802	chr2	21315172	21318210	+	L.us.o.g.scaffold0.447	--	K10523 speckle-type POZ protein | (RefSeq) BTB/POZ and MATH domain-containing protein 2 isoform X1 (A)	--	unnamed protein product [Linum tenue]	BPM2_ARATH RecName: Full=BTB/POZ and MATH domain-containing protein 2; AltName: Full=Protein BTB-POZ AND MATH DOMAIN 2; Short=AtBPM2;	B9RSS8_RICCO SubName: Full=Speckle-type POZ protein, putative {ECO:0000313|EMBL:EEF45411.1};	Speckle-type POZ protein SPOP and related proteins with TRAF, MATH and BTB/POZ domains	GO:0005634,nucleus; GO:0071472,cellular response to salt stress; GO:0042631,cellular response to water deprivation; GO:0016567,protein ubiquitination; GO:0006970,response to osmotic stress; GO:0006950,response to stress; GO:0008150,biological_process; GO:0009628,response to abiotic stimulus; GO:0009651,response to salt stress; GO:0009987,cellular process; GO:0033554,cellular response to stress; G…	PF00651.34:BTB/POZ domain	TRAF	TR	TRAF
L.us.o.g.scaffold0.448	9.9944	6.0291	7.0403	14.8001	8.4613	13.2521	15.4052	17.2685	13.0117	22.5384	15.0423	25.3603	166	105	116	261	129	219	289	295	278	363	284	459	chr2	21313627	21314502	-	L.us.o.g.scaffold0.448	--	K00942 guanylate kinase [EC:2.7.4.8] | (RefSeq) guanylate kinase 3, chloroplastic-like (A)	ko00230: Purine metabolism; ko01100: Metabolic pathways; ko01232: Nucleotide metabolism	unnamed protein product [Linum tenue]	GMK3_ARATH RecName: Full=Guanylate kinase 3, chloroplastic; Short=AtGK3; EC=2.7.4.8; AltName: Full=GMP kinase 3; Flags: Precursor;	A0A251LCH2_MANES RecName: Full=Guanylate kinase {ECO:0000256|ARBA:ARBA00012961}; EC=2.7.4.8 {ECO:0000256|ARBA:ARBA00012961};	Guanylate kinase	GO:0009507,chloroplast; GO:0005829,cytosol; GO:0005524,ATP binding; GO:0004385,guanylate kinase activity; GO:0016310,phosphorylation; GO:0048638,regulation of developmental growth; GO:0000166,nucleotide binding; GO:0003674,molecular_function; GO:0005488,binding; GO:0017076,purine nucleotide binding; GO:0030554,adenyl nucleotide binding; GO:0032553,ribonucleotide binding; GO:0032555,purine ribonuc…	PF00625.24:Guanylate kinase	--	--	--
L.us.o.g.scaffold0.456	96.2059	44.7939	20.0109	2.9328	2.827	4.4989	143.935	101.738	70.5538	2.9436	3.7666	3.3338	1483	724	306	48	40	69	2506	1613	1399	44	66	56	chr2	21280161	21280973	+	L.us.o.g.scaffold0.456	--	K01510 apyrase [EC:3.6.1.5] | (RefSeq) probable apyrase 6 isoform X1 (A)	ko00230: Purine metabolism; ko00240: Pyrimidine metabolism; ko01100: Metabolic pathways; ko01110: Biosynthesis of secondary metabolites; ko01232: Nucleotide metabolism	unnamed protein product [Linum tenue]	DMP2_ARATH RecName: Full=Protein DMP2 {ECO:0000303|PubMed:20712629}; Short=AtDMP2 {ECO:0000303|PubMed:20712629};	B9HYA2_POPTR SubName: Full=Uncharacterized protein {ECO:0000313|EMBL:PNT14371.1};	--	GO:0005783,endoplasmic reticulum; GO:0005789,endoplasmic reticulum membrane; GO:0016021,integral component of membrane; GO:0009705,plant-type vacuole membrane; GO:0009838,abscission; GO:0010256,endomembrane system organization; GO:0007275,multicellular organism development; GO:0008150,biological_process; GO:0032501,multicellular organismal process; GO:0032502,developmental process; GO:0048856,ana…	PF05078.15:Protein of unknown function (DUF679)	--	--	--
L.us.o.g.scaffold0.457	0.8315	0.3776	0	0	0	0	1.227	0.077	0.8003	0	0	0	21	10	0	0	0	0	35	2	26	0	0	0	chr2	21276609	21279639	+	L.us.o.g.scaffold0.457	--	K00430 peroxidase [EC:1.11.1.7] | (RefSeq) peroxidase 24-like (A)	ko00940: Phenylpropanoid biosynthesis; ko01100: Metabolic pathways; ko01110: Biosynthesis of secondary metabolites	unnamed protein product [Linum tenue]	PER24_ARATH RecName: Full=Peroxidase 24; Short=Atperox P24; EC=1.11.1.7; AltName: Full=ATP47; Flags: Precursor;	A0A2C9UDZ0_MANES RecName: Full=Peroxidase {ECO:0000256|ARBA:ARBA00012313, ECO:0000256|RuleBase:RU362060}; EC=1.11.1.7 {ECO:0000256|ARBA:ARBA00012313, ECO:0000256|RuleBase:RU362060};	--	GO:0005576,extracellular region; GO:0009505,plant-type cell wall; GO:0020037,heme binding; GO:0046872,metal ion binding; GO:0004601,peroxidase activity; GO:0042744,hydrogen peroxide catabolic process; GO:0006979,response to oxidative stress; GO:0003674,molecular_function; GO:0005488,binding; GO:0046906,tetrapyrrole binding; GO:0097159,organic cyclic compound binding; GO:1901363,heterocyclic compo…	PF00141.26:Peroxidase	--	--	--
L.us.o.g.scaffold0.458	1.6929	0.2484	0.3938	1.4718	2.9084	1.9633	2.4789	2.6589	1.1136	1.4101	2.1767	2.4499	26	4	6	24	41	30	43	42	22	21	38	41	chr2	21272126	21274551	+	L.us.o.g.scaffold0.458	--	K00430 peroxidase [EC:1.11.1.7] | (RefSeq) peroxidase 24 (A)	ko00940: Phenylpropanoid biosynthesis; ko01100: Metabolic pathways; ko01110: Biosynthesis of secondary metabolites	unnamed protein product, partial [Linum tenue]	PER24_ARATH RecName: Full=Peroxidase 24; Short=Atperox P24; EC=1.11.1.7; AltName: Full=ATP47; Flags: Precursor;	A0A7J0EFE9_9ERIC RecName: Full=Peroxidase {ECO:0000256|ARBA:ARBA00012313}; EC=1.11.1.7 {ECO:0000256|ARBA:ARBA00012313};	--	GO:0005576,extracellular region; GO:0009505,plant-type cell wall; GO:0020037,heme binding; GO:0046872,metal ion binding; GO:0004601,peroxidase activity; GO:0042744,hydrogen peroxide catabolic process; GO:0006979,response to oxidative stress; GO:0003674,molecular_function; GO:0005488,binding; GO:0046906,tetrapyrrole binding; GO:0097159,organic cyclic compound binding; GO:1901363,heterocyclic compo…	PF00141.26:Peroxidase	--	--	--
L.us.o.g.scaffold0.470	1.3328	0.4237	1.5995	0	0	0	4.2706	3.2088	3.7498	0.6545	0.1117	0.1747	21	7	25	0	0	0	76	52	76	10	2	3	chr2	21228035	21229769	-	L.us.o.g.scaffold0.470	--	K18878 BHLH transcription factor Upa20 | (RefSeq) Upa20; transcription factor bHLH137-like (A)	ko04626: Plant-pathogen interaction	BHLH domain-containing protein [Citrus sinensis]	BH077_ARATH RecName: Full=Transcription factor bHLH77; AltName: Full=Basic helix-loop-helix protein 77; Short=AtbHLH77; Short=bHLH 77; AltName: Full=Protein ACTIVATOR FOR CELL ELONGATION 3; AltName: Full=Transcription factor EN 87; AltName: Full=bHLH transcription factor bHLH077;	A0A2R6RRH7_ACTCC SubName: Full=Transcription factor bHLH62 like {ECO:0000313|EMBL:PSS32624.1};	--	GO:0005634,nucleus; GO:0003700,DNA-binding transcription factor activity; GO:0046983,protein dimerization activity; GO:0000976,transcription regulatory region sequence-specific DNA binding; GO:0006355,regulation of transcription, DNA-templated; GO:0003674,molecular_function; GO:0140110,transcription regulator activity; GO:0005488,binding; GO:0005515,protein binding; GO:0001067,regulatory region n…	PF00010.29:Helix-loop-helix DNA-binding domain	bHLH	TF	bHLH
L.us.o.g.scaffold0.471	9.2534	5.9731	1.9196	0.8104	0.3995	0.9924	9.6038	8.7636	6.1189	0.5528	0.9803	0.6472	656	444	135	61	26	70	769	639	558	38	79	50	chr2	21219668	21225496	+	L.us.o.g.scaffold0.471	--	K10400 kinesin family member 15 | (RefSeq) kinesin-like protein KIN-12B (A)	--	unnamed protein product [Linum tenue]	KN12B_ARATH RecName: Full=Kinesin-like protein KIN-12B {ECO:0000305}; AltName: Full=Phragmoplast-associated kinesin-related protein 1-like protein {ECO:0000303|PubMed:15258761}; Short=AtPAKRP1L {ECO:0000303|PubMed:15258761};	A0A067KJX9_JATCU RecName: Full=Kinesin motor domain-containing protein {ECO:0000259|PROSITE:PS50067};	Kinesin-like protein	GO:0005871,kinesin complex; GO:0005874,microtubule; GO:0009524,phragmoplast; GO:0005524,ATP binding; GO:0016887,ATPase activity; GO:0008017,microtubule binding; GO:0003777,microtubule motor activity; GO:0008574,ATP-dependent microtubule motor activity, plus-end-directed; GO:0007112,male meiosis cytokinesis; GO:0055046,microgametogenesis; GO:0007018,microtubule-based movement; GO:0080175,phragmopl…	PF00225.26:Kinesin motor domain	--	--	--
L.us.o.g.scaffold0.473	18.3508	15.0769	3.9607	4.8324	3.1725	6.9687	13.2188	13.1231	10.0616	3.0985	3.2531	4.0298	397	342	85	111	63	150	323	292	280	65	80	95	chr2	21198901	21200323	+	L.us.o.g.scaffold0.473	--	K02717 photosystem II oxygen-evolving enhancer protein 2 | (RefSeq) uncharacterized protein LOC4348816 isoform X1 (A)	ko00195: Photosynthesis; ko01100: Metabolic pathways	unnamed protein product, partial [Linum tenue]	PYG7_ARATH RecName: Full=Tetratricopeptide repeat domain-containing protein PYG7, chloroplastic {ECO:0000305}; AltName: Full=Protein PALE YELLOW GREEN 7 {ECO:0000303|PubMed:16679416}; Flags: Precursor;	A0A6M2EZ02_9ROSI SubName: Full=Uncharacterized protein {ECO:0000313|EMBL:NUU88479.1};	--	GO:0009507,chloroplast; GO:0009535,chloroplast thylakoid membrane; GO:0016021,integral component of membrane; GO:0005634,nucleus; GO:0048564,photosystem I assembly; GO:0006091,generation of precursor metabolites and energy; GO:0008150,biological_process; GO:0008152,metabolic process; GO:0009987,cellular process; GO:0015979,photosynthesis; GO:0016043,cellular component organization; GO:0019684,pho…	PF07719.20:Tetratricopeptide repeat	--	--	--
L.us.o.g.scaffold0.484	51.8141	59.0391	35.5175	7.7054	1.9608	5.0432	40.2247	40.514	40.4073	9.1119	11.8514	4.7549	950	1135	646	150	33	92	833	764	953	162	247	95	chr2	21165040	21166006	+	L.us.o.g.scaffold0.484	--	K08902 photosystem II Psb27 protein | (RefSeq) photosystem II repair protein PSB27-H1, chloroplastic-like (A)	ko00195: Photosynthesis; ko01100: Metabolic pathways	Photosystem II Pbs27 [Corchorus olitorius]	PB27A_ARATH RecName: Full=Photosystem II repair protein PSB27-H1, chloroplastic; Short=Psb27-H1; AltName: Full=Thylakoid lumenal protein PSB27-H1; Flags: Precursor;	A0A1R3GH61_9ROSI SubName: Full=Photosystem II Pbs27 {ECO:0000313|EMBL:OMO57389.1};	--	GO:0009507,chloroplast; GO:0009534,chloroplast thylakoid; GO:0009543,chloroplast thylakoid lumen; GO:0009535,chloroplast thylakoid membrane; GO:0005576,extracellular region; GO:0009523,photosystem II; GO:0009579,thylakoid; GO:0071484,cellular response to light intensity; GO:0010207,photosystem II assembly; GO:0010206,photosystem II repair; GO:0008150,biological_process; GO:0009314,response to rad…	PF13326.9:Photosystem II Pbs27	--	--	--
L.us.o.g.scaffold0.485	46.3246	50.7741	33.2603	17.1168	16.5067	9.5698	38.3753	36.1045	39.7458	12.5089	19.9213	15.6901	1119	1286	797	439	366	230	1047	897	1235	293	547	413	chr2	21162842	21164707	+	L.us.o.g.scaffold0.485	--	K01456 peptide-N4-(N-acetyl-beta-glucosaminyl)asparagine amidase [EC:3.5.1.52] | (RefSeq) peptide-N(4)-(N-acetyl-beta- glucosaminyl)asparagine amidase isoform X1 (A)	ko04141: Protein processing in endoplasmic reticulum	unnamed protein product [Linum tenue]	ALKR3_ARATH RecName: Full=Probable aldo-keto reductase 3; EC=1.1.1.-;	A0A5N5K7T7_9ROSI RecName: Full=Aldo_ket_red domain-containing protein {ECO:0000259|Pfam:PF00248};	Voltage-gated shaker-like K+ channel, subunit beta/KCNAB	GO:0009941,chloroplast envelope; GO:0005737,cytoplasm; GO:0005886,plasma membrane; GO:0004033,aldo-keto reductase (NADP) activity; GO:0003674,molecular_function; GO:0003824,catalytic activity; GO:0016491,oxidoreductase activity; GO:0016614,oxidoreductase activity, acting on CH-OH group of donors; GO:0016616,oxidoreductase activity, acting on the CH-OH group of donors, NAD or NADP as acceptor; GO:…	PF00248.24:Aldo/keto reductase family	--	--	--
L.us.o.g.scaffold0.493	330.396	241.794	181.367	74.7529	90.6109	67.268	413.827	349.822	242.808	61.1404	87.912	57.8663	9641	7398	5250	2316	2427	1953	13639	10499	9114	1730	2916	1840	chr15	11797593	11799778	-	L.us.o.g.scaffold0.493	--	K20547 basic endochitinase B [EC:3.2.1.14] | (RefSeq) probable inactive chitinase-like protein LaCIC (A)	ko00520: Amino sugar and nucleotide sugar metabolism; ko01100: Metabolic pathways; ko04016: MAPK signaling pathway - plant	unnamed protein product [Linum tenue]	CTL1_ARATH RecName: Full=Chitinase-like protein 1; Short=AtCTL1; AltName: Full=Protein ANION ALTERED ROOT MORPHOLOGY; AltName: Full=Protein ECTOPIC DEPOSITION OF LIGNIN IN PITH 1; AltName: Full=Protein ECTOPIC ROOT HAIR 2; AltName: Full=Protein POM-POM1; AltName: Full=Protein SENSITIVE TO HOT TEMPERATURES 2; Flags: Precursor;	A0A7J6GM72_CANSA RecName: Full=Glyco_hydro_19_cat domain-containing protein {ECO:0000259|Pfam:PF00182};	Predicted chitinase	GO:0048046,apoplast; GO:0005794,Golgi apparatus; GO:0030247,polysaccharide binding; GO:0001708,cell fate specification; GO:0016998,cell wall macromolecule catabolic process; GO:0030244,cellulose biosynthetic process; GO:0006032,chitin catabolic process; GO:0009873,ethylene-activated signaling pathway; GO:0009825,multidimensional cell growth; GO:0010337,regulation of salicylic acid metabolic proce…	PF00182.22:Chitinase class I	--	--	--
L.us.o.g.scaffold0.495	1.1591	3.5008	5.5179	6.3684	8.8397	8.2846	0	0	0.4506	0	0	5.7324	18	57	85	105	126	128	0	0	9	0	0	97	chr15	11794581	11795901	-	L.us.o.g.scaffold0.495	--	K05282 gibberellin-44 dioxygenase [EC:1.14.11.12] | (RefSeq) gibberellin 20 oxidase 1-D (A)	ko00904: Diterpenoid biosynthesis; ko01100: Metabolic pathways; ko01110: Biosynthesis of secondary metabolites	unnamed protein product [Linum tenue]	AOP1V_ARATH RecName: Full=Probable 2-oxoglutarate-dependent dioxygenase AOP1; EC=1.14.11.-; Flags: Fragment;	A0A2C9W496_MANES RecName: Full=Fe2OG dioxygenase domain-containing protein {ECO:0000259|PROSITE:PS51471};	Iron/ascorbate family oxidoreductases	GO:0051213,dioxygenase activity; GO:0046872,metal ion binding; GO:0003674,molecular_function; GO:0003824,catalytic activity; GO:0016491,oxidoreductase activity; GO:0005488,binding; GO:0043167,ion binding; GO:0043169,cation binding	PF03171.23:2OG-Fe(II) oxygenase superfamily	--	--	--
L.us.o.g.scaffold0.497	2.3838	3.4102	11.6395	8.5596	13.8775	8.1609	0.1319	0.2897	0	0	0.1311	8.2034	32	48	155	122	171	109	2	4	0	0	2	120	chr15	11792143	11793151	-	L.us.o.g.scaffold0.497	--	--	--	unnamed protein product [Linum tenue]	--	A0A2C9W032_MANES SubName: Full=Uncharacterized protein {ECO:0000313|EMBL:OAY51190.1};	--	GO:0003856,3-dehydroquinate synthase activity; GO:0016491,oxidoreductase activity; GO:0009073,aromatic amino acid family biosynthetic process; GO:0008652,cellular amino acid biosynthetic process; GO:0003674,molecular_function; GO:0003824,catalytic activity; GO:0016829,lyase activity; GO:0016835,carbon-oxygen lyase activity; GO:0016838,carbon-oxygen lyase activity, acting on phosphates; GO:0006082…	--	--	--	--
L.us.o.g.scaffold0.499	14.0893	14.448	10.1808	12.213	7.1992	13.2834	8.9969	10.9104	12.94	28.5452	12.8335	18.5362	226	243	162	208	106	212	163	180	267	444	234	324	chr15	11780811	11782576	-	L.us.o.g.scaffold0.499	--	K07199 5'-AMP-activated protein kinase, regulatory beta subunit | (RefSeq) SNF1-related protein kinase regulatory subunit beta-1 (A)	--	unnamed protein product [Linum tenue]	KINB1_ARATH RecName: Full=SNF1-related protein kinase regulatory subunit beta-1; Short=AKIN subunit beta-1; Short=AKINB1; Short=AKINbeta1;	A0A660KTW2_9ROSI RecName: Full=AMPKBI domain-containing protein {ECO:0000259|SMART:SM01010};	Protein involved in Snf1 protein kinase complex assembly	GO:0009507,chloroplast; GO:0005886,plasma membrane; GO:0005524,ATP binding; GO:0005975,carbohydrate metabolic process; GO:0006633,fatty acid biosynthetic process; GO:0042128,nitrate assimilation; GO:0000166,nucleotide binding; GO:0003674,molecular_function; GO:0005488,binding; GO:0017076,purine nucleotide binding; GO:0030554,adenyl nucleotide binding; GO:0032553,ribonucleotide binding; GO:0032555…	PF16561.8:Glycogen recognition site of AMP-activated protein kinase	--	--	--
L.us.o.g.scaffold0.50	5.6936	4.5119	5.2958	8.225	7.4613	9.9659	6.4168	7.528	7.7832	9.5591	6.0009	8.6073	414	344	382	635	498	721	527	563	728	674	496	682	chr15	12032433	12039277	+	L.us.o.g.scaffold0.50	--	K14794 ribosomal RNA-processing protein 12 | (RefSeq) RRP12-like protein (A)	--	unnamed protein product, partial [Linum tenue]	--	A0A2C9UB29_MANES RecName: Full=NUC173 domain-containing protein {ECO:0000259|Pfam:PF08161};	Uncharacterized conserved protein	GO:0005730,nucleolus; GO:0003729,mRNA binding; GO:0006364,rRNA processing; GO:0003674,molecular_function; GO:0003676,nucleic acid binding; GO:0003723,RNA binding; GO:0005488,binding; GO:0097159,organic cyclic compound binding; GO:1901363,heterocyclic compound binding; GO:0006139,nucleobase-containing compound metabolic process; GO:0006396,RNA processing; GO:0006725,cellular aromatic compound meta…	PF08161.15:NUC173 domain	--	--	--
L.us.o.g.scaffold0.502	1.3296	0.1409	2.4126	3.4786	4.4421	4.7515	0.1831	0	0.2756	0.6094	0.6238	3.8232	45	5	81	125	138	160	7	0	12	20	24	141	chr15	11766016	11768602	-	L.us.o.g.scaffold0.502	--	K22395 cinnamyl-alcohol dehydrogenase [EC:1.1.1.195] | (RefSeq) berberine bridge enzyme-like 13 (A)	ko00940: Phenylpropanoid biosynthesis; ko01100: Metabolic pathways; ko01110: Biosynthesis of secondary metabolites	unnamed protein product [Linum tenue]	BBE23_ARATH RecName: Full=Berberine bridge enzyme-like 23 {ECO:0000303|PubMed:26037923}; Short=AtBBE-like 23 {ECO:0000303|PubMed:26037923}; EC=1.1.1.- {ECO:0000250|UniProtKB:O64743}; Flags: Precursor;	A0A2K1YL55_POPTR RecName: Full=FAD-binding PCMH-type domain-containing protein {ECO:0000259|PROSITE:PS51387};	--	GO:0005576,extracellular region; GO:0009505,plant-type cell wall; GO:0071949,FAD binding; GO:0016491,oxidoreductase activity; GO:0000166,nucleotide binding; GO:0003674,molecular_function; GO:0005488,binding; GO:0036094,small molecule binding; GO:0043167,ion binding; GO:0043168,anion binding; GO:0050660,flavin adenine dinucleotide binding; GO:0097159,organic cyclic compound binding; GO:1901265,nuc…	PF01565.26:FAD binding domain	--	--	--
L.us.o.g.scaffold0.510	16.4583	14.1507	15.334	17.38	23.3635	26.9428	9.8248	18.5477	15.6055	23.0162	25.2282	27.461	132	119	122	148	172	215	89	153	161	179	230	240	chr15	11742721	11743675	+	L.us.o.g.scaffold0.510	--	K06170 presenilin enhancer 2 | (RefSeq) probable gamma-secretase subunit PEN-2 (A)	--	hypothetical protein H0E87_009957 [Populus deltoides]	PEN2_ARATH RecName: Full=Probable gamma-secretase subunit PEN-2;	B9H485_POPTR SubName: Full=Uncharacterized protein {ECO:0000313|EMBL:PNT35199.1};	Predicted membrane protein	GO:0070765,gamma-secretase complex; GO:0005798,Golgi-associated vesicle; GO:0016021,integral component of membrane; GO:0007219,Notch signaling pathway; GO:0007154,cell communication; GO:0007165,signal transduction; GO:0007166,cell surface receptor signaling pathway; GO:0008150,biological_process; GO:0009987,cellular process; GO:0023052,signaling; GO:0050789,regulation of biological process; GO:00…	PF10251.12:Presenilin enhancer-2 subunit of gamma secretase	--	--	--
L.us.o.g.scaffold0.514	10.7159	8.7832	6.5633	11.3265	11.2318	14.3647	7.7594	7.4638	6.6705	10.1728	6.4192	11.517	818	703	497	918	787	1091	669	586	655	753	557	958	chr15	11718507	11727862	-	L.us.o.g.scaffold0.514	--	K15332 tRNA (uracil-5-)-methyltransferase [EC:2.1.1.-] | (RefSeq) zinc finger CCCH domain-containing protein 24 (A)	--	unnamed protein product [Linum tenue]	C3H24_ARATH RecName: Full=Zinc finger CCCH domain-containing protein 24; Short=AtC3H24; EC=2.1.1.-;	A0A1Q3BEG8_CEPFO SubName: Full=RRM_1 domain-containing protein/zf-CCCH domain-containing protein/tRNA_U5-meth_tr domain-containing protein/RINGv domain-containing protein/Methyltransf_31 domain-containing protein {ECO:0000313|EMBL:GAV66391.1};	tRNA uracil-5-methyltransferase and related tRNA-modifying enzymes	GO:0046872,metal ion binding; GO:0008173,RNA methyltransferase activity; GO:0000976,transcription regulatory region sequence-specific DNA binding; GO:0006396,RNA processing; GO:0003674,molecular_function; GO:0005488,binding; GO:0043167,ion binding; GO:0043169,cation binding; GO:0003824,catalytic activity; GO:0008168,methyltransferase activity; GO:0016740,transferase activity; GO:0016741,transfera…	PF05958.14:tRNA (Uracil-5-)-methyltransferase	--	--	--
L.us.o.g.scaffold0.515	3.3927	2.5297	4.9746	7.8432	8.4003	11.9656	4.7515	4.1983	5.1311	12.0231	5.8608	10.1895	55	43	80	135	125	193	87	70	107	189	108	180	chr15	11715413	11717078	-	L.us.o.g.scaffold0.515	--	K04499 RuvB-like protein 1 [EC:5.6.2.4] | (RefSeq) uncharacterized LOC107761826 (A)	--	unnamed protein product [Linum tenue]	--	A0A2I4EJE6_JUGRE RecName: Full=Threonylcarbamoyl-AMP synthase {ECO:0000256|ARBA:ARBA00015492}; EC=2.7.7.87 {ECO:0000256|ARBA:ARBA00012584};	RNA binding/translational regulation protein of the SUA5 family	GO:0003725,double-stranded RNA binding; GO:0003674,molecular_function; GO:0003676,nucleic acid binding; GO:0003723,RNA binding; GO:0005488,binding; GO:0097159,organic cyclic compound binding; GO:1901363,heterocyclic compound binding	PF01300.21:Telomere recombination	--	--	--
L.us.o.g.scaffold0.516	0.7298	0.6496	2.7466	7.9277	5.6186	9.8291	0.3015	1.2772	0.9078	5.4691	2.825	6.7421	15	14	56	173	106	201	7	27	24	109	66	151	chr15	11712957	11714702	-	L.us.o.g.scaffold0.516	--	K01456 peptide-N4-(N-acetyl-beta-glucosaminyl)asparagine amidase [EC:3.5.1.52] | (RefSeq) peptide-N(4)-(N-acetyl-beta- glucosaminyl)asparagine amidase isoform X1 (A)	ko04141: Protein processing in endoplasmic reticulum	unnamed protein product [Linum tenue]	ALKR3_ARATH RecName: Full=Probable aldo-keto reductase 3; EC=1.1.1.-;	A0A2C9W0A7_MANES RecName: Full=Aldo_ket_red domain-containing protein {ECO:0000259|Pfam:PF00248};	Voltage-gated shaker-like K+ channel, subunit beta/KCNAB	GO:0009941,chloroplast envelope; GO:0005737,cytoplasm; GO:0005886,plasma membrane; GO:0004033,aldo-keto reductase (NADP) activity; GO:0003674,molecular_function; GO:0003824,catalytic activity; GO:0016491,oxidoreductase activity; GO:0016614,oxidoreductase activity, acting on CH-OH group of donors; GO:0016616,oxidoreductase activity, acting on the CH-OH group of donors, NAD or NADP as acceptor; GO:…	PF00248.24:Aldo/keto reductase family	--	--	--
L.us.o.g.scaffold0.519	79.0132	22.8895	25.9858	4.7441	6.4559	5.3604	106.945	142.601	91.7529	7.2317	10.3396	5.3476	800	243	261	51	60	54	1223	1485	1195	71	119	59	chr15	11703045	11703578	+	L.us.o.g.scaffold0.519	--	--	--	unnamed protein product [Linum tenue]	--	A0A103YHT4_CYNCS SubName: Full=Uncharacterized protein {ECO:0000313|EMBL:KVI09365.1};	--	GO:0016021,integral component of membrane; GO:0005575,cellular_component; GO:0016020,membrane; GO:0031224,intrinsic component of membrane; GO:0110165,cellular anatomical entity	--	--	--	--
L.us.o.g.scaffold0.520	5.8235	5.4492	2.1045	0.8796	0.9277	0.497	1.7997	8.1726	2.5412	0.1983	0.29	0.6302	212	208	76	34	31	18	74	306	119	7	12	25	chr15	11698643	11702626	+	L.us.o.g.scaffold0.520	--	K09580 protein disulfide-isomerase A1 [EC:5.3.4.1] | (RefSeq) protein disulfide isomerase-like 1-4 (A)	ko04141: Protein processing in endoplasmic reticulum	unnamed protein product [Linum tenue]	PDI14_ARATH RecName: Full=Protein disulfide isomerase-like 1-4; Short=AtPDIL1-4; EC=5.3.4.1; AltName: Full=Protein disulfide isomerase 2; Short=AtPDI2; AltName: Full=Protein disulfide isomerase-like 2-2; Short=AtPDIL2-2; Flags: Precursor;	A0A6P8CTU6_PUNGR RecName: Full=Protein disulfide-isomerase {ECO:0000256|ARBA:ARBA00012723, ECO:0000256|RuleBase:RU361130}; EC=5.3.4.1 {ECO:0000256|ARBA:ARBA00012723, ECO:0000256|RuleBase:RU361130};	Protein disulfide isomerase (prolyl 4-hydroxylase beta subunit)	GO:0005783,endoplasmic reticulum; GO:0005788,endoplasmic reticulum lumen; GO:0005576,extracellular region; GO:0005739,mitochondrion; GO:0005634,nucleus; GO:0000325,plant-type vacuole; GO:0009536,plastid; GO:0099503,secretory vesicle; GO:0003756,protein disulfide isomerase activity; GO:0006457,protein folding; GO:0034976,response to endoplasmic reticulum stress; GO:0003674,molecular_function; GO:0…	PF00085.23:Thioredoxin	--	--	--
L.us.o.g.scaffold0.523	3.3574	3.0855	3.0768	14.0283	14.0319	18.0376	8.1068	7.953	2.8947	20.0186	12.1902	18.8783	55	53	50	244	211	294	150	134	61	318	227	337	chr15	11691790	11692653	-	L.us.o.g.scaffold0.523	--	--	--	hypothetical protein FH972_011313 [Carpinus fangiana]	--	A0A660KST0_9ROSI SubName: Full=Uncharacterized protein {ECO:0000313|EMBL:KAE8038841.1};	--	--	PF04520.16:Senescence regulator	--	--	--
L.us.o.g.scaffold0.524	5.1784	12.508	5.9578	81.4292	68.373	78.5792	2.7409	0.8756	2.5379	65.3611	48.1311	72.1611	92	233	105	1536	1115	1389	55	16	58	1126	972	1397	chr15	11690712	11691648	+	L.us.o.g.scaffold0.524	--	--	--	transmembrane protein 205-like [Prosopis alba]	--	A0A7J9FFL2_9ROSI RecName: Full=DUF4149 domain-containing protein {ECO:0000259|Pfam:PF13664};	Uncharacterized conserved protein	GO:0016021,integral component of membrane; GO:0005575,cellular_component; GO:0016020,membrane; GO:0031224,intrinsic component of membrane; GO:0110165,cellular anatomical entity	PF13664.9:Domain of unknown function (DUF4149)	--	--	--
L.us.o.g.scaffold0.525	7.9978	9.5961	7.1706	9.4419	9.4759	16.2618	1.24	2.0426	3.9253	11.3645	6.3226	8.963	217	273	193	272	236	439	38	57	137	299	195	265	chr15	11688222	11690709	-	L.us.o.g.scaffold0.525	--	--	--	unnamed protein product [Linum tenue]	DRB2_ARATH RecName: Full=Double-stranded RNA-binding protein 2; AltName: Full=dsRNA-binding protein 2; Short=AtDRB2;	A0A6A6K9G4_HEVBR SubName: Full=Uncharacterized protein {ECO:0000313|EMBL:KAF2284648.1};	--	GO:0005737,cytoplasm; GO:0003725,double-stranded RNA binding; GO:0035196,production of miRNAs involved in gene silencing by miRNA; GO:0003674,molecular_function; GO:0003676,nucleic acid binding; GO:0003723,RNA binding; GO:0005488,binding; GO:0097159,organic cyclic compound binding; GO:1901363,heterocyclic compound binding; GO:0006139,nucleobase-containing compound metabolic process; GO:0006396,RN…	PF00035.29:Double-stranded RNA binding motif	--	--	--
L.us.o.g.scaffold0.529	51.5834	39.9695	32.5324	0.7036	3.3368	3.6415	66.8022	60.1763	43.0916	1.6949	5.9476	2.2966	1381	1122	864	20	82	97	2020	1657	1484	44	181	67	chr15	11677527	11680837	+	L.us.o.g.scaffold0.529	--	K15285 solute carrier family 35, member E3 | (RefSeq) UDP-xylose transporter 1 (A)	--	unnamed protein product [Linum tenue]	UXT1_ARATH RecName: Full=UDP-xylose transporter 1 {ECO:0000312|EMBL:AKA88212.1};	A0A5A7T1U8_CUCME SubName: Full=Putative membrane protein {ECO:0000313|EMBL:KAA0035349.1};	Glucose-6-phosphate/phosphate and phosphoenolpyruvate/phosphate antiporter	GO:0005783,endoplasmic reticulum; GO:0005789,endoplasmic reticulum membrane; GO:0005794,Golgi apparatus; GO:0000139,Golgi membrane; GO:0016021,integral component of membrane; GO:0015297,antiporter activity; GO:0005338,nucleotide-sugar transmembrane transporter activity; GO:0005464,UDP-xylose transmembrane transporter activity; GO:0008643,carbohydrate transport; GO:0009834,plant-type secondary cel…	PF03151.19:Triose-phosphate Transporter family	--	--	--
L.us.o.g.scaffold0.53	20.0562	17.7649	14.2422	1.6109	1.9399	2.3078	17.4874	16.607	14.1891	1.1356	3.6071	1.8276	856	795	603	73	76	98	843	729	779	47	175	85	chr15	12054767	12057017	+	L.us.o.g.scaffold0.53	--	K15015 solute carrier family 32 (vesicular inhibitory amino acid transporter) | (RefSeq) amino acid transporter AVT1C-like isoform X1 (A)	--	unnamed protein product [Linum tenue]	HIP32_ARATH RecName: Full=Heavy metal-associated isoprenylated plant protein 32 {ECO:0000303|PubMed:21072340, ECO:0000303|PubMed:23368984}; Short=AtHIP32 {ECO:0000303|PubMed:21072340, ECO:0000303|PubMed:23368984}; Flags: Precursor;	A0A2C9UE41_MANES RecName: Full=HMA domain-containing protein {ECO:0000259|PROSITE:PS50846};	Copper chaperone	GO:0009505,plant-type cell wall; GO:0046872,metal ion binding; GO:0003674,molecular_function; GO:0005488,binding; GO:0043167,ion binding; GO:0043169,cation binding; GO:0005575,cellular_component; GO:0005618,cell wall; GO:0030312,external encapsulating structure; GO:0071944,cell periphery; GO:0110165,cellular anatomical entity	--	--	--	--
L.us.o.g.scaffold0.530	13.6751	13.9579	3.1913	2.4929	1.5972	1.8387	7.0531	8.6285	8.6036	2.8232	2.9334	1.9527	1054	1128	244	204	113	141	614	684	853	211	257	164	chr15	11665925	11674982	+	L.us.o.g.scaffold0.530	--	K12829 splicing factor 3B subunit 2 | (RefSeq) uncharacterized protein LOC119336284 isoform X1 (A)	ko03040: Spliceosome	hypothetical protein NL676_031716 [Syzygium grande]	--	A0A6N2LLY7_SALVM SubName: Full=Uncharacterized protein {ECO:0000313|EMBL:VFU36484.1};	--	GO:0016021,integral component of membrane; GO:0005575,cellular_component; GO:0016020,membrane; GO:0031224,intrinsic component of membrane; GO:0110165,cellular anatomical entity	PF05212.15:Protein of unknown function (DUF707)	--	--	--
L.us.o.g.scaffold0.532	1.1133	0.8149	2.4012	1.3168	0.3385	1.4052	0.3209	0	0.2617	1.5754	0.7289	0.8079	43	33	92	54	12	54	14	0	13	59	32	34	chr15	11653281	11656452	-	L.us.o.g.scaffold0.532	--	K05391 cyclic nucleotide gated channel, plant | (RefSeq) protein CNGC15b (A)	ko04626: Plant-pathogen interaction	unnamed protein product [Linum tenue]	CNG15_ARATH RecName: Full=Putative cyclic nucleotide-gated ion channel 15; AltName: Full=Cyclic nucleotide- and calmodulin-regulated ion channel 15;	A0A2C9V1F2_MANES RecName: Full=Cyclic nucleotide-binding domain-containing protein {ECO:0000259|PROSITE:PS50042};	K+-channel ERG and related proteins, contain PAS/PAC sensor domain	GO:0016021,integral component of membrane; GO:0005886,plasma membrane; GO:0005516,calmodulin binding; GO:0030552,cAMP binding; GO:0030553,cGMP binding; GO:0005249,voltage-gated potassium channel activity; GO:0009617,response to bacterium; GO:0051592,response to calcium ion; GO:0003674,molecular_function; GO:0005488,binding; GO:0005515,protein binding; GO:0000166,nucleotide binding; GO:0017076,pur…	PF00520.34:Ion transport protein	--	--	--
L.us.o.g.scaffold0.534	2.3025	2.9508	0.4594	0.6099	0.4181	0.5544	2.4845	3.1014	1.1374	0.5936	0.1266	0.8144	96	129	19	27	16	23	117	133	61	24	6	37	chr15	11648199	11651624	+	L.us.o.g.scaffold0.534	--	K17302 coatomer subunit beta' | (RefSeq) uncharacterized protein LOC123140106 (A)	--	E3 ubiquitin-protein ligase WAV3 isoform X1 [Ricinus communis]	WAV3_ARATH RecName: Full=E3 ubiquitin-protein ligase WAV3 {ECO:0000305}; EC=2.3.2.27 {ECO:0000269|PubMed:22122664}; AltName: Full=Protein WAVY GROWTH 3 {ECO:0000303|PubMed:22122664}; AltName: Full=RING-type E3 ubiquitin transferase WAV3 {ECO:0000305};	B9SVA9_RICCO SubName: Full=Protein binding protein, putative {ECO:0000313|EMBL:EEF32436.1};	--	GO:0046872,metal ion binding; GO:0061630,ubiquitin protein ligase activity; GO:0009630,gravitropism; GO:0010274,hydrotropism; GO:0016567,protein ubiquitination; GO:0048364,root development; GO:0003674,molecular_function; GO:0005488,binding; GO:0043167,ion binding; GO:0043169,cation binding; GO:0003824,catalytic activity; GO:0004842,ubiquitin-protein transferase activity; GO:0016740,transferase ac…	PF00092.31:von Willebrand factor type A domain	--	--	--
L.us.o.g.scaffold0.539	8.7205	27.2127	3.7273	0	0	0	13.1563	6.0368	8.6232	0.1439	0.5524	0.128	125	409	53	0	0	0	213	89	159	2	9	2	chr15	11621978	11623509	+	L.us.o.g.scaffold0.539	--	K01051 pectinesterase [EC:3.1.1.11] | (RefSeq) putative pectinesterase/pectinesterase inhibitor 28 (A)	ko00040: Pentose and glucuronate interconversions; ko01100: Metabolic pathways	unnamed protein product [Linum tenue]	KIWEL_ACTDE RecName: Full=Kiwellin {ECO:0000303|PubMed:16328735}; AltName: Allergen=Act d 5; Contains: RecName: Full=Kissper {ECO:0000303|PubMed:18186145}; Contains: RecName: Full=KiTH-3 {ECO:0000303|PubMed:18442249}; Contains: RecName: Full=KiTH-1 {ECO:0000303|PubMed:18442249}; Contains: RecName: Full=KiTH-2 {ECO:0000303|PubMed:18442249}; Flags: Precursor;	G8A171_MEDTR SubName: Full=Putative rlpA-like protein, double-psi beta-barrel {ECO:0000313|EMBL:RHN75980.1}; SubName: Full=Ripening related protein family {ECO:0000313|EMBL:KEH39367.1};	--	GO:0005576,extracellular region; GO:0005575,cellular_component; GO:0110165,cellular anatomical entity	PF03330.21:Lytic transglycolase	--	--	--
L.us.o.g.scaffold0.541	14.4039	13.8939	9.2751	1.1348	1.9093	0.9908	13.2376	11.6083	8.0043	1.412	2.1681	0.9047	263	266	168	22	32	18	273	218	188	25	45	18	chr15	11605882	11608651	-	L.us.o.g.scaffold0.541	--	K13717 OTU domain-containing protein 3 [EC:3.4.19.12] | (RefSeq) Ovarian tumour, otubain (A)	--	unnamed protein product [Linum tenue]	OTU9_ARATH RecName: Full=OVARIAN TUMOR DOMAIN-containing deubiquitinating enzyme 9 {ECO:0000303|PubMed:24659992}; Short=OTU domain-containing protein 9 {ECO:0000303|PubMed:24659992}; EC=3.4.19.12 {ECO:0000269|PubMed:24659992}; AltName: Full=Deubiquitinating enzyme OTU9 {ECO:0000303|PubMed:24659992};	A0A067L9T7_JATCU RecName: Full=OTU domain-containing protein {ECO:0000259|PROSITE:PS50802};	OTU (ovarian tumor)-like cysteine protease	GO:0004843,thiol-dependent ubiquitin-specific protease activity; GO:0016579,protein deubiquitination; GO:0003674,molecular_function; GO:0003824,catalytic activity; GO:0008233,peptidase activity; GO:0008242,omega peptidase activity; GO:0016787,hydrolase activity; GO:0101005,ubiquitinyl hydrolase activity; GO:0140096,catalytic activity, acting on a protein; GO:0006464,cellular protein modification …	PF02338.22:OTU-like cysteine protease	--	--	--
L.us.o.g.scaffold0.546	6.6206	8.1914	5.5917	2.1066	2.4855	1.7984	10.0203	9.2641	7.3725	2.7218	2.4793	2.381	148	192	124	50	51	40	253	213	212	59	63	58	chr15	11589519	11590910	+	L.us.o.g.scaffold0.546	--	--	--	unnamed protein product [Linum tenue]	--	A0A6A4P0P4_LUPAL SubName: Full=Uncharacterized protein {ECO:0000313|EMBL:KAE9593179.1};	--	GO:0016021,integral component of membrane; GO:0005575,cellular_component; GO:0016020,membrane; GO:0031224,intrinsic component of membrane; GO:0110165,cellular anatomical entity	PF00684.22:DnaJ central domain	--	--	--
L.us.o.g.scaffold0.55	3.7077	2.662	1.4278	0.0785	0.1815	0.1256	8.7416	6.3592	2.85	0.5155	0.4398	0.3058	89	67	34	2	4	3	237	157	88	12	12	8	chr15	12063051	12064316	+	L.us.o.g.scaffold0.55	--	K22683 aspartyl protease family protein [EC:3.4.23.-] | (RefSeq) aspartyl protease family protein 2-like (A)	--	unnamed protein product [Linum tenue]	GIP2_NICBE RecName: Full=Probable aspartic proteinase GIP2 {ECO:0000305}; EC=3.4.23.- {ECO:0000305}; AltName: Full=Glucanase inhibitor protein 2 {ECO:0000303|PubMed:28082413}; Short=NbGIP2 {ECO:0000303|PubMed:28082413}; Flags: Precursor;	B9RTU6_RICCO SubName: Full=Basic 7S globulin 2 small subunit, putative {ECO:0000313|EMBL:EEF45328.1};	Aspartyl protease	GO:0048046,apoplast; GO:0004190,aspartic-type endopeptidase activity; GO:0006952,defense response; GO:0006508,proteolysis; GO:0003674,molecular_function; GO:0003824,catalytic activity; GO:0004175,endopeptidase activity; GO:0008233,peptidase activity; GO:0016787,hydrolase activity; GO:0070001,aspartic-type peptidase activity; GO:0140096,catalytic activity, acting on a protein; GO:0006950,response …	PF14541.9:Xylanase inhibitor C-terminal	--	--	--
L.us.o.g.scaffold0.552	23.181	14.5102	14.4313	5.9236	5.2205	6.4718	22.6715	37.7093	24.2839	4.324	9.2216	16.2433	774	508	478	210	160	215	855	1295	1043	140	350	591	chr15	11566736	11569110	-	L.us.o.g.scaffold0.552	--	K16298 serine carboxypeptidase-like clade IV [EC:3.4.16.-] | (RefSeq) serine carboxypeptidase-like (A)	--	unnamed protein product [Linum tenue]	SCP48_ARATH RecName: Full=Serine carboxypeptidase-like 48; EC=3.4.16.-; Flags: Precursor;	A0A067F2D9_CITSI RecName: Full=Carboxypeptidase {ECO:0000256|RuleBase:RU361156}; EC=3.4.16.- {ECO:0000256|RuleBase:RU361156};	Serine carboxypeptidases (lysosomal cathepsin A)	GO:0005576,extracellular region; GO:0005773,vacuole; GO:0004185,serine-type carboxypeptidase activity; GO:0006508,proteolysis; GO:0003674,molecular_function; GO:0003824,catalytic activity; GO:0004180,carboxypeptidase activity; GO:0008233,peptidase activity; GO:0008236,serine-type peptidase activity; GO:0008238,exopeptidase activity; GO:0016787,hydrolase activity; GO:0017171,serine hydrolase activ…	PF00450.25:Serine carboxypeptidase	--	--	--
L.us.o.g.scaffold0.553	36.6764	17.2486	14.6666	6.0586	4.6597	3.5881	45.3536	45.6139	35.0314	5.1403	7.2293	7.3558	1089	537	432	191	127	106	1521	1393	1338	148	244	238	chr15	11558956	11561127	+	L.us.o.g.scaffold0.553	--	K16298 serine carboxypeptidase-like clade IV [EC:3.4.16.-] | (RefSeq) serine carboxypeptidase-like (A)	--	unnamed protein product [Linum tenue]	SCP48_ARATH RecName: Full=Serine carboxypeptidase-like 48; EC=3.4.16.-; Flags: Precursor;	A0A067F2D9_CITSI RecName: Full=Carboxypeptidase {ECO:0000256|RuleBase:RU361156}; EC=3.4.16.- {ECO:0000256|RuleBase:RU361156};	Serine carboxypeptidases (lysosomal cathepsin A)	GO:0005576,extracellular region; GO:0005773,vacuole; GO:0004185,serine-type carboxypeptidase activity; GO:0006508,proteolysis; GO:0003674,molecular_function; GO:0003824,catalytic activity; GO:0004180,carboxypeptidase activity; GO:0008233,peptidase activity; GO:0008236,serine-type peptidase activity; GO:0008238,exopeptidase activity; GO:0016787,hydrolase activity; GO:0017171,serine hydrolase activ…	PF00450.25:Serine carboxypeptidase	--	--	--
L.us.o.g.scaffold0.555	0.7092	0.534	1.0159	0	0	0.075	1.6193	5.0807	4.1784	0	0.0657	0	19	15	27	0	0	2	49	140	144	0	2	0	chr15	11542664	11545214	-	L.us.o.g.scaffold0.555	--	K14486 auxin response factor | (RefSeq) auxin response factor 18-like isoform X1 (A)	ko04075: Plant hormone signal transduction	hypothetical protein GH714_021114 [Hevea brasiliensis]	ARFR_ARATH RecName: Full=Auxin response factor 18;	A0A6A6NIA5_HEVBR RecName: Full=Auxin response factor {ECO:0000256|RuleBase:RU004561};	--	GO:0005634,nucleus; GO:0003700,DNA-binding transcription factor activity; GO:0042802,identical protein binding; GO:0000976,transcription regulatory region sequence-specific DNA binding; GO:0009734,auxin-activated signaling pathway; GO:0003674,molecular_function; GO:0140110,transcription regulator activity; GO:0005488,binding; GO:0005515,protein binding; GO:0001067,regulatory region nucleic acid b…	PF02362.24:B3 DNA binding domain	B3-ARF	TF	B3->B3-ARF
L.us.o.g.scaffold0.556	2.0442	0.6684	2.0018	0.165	0	0	6.1537	6.1898	4.5405	0.0602	0	0.3752	35	12	34	3	0	0	119	109	100	1	0	7	chr15	11540860	11542215	-	L.us.o.g.scaffold0.556	--	K08235 xyloglucan:xyloglucosyl transferase [EC:2.4.1.207] | (RefSeq) probable xyloglucan endotransglucosylase/hydrolase protein 32 (A)	--	unnamed protein product [Linum tenue]	XTH31_ARATH RecName: Full=Xyloglucan endotransglucosylase/hydrolase protein 31 {ECO:0000303|PubMed:12514239}; Short=At-XTH31 {ECO:0000303|PubMed:12514239}; Short=AtXTR8; Short=XTH-31; EC=2.4.1.207 {ECO:0000269|PubMed:23104861}; EC=3.2.1.151 {ECO:0000269|PubMed:23104861}; Flags: Precursor;	B9SCJ0_RICCO RecName: Full=Xyloglucan endotransglucosylase/hydrolase {ECO:0000256|RuleBase:RU361120}; EC=2.4.1.207 {ECO:0000256|RuleBase:RU361120};	--	GO:0048046,apoplast; GO:0005886,plasma membrane; GO:0030247,polysaccharide binding; GO:0033946,xyloglucan-specific endo-beta-1,4-glucanase activity; GO:0016762,xyloglucan:xyloglucosyl transferase activity; GO:0042546,cell wall biogenesis; GO:0016998,cell wall macromolecule catabolic process; GO:0071555,cell wall organization; GO:0010411,xyloglucan metabolic process; GO:0003674,molecular_function;…	PF00722.24:Glycosyl hydrolases family 16	--	--	--
L.us.o.g.scaffold0.558	142.779	104.892	32.9454	3.484	3.656	2.2614	84.6798	83.3142	62.3759	3.4608	10.2324	2.7997	3744	2884	857	97	88	59	2508	2247	2104	88	305	80	chr15	11534114	11535666	+	L.us.o.g.scaffold0.558	--	K20889 probable glucuronoxylan glucuronosyltransferase IRX7 [EC:2.4.1.-] | (RefSeq) probable glucuronoxylan glucuronosyltransferase IRX7 (A)	--	unnamed protein product [Linum tenue]	IRX7_ARATH RecName: Full=Probable glucuronoxylan glucuronosyltransferase IRX7; EC=2.4.1.-; AltName: Full=Protein FRAGILE FIBER 8; AltName: Full=Protein IRREGULAR XYLEM 7;	A0A067L6C3_JATCU RecName: Full=Exostosin domain-containing protein {ECO:0000259|Pfam:PF03016};	Acetylglucosaminyltransferase EXT1/exostosin 1	GO:0005794,Golgi apparatus; GO:0000139,Golgi membrane; GO:0016021,integral component of membrane; GO:0015020,glucuronosyltransferase activity; GO:0071555,cell wall organization; GO:0010417,glucuronoxylan biosynthetic process; GO:0009834,plant-type secondary cell wall biogenesis; GO:0006486,protein glycosylation; GO:0003674,molecular_function; GO:0003824,catalytic activity; GO:0008194,UDP-glycosyl…	PF03016.18:Exostosin family	--	--	--
L.us.o.g.scaffold0.56	7.6963	14.941	49.5431	271.477	346.534	211.17	1.0031	1.6333	43.0054	290.202	151.189	238.236	197	401	1258	7378	8142	5378	29	43	1416	7203	4399	6645	chr15	12065243	12066592	-	L.us.o.g.scaffold0.56	--	K22683 aspartyl protease family protein [EC:3.4.23.-] | (RefSeq) aspartyl protease family protein 2-like (A)	--	unnamed protein product [Linum tenue]	GIP2_NICBE RecName: Full=Probable aspartic proteinase GIP2 {ECO:0000305}; EC=3.4.23.- {ECO:0000305}; AltName: Full=Glucanase inhibitor protein 2 {ECO:0000303|PubMed:28082413}; Short=NbGIP2 {ECO:0000303|PubMed:28082413}; Flags: Precursor;	A0A067KVD7_JATCU RecName: Full=Peptidase A1 domain-containing protein {ECO:0000259|PROSITE:PS51767};	Aspartyl protease	GO:0048046,apoplast; GO:0004190,aspartic-type endopeptidase activity; GO:0006952,defense response; GO:0006508,proteolysis; GO:0003674,molecular_function; GO:0003824,catalytic activity; GO:0004175,endopeptidase activity; GO:0008233,peptidase activity; GO:0016787,hydrolase activity; GO:0070001,aspartic-type peptidase activity; GO:0140096,catalytic activity, acting on a protein; GO:0006950,response …	PF14541.9:Xylanase inhibitor C-terminal	--	--	--
L.us.o.g.scaffold0.561	29.6836	21.6536	9.618	5.1588	5.8709	9.5007	49.9023	31.1796	19.7106	9.0195	8.3159	7.3776	336	257	108	62	61	107	638	363	287	99	107	91	chr15	11517812	11518910	+	L.us.o.g.scaffold0.561	--	K02939 large subunit ribosomal protein L9 | (RefSeq) 50S ribosomal protein L9, chloroplastic (A)	ko03010: Ribosome	unnamed protein product [Linum tenue]	RK9_ARATH RecName: Full=50S ribosomal protein L9, chloroplastic; AltName: Full=CL9; Flags: Precursor;	A0A251JW82_MANES RecName: Full=50S ribosomal protein L9, chloroplastic {ECO:0000256|ARBA:ARBA00017532}; AltName: Full=CL9 {ECO:0000256|ARBA:ARBA00031047};	Mitochondrial ribosomal protein L9	GO:0009507,chloroplast; GO:0009941,chloroplast envelope; GO:0009570,chloroplast stroma; GO:0005829,cytosol; GO:0005739,mitochondrion; GO:0000311,plastid large ribosomal subunit; GO:0003729,mRNA binding; GO:0019843,rRNA binding; GO:0003735,structural constituent of ribosome; GO:0006412,translation; GO:0003674,molecular_function; GO:0003676,nucleic acid binding; GO:0003723,RNA binding; GO:0005488,b…	PF03948.17:Ribosomal protein L9, C-terminal domain	--	--	--
L.us.o.g.scaffold0.563	40.1884	56.7138	64.4	91.0537	75.2499	94.1406	31.0169	31.4149	45.1333	78.8939	76.2877	88.7776	1255	1857	1995	3019	2157	2925	1094	1009	1813	2389	2708	3021	chr15	11514603	11516691	+	L.us.o.g.scaffold0.563	--	K13071 pheophorbide a oxygenase [EC:1.14.15.17] | (RefSeq) pheophorbide a oxygenase, chloroplastic (A)	ko00860: Porphyrin metabolism; ko01110: Biosynthesis of secondary metabolites	unnamed protein product [Linum tenue]	PAO_ARATH RecName: Full=Pheophorbide a oxygenase, chloroplastic; Short=AtPaO; Short=Pheide a oxygenase; EC=1.14.15.17 {ECO:0000269|PubMed:14657372}; AltName: Full=Accelerated cell death 1; AltName: Full=Lethal leaf-spot 1 homolog; Short=Lls1; Flags: Precursor;	A0A067LI95_JATCU RecName: Full=Rieske domain-containing protein {ECO:0000259|PROSITE:PS51296};	--	GO:0009507,chloroplast; GO:0009941,chloroplast envelope; GO:0009706,chloroplast inner membrane; GO:0009534,chloroplast thylakoid; GO:0009535,chloroplast thylakoid membrane; GO:0005737,cytoplasm; GO:0005829,cytosol; GO:0051537,2 iron, 2 sulfur cluster binding; GO:0010277,chlorophyllide a oxygenase [overall] activity; GO:0051536,iron-sulfur cluster binding; GO:0046872,metal ion binding; GO:0016491,…	PF08417.15:Pheophorbide a oxygenase	--	--	--
L.us.o.g.scaffold0.566	1.3879	3.0886	12.9807	200.075	148.769	218.621	3.6865	1.1245	5.8744	114.665	71.2929	168.197	18	42	167	2755	1771	2821	54	15	98	1442	1051	2377	chr15	11507972	11508655	+	L.us.o.g.scaffold0.566	--	K11252 histone H2B | (RefSeq) histone H2B.2-like (A)	--	unnamed protein product [Linum tenue]	H2B2_ARATH RecName: Full=Histone H2B.2; AltName: Full=HTB8;	A0A6A6NAY4_HEVBR RecName: Full=Histone domain-containing protein {ECO:0000259|Pfam:PF00125};	Histone H2B	GO:0000786,nucleosome; GO:0005634,nucleus; GO:0003677,DNA binding; GO:0046982,protein heterodimerization activity; GO:0030527,structural constituent of chromatin; GO:0006334,nucleosome assembly; GO:0003674,molecular_function; GO:0003676,nucleic acid binding; GO:0005488,binding; GO:0097159,organic cyclic compound binding; GO:1901363,heterocyclic compound binding; GO:0005515,protein binding; GO:004…	PF00125.27:Core histone H2A/H2B/H3/H4	--	--	--
L.us.o.g.scaffold0.569	2.4236	2.3114	0.3878	0.6159	0.7544	0.3093	1.9073	3.3288	2.542	0.6744	0.2369	0.2471	63	63	10	17	18	8	56	89	85	17	7	7	chr15	11495657	11498942	-	L.us.o.g.scaffold0.569	--	K06632 wee1-like protein kinase [EC:2.7.11.1] | (RefSeq) wee1-like protein kinase isoform X1 (A)	--	unnamed protein product [Linum tenue]	WEE1_ARATH RecName: Full=Wee1-like protein kinase; EC=2.7.10.2; AltName: Full=Wee1-At;	A0A067JW33_JATCU RecName: Full=Protein kinase domain-containing protein {ECO:0000259|PROSITE:PS50011};	Cyclin-dependent kinase WEE1	GO:0005634,nucleus; GO:0005524,ATP binding; GO:0046872,metal ion binding; GO:0004715,non-membrane spanning protein tyrosine kinase activity; GO:0004672,protein kinase activity; GO:0004713,protein tyrosine kinase activity; GO:0007049,cell cycle; GO:0051301,cell division; GO:0000076,DNA replication checkpoint; GO:1902750,negative regulation of cell cycle G2/M phase transition; GO:0000166,nucleotide…	PF00069.28:Protein kinase domain	--	--	--
L.us.o.g.scaffold0.574	2.7196	0.8337	0	2.0126	2.3279	0.3905	3.4398	2.2665	0.5286	0.1002	0.3418	0.0891	28	9	0	22	22	4	40	24	7	1	4	1	chr15	11478908	11479581	-	L.us.o.g.scaffold0.574	--	--	--	--	--	--	--	--	--	--	--	--
L.us.o.g.scaffold0.577	12.5007	9.9	7.169	3.9523	1.8768	2.9745	23.6606	18.9397	15.5556	6.0585	4.0025	4.9049	283	235	161	95	39	67	605	441	453	133	103	121	chr15	11470634	11473503	-	L.us.o.g.scaffold0.577	--	K03110 fused signal recognition particle receptor | (RefSeq) cell division protein FtsY homolog, chloroplastic isoform X2 (A)	ko03060: Protein export	unnamed protein product [Linum tenue]	CFTSY_ARATH RecName: Full=Cell division protein FtsY homolog, chloroplastic; AltName: Full=Chloroplast SRP receptor homolog, alpha subunit CpFtsY; AltName: Full=Fused signal recognition particle receptor; Flags: Precursor;	A0A067K8T0_JATCU RecName: Full=SRP54 domain-containing protein {ECO:0000259|PROSITE:PS00300};	Signal recognition particle, subunit Srp54	GO:0009570,chloroplast stroma; GO:0009535,chloroplast thylakoid membrane; GO:0016020,membrane; GO:0005525,GTP binding; GO:0003924,GTPase activity; GO:0046872,metal ion binding; GO:0005047,signal recognition particle binding; GO:0006605,protein targeting; GO:0006614,SRP-dependent cotranslational protein targeting to membrane; GO:0000166,nucleotide binding; GO:0001882,nucleoside binding; GO:0001883…	PF00448.25:SRP54-type protein, GTPase domain	--	--	--
L.us.o.g.scaffold0.58	0.5194	0	2.175	5.72	7.1822	5.2607	1.2028	0.2719	1.5531	2.019	1.2654	1.5767	13	0	54	152	165	131	34	7	50	49	36	43	chr15	12067744	12069063	+	L.us.o.g.scaffold0.58	--	K22683 aspartyl protease family protein [EC:3.4.23.-] | (RefSeq) aspartyl protease family protein 2-like (A)	--	basic 7S globulin-like [Hevea brasiliensis]	GIP2_NICBE RecName: Full=Probable aspartic proteinase GIP2 {ECO:0000305}; EC=3.4.23.- {ECO:0000305}; AltName: Full=Glucanase inhibitor protein 2 {ECO:0000303|PubMed:28082413}; Short=NbGIP2 {ECO:0000303|PubMed:28082413}; Flags: Precursor;	A0A067KVD7_JATCU RecName: Full=Peptidase A1 domain-containing protein {ECO:0000259|PROSITE:PS51767};	Aspartyl protease	GO:0048046,apoplast; GO:0004190,aspartic-type endopeptidase activity; GO:0006952,defense response; GO:0006508,proteolysis; GO:0003674,molecular_function; GO:0003824,catalytic activity; GO:0004175,endopeptidase activity; GO:0008233,peptidase activity; GO:0016787,hydrolase activity; GO:0070001,aspartic-type peptidase activity; GO:0140096,catalytic activity, acting on a protein; GO:0006950,response …	PF14541.9:Xylanase inhibitor C-terminal	--	--	--
L.us.o.g.scaffold0.580	20.7522	14.1307	9.7289	3.6274	3.4554	3.9468	11.3529	14.156	8.172	3.5201	4.305	3.2156	1374	981	639	255	210	260	849	964	696	226	324	232	chr15	11454980	11460622	+	L.us.o.g.scaffold0.580	--	K09338 homeobox-leucine zipper protein | (RefSeq) homeobox-leucine zipper protein ANTHOCYANINLESS 2 isoform X1 (A)	--	unnamed protein product [Linum tenue]	HDG1_ARATH RecName: Full=Homeobox-leucine zipper protein HDG1 {ECO:0000303|PubMed:16778018}; AltName: Full=HD-ZIP protein HDG1 {ECO:0000303|PubMed:16778018}; AltName: Full=Homeodomain GLABRA 2-like protein 1 {ECO:0000303|PubMed:10809443}; Short=AtHD-GL2-1 {ECO:0000303|PubMed:10809443}; AltName: Full=Homeodomain transcription factor HDG1 {ECO:0000303|PubMed:16778018}; AltName: Full=Protein HOMEODO…	B9RDL2_RICCO SubName: Full=Homeobox protein, putative {ECO:0000313|EMBL:EEF50470.1};	--	GO:0005634,nucleus; GO:0003700,DNA-binding transcription factor activity; GO:0000981,DNA-binding transcription factor activity, RNA polymerase II-specific; GO:0008289,lipid binding; GO:0000976,transcription regulatory region sequence-specific DNA binding; GO:0048497,maintenance of floral organ identity; GO:0003674,molecular_function; GO:0140110,transcription regulator activity; GO:0005488,binding…	PF01852.22:START domain	HB-HD-ZIP	TF	HB->HB-HD-ZIP
L.us.o.g.scaffold0.581	18.2352	17.2794	11.4371	4.1142	3.673	3.801	26.5533	25.8247	14.6774	3.9001	5.3903	2.9594	622	618	387	149	115	129	1023	906	644	129	209	110	chr15	11449180	11452176	+	L.us.o.g.scaffold0.581	--	K23872 putative homogalacturonan methyltransferase [EC:2.1.1.-] | (RefSeq) probable pectin methyltransferase QUA3 (A)	--	unnamed protein product [Linum tenue]	PMTD_ARATH RecName: Full=Probable pectin methyltransferase QUA3 {ECO:0000305}; EC=2.1.1.-; AltName: Full=Protein QUASIMODO 3 {ECO:0000303|PubMed:25249442};	A0A2C9WQN4_MANES RecName: Full=Methyltransferase {ECO:0000256|RuleBase:RU366043}; EC=2.1.1.- {ECO:0000256|RuleBase:RU366043};	--	GO:0005737,cytoplasm; GO:0005768,endosome; GO:0005794,Golgi apparatus; GO:0000139,Golgi membrane; GO:0000138,Golgi trans cisterna; GO:0016021,integral component of membrane; GO:0016020,membrane; GO:0005739,mitochondrion; GO:0005802,trans-Golgi network; GO:0008757,S-adenosylmethionine-dependent methyltransferase activity; GO:0042546,cell wall biogenesis; GO:0052546,cell wall pectin metabolic proce…	PF03141.19:Putative S-adenosyl-L-methionine-dependent methyltransferase	--	--	--
L.us.o.g.scaffold0.583	14.6879	18.4513	15.6308	9.3453	8.5625	9.9368	8.5645	7.7454	8.9301	16.8709	13.0778	13.5442	413	544	436	279	221	278	272	224	323	460	418	415	chr15	11442206	11445064	-	L.us.o.g.scaffold0.583	--	K18726 FAS-associated factor 2 | (RefSeq) plant UBX domain-containing protein 8 (A)	--	unnamed protein product [Linum tenue]	PUX9_ARATH RecName: Full=Plant UBX domain-containing protein 9 {ECO:0000303|Ref.5}; Short=PUX9 {ECO:0000303|Ref.5};	A0A2C9WQJ0_MANES RecName: Full=UBX domain-containing protein {ECO:0000259|PROSITE:PS50033};	Predicted regulator of the ubiquitin pathway (contains UAS and UBX domains)	GO:0005783,endoplasmic reticulum; GO:0043130,ubiquitin binding; GO:0030433,ubiquitin-dependent ERAD pathway; GO:0003674,molecular_function; GO:0005488,binding; GO:0005515,protein binding; GO:0032182,ubiquitin-like protein binding; GO:0006508,proteolysis; GO:0006511,ubiquitin-dependent protein catabolic process; GO:0006807,nitrogen compound metabolic process; GO:0006950,response to stress; GO:0008…	PF00789.23:UBX domain	--	--	--
L.us.o.g.scaffold0.584	13.5468	8.2261	10.7918	2.4849	4.726	3.3401	19.5631	33.3719	26.269	5.0492	6.4274	3.7016	534	340	422	104	171	131	871	1353	1332	193	288	159	chr15	11437299	11441388	+	L.us.o.g.scaffold0.584	--	K23872 putative homogalacturonan methyltransferase [EC:2.1.1.-] | (RefSeq) hypothetical protein (A)	--	unnamed protein product [Linum tenue]	PMTF_ARATH RecName: Full=Probable methyltransferase PMT15; EC=2.1.1.-;	A0A6A6MFJ1_HEVBR RecName: Full=Methyltransferase {ECO:0000256|RuleBase:RU366043}; EC=2.1.1.- {ECO:0000256|RuleBase:RU366043};	--	GO:0005737,cytoplasm; GO:0005829,cytosol; GO:0005768,endosome; GO:0005794,Golgi apparatus; GO:0000139,Golgi membrane; GO:0016021,integral component of membrane; GO:0005802,trans-Golgi network; GO:0008168,methyltransferase activity; GO:0032259,methylation; GO:0003674,molecular_function; GO:0003824,catalytic activity; GO:0016740,transferase activity; GO:0016741,transferase activity, transferring on…	PF03141.19:Putative S-adenosyl-L-methionine-dependent methyltransferase	--	--	--
L.us.o.g.scaffold0.586	43.9439	43.2198	47.5858	74.7332	76.1585	80.3106	62.1973	54.3247	58.1819	142.769	71.126	103.022	1024	1056	1100	1849	1629	1862	1637	1302	1744	3226	1884	2616	chr15	11430865	11432947	+	L.us.o.g.scaffold0.586	--	--	--	unnamed protein product [Linum tenue]	PX11C_ARATH RecName: Full=Peroxisomal membrane protein 11C; AltName: Full=Peroxin-11C; Short=AtPEX11c;	A0A067KA56_JATCU SubName: Full=Uncharacterized protein {ECO:0000313|EMBL:KDP28689.1};	Peroxisomal biogenesis protein (peroxin)	GO:0005576,extracellular region; GO:0005779,integral component of peroxisomal membrane; GO:0005778,peroxisomal membrane; GO:0005777,peroxisome; GO:0009506,plasmodesma; GO:0042802,identical protein binding; GO:0016559,peroxisome fission; GO:0007031,peroxisome organization; GO:0044375,regulation of peroxisome size; GO:0003674,molecular_function; GO:0005488,binding; GO:0005515,protein binding; GO:00…	PF05648.17:Peroxisomal biogenesis factor 11 (PEX11)	--	--	--
L.us.o.g.scaffold0.587	29.3946	32.4672	27.6348	35.3961	32.6851	32.4633	12.9541	16.665	17.3078	23.9404	27.2998	29.6654	1113	1289	1038	1423	1136	1223	554	649	843	879	1175	1224	chr15	11427143	11429524	+	L.us.o.g.scaffold0.587	--	--	--	hypothetical protein CXB51_019646 [Gossypium anomalum]	--	A0A8B8JTL7_ABRPR SubName: Full=vacuolar protein 8-like {ECO:0000313|RefSeq:XP_027334679.1};	FOG: Armadillo/beta-catenin-like repeats	--	PF00514.26:Armadillo/beta-catenin-like repeat	--	--	--
L.us.o.g.scaffold0.592	4.1097	8.6556	6.0992	1.1827	2.4874	1.8932	3.8913	4.3287	5.0586	1.4716	1.3558	1.4667	72	159	106	22	40	33	77	78	114	25	27	28	chr15	11416484	11418767	-	L.us.o.g.scaffold0.592	--	K15523 protein-ribulosamine 3-kinase [EC:2.7.1.172] | (RefSeq) protein-ribulosamine 3-kinase, chloroplastic (A)	--	unnamed protein product [Linum tenue]	FN3KR_ARATH RecName: Full=Protein-ribulosamine 3-kinase, chloroplastic {ECO:0000305}; EC=2.7.1.172 {ECO:0000269|PubMed:15705060}; AltName: Full=Fructosamine 3-kinase-related protein {ECO:0000303|PubMed:15705060}; Short=AtFN3K-RP {ECO:0000303|PubMed:15705060}; Flags: Precursor;	B9GPU4_POPTR RecName: Full=Protein-ribulosamine 3-kinase, chloroplastic {ECO:0000256|PIRNR:PIRNR006221}; EC=2.7.1.172 {ECO:0000256|PIRNR:PIRNR006221}; AltName: Full=Fructosamine 3-kinase-related protein {ECO:0000256|PIRNR:PIRNR006221};	Predicted kinase	GO:0009507,chloroplast; GO:0005739,mitochondrion; GO:0005524,ATP binding; GO:0016301,kinase activity; GO:0102193,protein-ribulosamine 3-kinase activity; GO:0016310,phosphorylation; GO:0000166,nucleotide binding; GO:0003674,molecular_function; GO:0005488,binding; GO:0017076,purine nucleotide binding; GO:0030554,adenyl nucleotide binding; GO:0032553,ribonucleotide binding; GO:0032555,purine ribonuc…	PF03881.17:Fructosamine kinase	--	--	--
L.us.o.g.scaffold0.601	5.7018	5.891	4.2237	3.2546	4.1882	4.9058	2.1799	2.2679	1.8469	1.9155	1.254	2.2198	132	143	97	80	89	113	57	54	55	43	33	56	chr15	11388478	11390354	-	L.us.o.g.scaffold0.601	--	--	--	unnamed protein product [Linum tenue]	CAF1M_ARATH RecName: Full=CRS2-associated factor 1, mitochondrial; Flags: Precursor;	E6NU21_JATCU SubName: Full=JHL05D22.2 protein {ECO:0000313|EMBL:BAJ53131.1};	--	GO:0005739,mitochondrion; GO:0003723,RNA binding; GO:0009793,embryo development ending in seed dormancy; GO:0000373,Group II intron splicing; GO:0033617,mitochondrial cytochrome c oxidase assembly; GO:0032981,mitochondrial respiratory chain complex I assembly; GO:0006397,mRNA processing; GO:0003674,molecular_function; GO:0003676,nucleic acid binding; GO:0005488,binding; GO:0097159,organic cyclic …	PF01985.24:CRS1 / YhbY (CRM) domain	--	--	--
L.us.o.g.scaffold0.606	14.31	10.8895	7.6661	1.5737	1.5403	2.3684	12.7265	10.1849	11.9739	1.7674	2.0165	1.8872	668	533	355	78	66	110	671	489	719	80	107	96	chr15	11354311	11358190	-	L.us.o.g.scaffold0.606	--	K13648 alpha-1,4-galacturonosyltransferase [EC:2.4.1.43] | (RefSeq) polygalacturonate 4-alpha-galacturonosyltransferase (A)	ko00520: Amino sugar and nucleotide sugar metabolism; ko01100: Metabolic pathways	unnamed protein product [Linum tenue]	GAUT1_ARATH RecName: Full=Polygalacturonate 4-alpha-galacturonosyltransferase; EC=2.4.1.43; AltName: Full=Alpha-1,4-galacturonosyltransferase 1; AltName: Full=Galacturonosyltransferase 1; AltName: Full=Like glycosyl transferase 1;	A0A067K8Z3_JATCU RecName: Full=Hexosyltransferase {ECO:0000256|RuleBase:RU362027}; EC=2.4.1.- {ECO:0000256|RuleBase:RU362027};	--	GO:0005768,endosome; GO:0005794,Golgi apparatus; GO:0005797,Golgi medial cisterna; GO:0000139,Golgi membrane; GO:0016021,integral component of membrane; GO:0005802,trans-Golgi network; GO:0047262,polygalacturonate 4-alpha-galacturonosyltransferase activity; GO:0010289,homogalacturonan biosynthetic process; GO:0003674,molecular_function; GO:0003824,catalytic activity; GO:0008194,UDP-glycosyltransf…	PF01501.23:Glycosyl transferase family 8	--	--	--
L.us.o.g.scaffold0.61	15.9383	26.0714	19.8643	51.9938	43.2512	50.6784	21.68	18.8304	19.4867	35.513	28.4252	40.555	330	566	408	1143	822	1044	507	401	519	713	669	915	chr15	12078258	12080220	-	L.us.o.g.scaffold0.61	--	K17757 ATP-dependent NAD(P)H-hydrate dehydratase [EC:4.2.1.93] | (RefSeq) ATP-dependent (S)-NAD(P)H-hydrate dehydratase (A)	--	unnamed protein product [Linum tenue]	NNRD_VITVI RecName: Full=ATP-dependent (S)-NAD(P)H-hydrate dehydratase {ECO:0000255|HAMAP-Rule:MF_03157}; EC=4.2.1.93 {ECO:0000255|HAMAP-Rule:MF_03157}; AltName: Full=ATP-dependent NAD(P)HX dehydratase {ECO:0000255|HAMAP-Rule:MF_03157};	A0A6A6KG57_HEVBR RecName: Full=ATP-dependent (S)-NAD(P)H-hydrate dehydratase {ECO:0000256|HAMAP-Rule:MF_03157}; EC=4.2.1.93 {ECO:0000256|HAMAP-Rule:MF_03157}; AltName: Full=ATP-dependent NAD(P)HX dehydratase {ECO:0000256|HAMAP-Rule:MF_03157};	Predicted sugar kinase	GO:0052855,ADP-dependent NAD(P)H-hydrate dehydratase activity; GO:0005524,ATP binding; GO:0047453,ATP-dependent NAD(P)H-hydrate dehydratase activity; GO:0110051,metabolite repair; GO:0046496,nicotinamide nucleotide metabolic process; GO:0003674,molecular_function; GO:0003824,catalytic activity; GO:0016829,lyase activity; GO:0016835,carbon-oxygen lyase activity; GO:0016836,hydro-lyase activity; GO…	PF01256.20:Carbohydrate kinase	--	--	--
L.us.o.g.scaffold0.612	7.7785	6.9172	4.8213	2.3018	1.546	0.7131	5.4908	6.6941	4.0449	1.2466	1.5489	1.0129	296	276	182	93	54	27	236	262	198	46	67	42	chr15	11330166	11332172	+	L.us.o.g.scaffold0.612	--	K13430 serine/threonine-protein kinase PBS1 [EC:2.7.11.1] | (RefSeq) serine/threonine-protein kinase CDG1 (A)	ko04626: Plant-pathogen interaction	unnamed protein product [Linum tenue]	Y2559_ARATH RecName: Full=Receptor-like serine/threonine-protein kinase At2g45590; EC=2.7.11.1;	A0A067K137_JATCU RecName: Full=Protein kinase domain-containing protein {ECO:0000259|PROSITE:PS50011};	Serine/threonine protein kinase	GO:0016021,integral component of membrane; GO:0005886,plasma membrane; GO:0005524,ATP binding; GO:0106310,protein serine kinase activity; GO:0004674,protein serine/threonine kinase activity; GO:0006468,protein phosphorylation; GO:0000166,nucleotide binding; GO:0003674,molecular_function; GO:0005488,binding; GO:0017076,purine nucleotide binding; GO:0030554,adenyl nucleotide binding; GO:0032553,rib…	PF00069.28:Protein kinase domain	--	--	--
L.us.o.g.scaffold0.614	35.6874	28.7227	25.1954	9.9509	11.2079	9.632	48.1694	52.6485	39.69	14.5716	18.946	13.2214	1672	1411	1171	495	482	449	2549	2537	2392	662	1009	675	chr15	11317263	11320176	-	L.us.o.g.scaffold0.614	--	K09872 aquaporin PIP | (Kazusa) Lj0g3v0065209.1; - (A)	--	unnamed protein product, partial [Linum tenue]	PIP21_ARATH RecName: Full=Aquaporin PIP2-1; AltName: Full=Plasma membrane intrinsic protein 2-1; Short=AtPIP2;1; AltName: Full=Plasma membrane intrinsic protein 2a; Short=PIP2a;	I3T4F8_LOTJA SubName: Full=Uncharacterized protein {ECO:0000313|EMBL:AFK47400.1};	Aquaporin (major intrinsic protein family)	GO:0016021,integral component of membrane; GO:0000325,plant-type vacuole; GO:0005886,plasma membrane; GO:0009506,plasmodesma; GO:0003729,mRNA binding; GO:0031625,ubiquitin protein ligase binding; GO:0015250,water channel activity; GO:0080170,hydrogen peroxide transmembrane transport; GO:0009414,response to water deprivation; GO:0006833,water transport; GO:0003674,molecular_function; GO:0003676,nu…	PF00230.23:Major intrinsic protein	--	--	--
L.us.o.g.scaffold0.616	17.0745	18.5761	12.6541	3.4545	5.5804	6.9597	23.9636	27.7299	28.7105	14.6736	16.3283	7.0221	540	616	397	116	162	219	856	902	1168	450	587	242	chr15	11310978	11312645	-	L.us.o.g.scaffold0.616	--	K01054 acylglycerol lipase [EC:3.1.1.23] | (RefSeq) caffeoylshikimate esterase-like (A)	ko00561: Glycerolipid metabolism; ko01100: Metabolic pathways	unnamed protein product [Linum tenue]	CSE_ARATH RecName: Full=Caffeoylshikimate esterase; EC=3.1.1.-; AltName: Full=Lysophospholipase 2; Short=LysoPL2;	A0A067L7H8_JATCU RecName: Full=Hydrolase_4 domain-containing protein {ECO:0000259|Pfam:PF12146};	Lysophospholipase	GO:0005783,endoplasmic reticulum; GO:0005794,Golgi apparatus; GO:0016020,membrane; GO:0005634,nucleus; GO:0005886,plasma membrane; GO:0009506,plasmodesma; GO:0003846,2-acylglycerol O-acyltransferase activity; GO:0090430,caffeoyl-CoA: alcohol caffeoyl transferase activity; GO:0016787,hydrolase activity; GO:0016298,lipase activity; GO:0004622,lysophospholipase activity; GO:0009809,lignin biosynthet…	PF12146.11:Serine aminopeptidase, S33	--	--	--
L.us.o.g.scaffold0.619	0.133	0.1586	0.2347	0.3758	0.1449	0	0.8538	1.0346	0.517	0.1372	0.1463	0.061	4	5	7	12	4	0	29	32	20	4	5	2	chr15	11303744	11306842	+	L.us.o.g.scaffold0.619	--	K03834 tyrosine-specific transport protein | (RefSeq) tyrosine-specific transport protein (A)	--	unnamed protein product [Linum tenue]	--	A0A1R3IJ88_COCAP SubName: Full=Tryptophan/tyrosine permease {ECO:0000313|EMBL:OMO82581.1};	--	GO:0016021,integral component of membrane; GO:0005886,plasma membrane; GO:0003333,amino acid transmembrane transport; GO:0006810,transport; GO:0006811,ion transport; GO:0006820,anion transport; GO:0006865,amino acid transport; GO:0008150,biological_process; GO:0009987,cellular process; GO:0015849,organic acid transport; GO:0034220,ion transmembrane transport; GO:0051179,localization; GO:0051234,e…	PF03222.16:Tryptophan/tyrosine permease family	--	--	--
L.us.o.g.scaffold0.620	2.0569	1.2584	5.2032	10.2711	7.9063	12.2477	3.0237	2.7545	1.8404	7.5642	5.7016	6.838	53	34	133	281	187	314	88	73	61	189	167	192	chr15	11300738	11302713	-	L.us.o.g.scaffold0.620	--	--	--	unnamed protein product [Linum tenue]	PLP6_ARATH RecName: Full=Patatin-like protein 6; Short=AtPLP6; EC=3.1.1.-; AltName: Full=Patatin-related phospholipase A IIIalpha; Short=pPLAIIIa; AltName: Full=Phospholipase A IIB; Short=AtPLAIIB;	A0A6M2ERS9_9ROSI RecName: Full=Patatin {ECO:0000256|RuleBase:RU361262}; EC=3.1.1.- {ECO:0000256|RuleBase:RU361262};	Ca2+-independent phospholipase A2	GO:0005886,plasma membrane; GO:0016787,hydrolase activity; GO:0016298,lipase activity; GO:0004620,phospholipase activity; GO:0006952,defense response; GO:0016042,lipid catabolic process; GO:0003674,molecular_function; GO:0003824,catalytic activity; GO:0016788,hydrolase activity, acting on ester bonds; GO:0006950,response to stress; GO:0008150,biological_process; GO:0050896,response to stimulus; G…	PF01734.25:Patatin-like phospholipase	--	--	--
L.us.o.g.scaffold0.624	2.681	0.8803	2.2596	0.6623	0	0.1767	5.0198	4.5724	3.1434	0.4986	1.3919	0.4437	61	21	51	16	0	4	129	107	92	11	36	11	chr15	11278514	11280666	-	L.us.o.g.scaffold0.624	--	K08272 calcium binding protein 39 | (RefSeq) putative MO25-like protein At5g47540 (A)	--	unnamed protein product [Linum tenue]	MO25N_ARATH RecName: Full=Putative MO25-like protein At5g47540;	A0A6A6M1P6_HEVBR SubName: Full=Uncharacterized protein {ECO:0000313|EMBL:KAF2306283.1};	Conserved protein Mo25	GO:0009536,plastid; GO:0043539,protein serine/threonine kinase activator activity; GO:0035556,intracellular signal transduction; GO:0003674,molecular_function; GO:0008047,enzyme activator activity; GO:0019207,kinase regulator activity; GO:0019209,kinase activator activity; GO:0019887,protein kinase regulator activity; GO:0030234,enzyme regulator activity; GO:0030295,protein kinase activator activ…	PF08569.14:Mo25-like	--	--	--
L.us.o.g.scaffold0.626	2.9064	2.9747	1.4292	0	0.1545	0.4275	3.2009	1.2406	0.7164	1.5352	0.686	0.8457	41	44	20	0	2	6	51	18	13	21	11	13	chr15	11268895	11269829	-	L.us.o.g.scaffold0.626	--	--	--	unnamed protein product [Linum tenue]	--	A0A067K452_JATCU SubName: Full=Uncharacterized protein {ECO:0000313|EMBL:KDP26579.1};	--	--	PF06075.15:Plant protein of unknown function (DUF936)	--	--	--
L.us.o.g.scaffold0.627	41.7201	22.1688	14.0188	4.1521	3.2309	4.4711	46.7664	44.6157	29.816	5.9928	6.9809	4.303	1041	580	347	110	74	111	1318	1145	957	145	198	117	chr15	11265569	11268507	-	L.us.o.g.scaffold0.627	--	--	--	unnamed protein product [Linum tenue]	RBL19_ARATH RecName: Full=Rhomboid-like protein 19 {ECO:0000303|PubMed:16895613}; Short=AtRBL19 {ECO:0000303|PubMed:16895613};	A0A836Y3E7_9ROSI SubName: Full=Rhomboid protein {ECO:0000313|EMBL:KAG5237718.1};	Predicted membrane protein	GO:0005794,Golgi apparatus; GO:0000138,Golgi trans cisterna; GO:0016021,integral component of membrane; GO:0006890,retrograde vesicle-mediated transport, Golgi to endoplasmic reticulum; GO:0006810,transport; GO:0008150,biological_process; GO:0009987,cellular process; GO:0016192,vesicle-mediated transport; GO:0048193,Golgi vesicle transport; GO:0051179,localization; GO:0051234,establishment of loc…	PF08551.13:Eukaryotic integral membrane protein (DUF1751)	--	--	--
L.us.o.g.scaffold0.633	2.9592	4.0012	1.9635	0.635	0.9386	0.64	2.2552	2.2944	2.1258	1.5452	1.9772	1.1344	79	112	52	18	23	17	68	63	73	40	60	33	chr15	11242031	11244369	+	L.us.o.g.scaffold0.633	--	K16297 serine carboxypeptidase-like clade II [EC:3.4.16.-] | (RefSeq) serine carboxypeptidase-like 27 (A)	--	unnamed protein product [Linum tenue]	SCP28_ARATH RecName: Full=Serine carboxypeptidase-like 28; EC=3.4.16.-; Flags: Precursor;	A0A4U5R093_POPAL RecName: Full=Carboxypeptidase {ECO:0000256|RuleBase:RU361156}; EC=3.4.16.- {ECO:0000256|RuleBase:RU361156};	Serine carboxypeptidases (lysosomal cathepsin A)	GO:0005576,extracellular region; GO:0004185,serine-type carboxypeptidase activity; GO:0006508,proteolysis; GO:0003674,molecular_function; GO:0003824,catalytic activity; GO:0004180,carboxypeptidase activity; GO:0008233,peptidase activity; GO:0008236,serine-type peptidase activity; GO:0008238,exopeptidase activity; GO:0016787,hydrolase activity; GO:0017171,serine hydrolase activity; GO:0070008,seri…	PF00450.25:Serine carboxypeptidase	--	--	--
L.us.o.g.scaffold0.640	2.9184	2.9836	5.3547	6.5256	5.4896	6.4783	2.8441	5.0217	4.4396	7.1885	4.71	6.8207	139	149	253	330	240	307	153	246	272	332	255	354	chr15	11212697	11217898	+	L.us.o.g.scaffold0.640	--	K14833 nucleolar complex protein 2 | (RefSeq) nucleolar complex protein 2 homolog isoform X1 (A)	--	unnamed protein product [Linum tenue]	RBLOT_ARATH RecName: Full=Protein REBELOTE {ECO:0000303|PubMed:30338215};	A0A2K1ZBL7_POPTR SubName: Full=Uncharacterized protein {ECO:0000313|EMBL:PNT22667.1};	Predicted protein involved in nuclear export of pre-ribosomes	GO:0030690,Noc1p-Noc2p complex; GO:0030691,Noc2p-Noc3p complex; GO:0005730,nucleolus; GO:0005654,nucleoplasm; GO:0005634,nucleus; GO:0010582,floral meristem determinacy; GO:0042273,ribosomal large subunit biogenesis; GO:0000003,reproduction; GO:0003006,developmental process involved in reproduction; GO:0007275,multicellular organism development; GO:0008150,biological_process; GO:0009791,post-embr…	PF03715.16:Noc2p family	--	--	--
L.us.o.g.scaffold0.641	8.7644	11.0139	10.758	15.0041	12.8058	14.3532	11.8907	10.4763	12.5848	17.625	12.1778	15.9914	340	448	414	618	456	554	521	418	628	663	537	676	chr15	11207608	11212030	-	L.us.o.g.scaffold0.641	--	K23966 cyclin L | (RefSeq) cyclin-L1-1 (A)	--	cyclin-L1-1 isoform X4 [Jatropha curcas]	CCL11_ARATH RecName: Full=Cyclin-L1-1; Short=CycL1;1; AltName: Full=Arginine-rich cyclin 1; Short=AtRCY1; AltName: Full=Protein MODIFIER OF SNC1 12;	A0A7J7C5W7_TRIWF SubName: Full=Cyclin-L1-1-like {ECO:0000313|EMBL:KAF5729519.1};	Cyclin L	GO:0005634,nucleus; GO:0009506,plasmodesma; GO:0016538,cyclin-dependent protein serine/threonine kinase regulator activity; GO:0051301,cell division; GO:0051321,meiotic cell cycle; GO:0006357,regulation of transcription by RNA polymerase II; GO:0006355,regulation of transcription, DNA-templated; GO:0009651,response to salt stress; GO:0003674,molecular_function; GO:0019207,kinase regulator activit…	PF00134.26:Cyclin, N-terminal domain	--	--	--
L.us.o.g.scaffold0.642	14.8488	13.6606	7.9785	1.6162	1.0683	0.8096	11.2863	10.6916	6.5612	1.3002	1.8793	0.4499	424	409	226	49	28	23	364	314	241	36	61	14	chr15	11203774	11205741	-	L.us.o.g.scaffold0.642	--	--	--	unnamed protein product [Linum tenue]	IQD3_ARATH RecName: Full=Protein IQ-DOMAIN 3 {ECO:0000303|PubMed:16368012}; Short=AtIQD3 {ECO:0000303|PubMed:16368012};	A0A836AIL3_9ROSI SubName: Full=Protein IQ-DOMAIN {ECO:0000313|EMBL:KAG5219165.1};	--	GO:0005737,cytoplasm; GO:0005856,cytoskeleton; GO:0005730,nucleolus; GO:0005516,calmodulin binding; GO:0003674,molecular_function; GO:0005488,binding; GO:0005515,protein binding; GO:0005575,cellular_component; GO:0005622,intracellular anatomical structure; GO:0110165,cellular anatomical entity; GO:0043226,organelle; GO:0043228,non-membrane-bounded organelle; GO:0043229,intracellular organelle; GO…	PF00612.30:IQ calmodulin-binding motif	--	--	--
L.us.o.g.scaffold0.655	0.5788	0.621	0	0	0.2365	0	4.3557	7.0341	0.9561	0	0	0	8	9	0	0	3	0	68	100	17	0	0	0	chr12	5800934	5803038	-	L.us.o.g.scaffold0.655	--	K08341 GABA(A) receptor-associated protein | (RefSeq) autophagy-related protein 8D-like (A)	ko04136: Autophagy - other	unnamed protein product [Linum tenue]	SKA1_ARATH RecName: Full=Spindle and kinetochore-associated protein 1 homolog;	A0A6P4AK12_ZIZJJ SubName: Full=spindle and kinetochore-associated protein 1 homolog {ECO:0000313|RefSeq:XP_015889002.1};	--	GO:0072686,mitotic spindle; GO:0000940,condensed chromosome outer kinetochore; GO:0005876,spindle microtubule; GO:0008017,microtubule binding; GO:0051301,cell division; GO:0007059,chromosome segregation; GO:0000278,mitotic cell cycle; GO:0031110,regulation of microtubule polymerization or depolymerization; GO:0003674,molecular_function; GO:0005488,binding; GO:0005515,protein binding; GO:0008092,c…	PF07160.15:Spindle and kinetochore-associated protein 1	--	--	--
L.us.o.g.scaffold0.658	0.8494	0.868	0.7034	0.9	1.0576	1.8142	0.3895	1.2831	0.8726	0.9855	0.7606	1.3085	56	60	46	63	64	119	29	87	74	63	57	94	chr12	5809816	5816928	-	L.us.o.g.scaffold0.658	--	K03798 cell division protease FtsH [EC:3.4.24.-] | (RefSeq) AAA-type ATPase (A)	--	unnamed protein product [Linum tenue]	FTSI5_ARATH RecName: Full=Probable inactive ATP-dependent zinc metalloprotease FTSHI 5, chloroplastic; Short=AtFTSHI5 {ECO:0000303|PubMed:22121866}; AltName: Full=Protein EMBRYO DEFECTIVE 2458 {ECO:0000303|PubMed:21286311}; AltName: Full=Protein FTSH INACTIVE PROTEASE 5 {ECO:0000303|PubMed:22121866}; Flags: Precursor;	B9S7N3_RICCO SubName: Full=Metalloprotease m41 ftsh, putative {ECO:0000313|EMBL:EEF40406.1}; EC=3.6.4.3 {ECO:0000313|EMBL:EEF40406.1};	AAA+-type ATPase containing the peptidase M41 domain	GO:0009507,chloroplast; GO:0009941,chloroplast envelope; GO:0009706,chloroplast inner membrane; GO:0009534,chloroplast thylakoid; GO:0005829,cytosol; GO:0016021,integral component of membrane; GO:0009506,plasmodesma; GO:0062091,Ycf2/FtsHi complex; GO:0005524,ATP binding; GO:0016887,ATPase activity; GO:0004176,ATP-dependent peptidase activity; GO:0016464,chloroplast protein-transporting ATPase act…	PF00004.32:ATPase family associated with various cellular activities (AAA)	--	--	--
L.us.o.g.scaffold0.66	5.3461	8.1383	2.0209	0.0968	0	0.31	1.7295	2.5489	3.5166	0.6892	1.4019	0.1415	104	166	39	2	0	6	38	51	88	13	31	3	chr15	12099905	12100930	-	L.us.o.g.scaffold0.66	--	--	--	unnamed protein product [Linum tenue]	FAF3_ARATH RecName: Full=Protein FANTASTIC FOUR 3;	A0A2C9UCJ5_MANES SubName: Full=Uncharacterized protein {ECO:0000313|EMBL:OAY27906.1};	--	--	PF11250.11:Fantastic Four meristem regulator	--	--	--
L.us.o.g.scaffold0.668	7.323	2.8605	2.3952	0	0.2122	0.2349	3.3108	5.6051	3.2704	0.1607	0.4797	0.1787	188	77	61	0	5	6	96	148	108	4	14	5	chr12	5871318	5872671	+	L.us.o.g.scaffold0.668	--	K20893 probable galacturonosyltransferase-like 1 [EC:2.4.1.-] | (RefSeq) probable galacturonosyltransferase-like 1 (A)	--	probable galacturonosyltransferase-like 1 [Manihot esculenta]	GATL1_ARATH RecName: Full=Probable galacturonosyltransferase-like 1; EC=2.4.1.-; AltName: Full=Protein GAOLAOZHUANGREN 1; AltName: Full=Protein PARVUS;	A0A2C9U0X5_MANES RecName: Full=Hexosyltransferase {ECO:0000256|RuleBase:RU362027}; EC=2.4.1.- {ECO:0000256|RuleBase:RU362027};	--	GO:0005783,endoplasmic reticulum; GO:0005789,endoplasmic reticulum membrane; GO:0005794,Golgi apparatus; GO:0016021,integral component of membrane; GO:0047262,polygalacturonate 4-alpha-galacturonosyltransferase activity; GO:0052386,cell wall thickening; GO:0010417,glucuronoxylan biosynthetic process; GO:0048366,leaf development; GO:0032504,multicellular organism reproduction; GO:0045489,pectin bi…	PF01501.23:Glycosyl transferase family 8	--	--	--
L.us.o.g.scaffold0.674	92.9541	69.7651	85.555	24.1708	32.5814	24.5748	148.137	143.031	88.2854	24.7986	25.0656	23.3656	460	362	420	127	148	121	828	728	562	119	141	126	chr12	5899614	5900686	+	L.us.o.g.scaffold0.674	--	K02267 cytochrome c oxidase subunit 6b | (RefSeq) cytochrome c oxidase subunit 6b-3 (A)	ko00190: Oxidative phosphorylation; ko01100: Metabolic pathways	unnamed protein product [Linum tenue]	CX6B3_ARATH RecName: Full=Cytochrome c oxidase subunit 6b-3; Short=AtCOX6b-3;	A0A4P1R294_LUPAN RecName: Full=Cytochrome c oxidase subunit {ECO:0000256|PIRNR:PIRNR000278};	Cytochrome c oxidase, subunit VIb/COX12	GO:0005739,mitochondrion; GO:0005886,plasma membrane; GO:0045277,respiratory chain complex IV; GO:0005575,cellular_component; GO:0005622,intracellular anatomical structure; GO:0005737,cytoplasm; GO:0043226,organelle; GO:0043227,membrane-bounded organelle; GO:0043229,intracellular organelle; GO:0043231,intracellular membrane-bounded organelle; GO:0110165,cellular anatomical entity; GO:0016020,memb…	PF02297.20:Cytochrome oxidase c subunit VIb	--	--	--
L.us.o.g.scaffold0.679	0.6743	0	0	1.4517	1.5742	2.6141	0.725	0.0468	0.3744	2.5332	0.7627	1.4144	14	0	0	32	30	54	17	1	10	51	18	32	chr12	5913520	5916158	-	L.us.o.g.scaffold0.679	--	K00777 queuine tRNA-ribosyltransferase catalytic subunit [EC:2.4.2.64] | (RefSeq) queuine tRNA-ribosyltransferase catalytic subunit 1-like (A)	--	unnamed protein product [Linum tenue]	--	A0A6P3ZYE9_ZIZJJ RecName: Full=Queuine tRNA-ribosyltransferase catalytic subunit 1 {ECO:0000256|HAMAP-Rule:MF_03218}; EC=2.4.2.64 {ECO:0000256|HAMAP-Rule:MF_03218}; AltName: Full=Guanine insertion enzyme {ECO:0000256|HAMAP-Rule:MF_03218}; AltName: Full=tRNA-guanine transglycosylase {ECO:0000256|HAMAP-Rule:MF_03218};	Queuine-tRNA ribosyltransferase	GO:0005737,cytoplasm; GO:0046872,metal ion binding; GO:0008479,queuine tRNA-ribosyltransferase activity; GO:0101030,tRNA-guanine transglycosylation; GO:0003674,molecular_function; GO:0005488,binding; GO:0043167,ion binding; GO:0043169,cation binding; GO:0003824,catalytic activity; GO:0016740,transferase activity; GO:0016757,transferase activity, transferring glycosyl groups; GO:0016763,transferas…	PF01702.21:Queuine tRNA-ribosyltransferase	--	--	--
L.us.o.g.scaffold0.68	2.1832	3.9451	4.6332	15.3134	20.0289	15.8217	0.8139	1.173	4.5557	9.1243	9.0471	9.0157	38	72	80	283	320	274	16	21	102	154	179	171	chr15	12111676	12112593	-	L.us.o.g.scaffold0.68	--	--	--	unnamed protein product [Linum tenue]	--	A0A2C9UCC8_MANES SubName: Full=Uncharacterized protein {ECO:0000313|EMBL:OAY27921.1};	--	--	PF07816.14:Protein of unknown function (DUF1645)	--	--	--
L.us.o.g.scaffold0.681	10.4474	9.689	4.9147	2.4882	3.4537	3.838	2.2965	5.6276	2.5579	5.9443	2.6199	3.7689	435	423	203	110	132	159	108	241	137	240	124	171	chr12	5920278	5930185	-	L.us.o.g.scaffold0.681	--	K01214 isoamylase [EC:3.2.1.68] | (RefSeq) isoamylase 3, chloroplastic (A)	ko00500: Starch and sucrose metabolism; ko01100: Metabolic pathways; ko01110: Biosynthesis of secondary metabolites	unnamed protein product [Linum tenue]	ISOA3_ARATH RecName: Full=Isoamylase 3, chloroplastic; Short=AtISA3; EC=3.2.1.68; Flags: Precursor;	B9RJQ8_RICCO SubName: Full=Isoamylase, putative {ECO:0000313|EMBL:EEF48560.1}; EC=3.2.1.68 {ECO:0000313|EMBL:EEF48560.1};	1,4-alpha-glucan branching enzyme/starch branching enzyme II	GO:0009507,chloroplast; GO:0009569,chloroplast starch grain; GO:0009570,chloroplast stroma; GO:0019156,isoamylase activity; GO:0005983,starch catabolic process; GO:0003674,molecular_function; GO:0003824,catalytic activity; GO:0004133,glycogen debranching enzyme activity; GO:0004553,hydrolase activity, hydrolyzing O-glycosyl compounds; GO:0016787,hydrolase activity; GO:0016798,hydrolase activity, …	PF00128.27:Alpha amylase, catalytic domain	--	--	--
L.us.o.g.scaffold0.683	4.7432	6.7648	4.5621	2.1722	2.1333	1.6182	7.3588	7.1503	5.345	1.3463	1.9141	0.8386	109	163	104	53	45	37	191	169	158	30	50	21	chr12	5941734	5944558	-	L.us.o.g.scaffold0.683	--	K06630 14-3-3 protein epsilon | (RefSeq) 14-3-3 protein 7 (A)	--	unnamed protein product [Linum tenue]	14337_SOLLC RecName: Full=14-3-3 protein 7;	A0A067KYZ9_JATCU RecName: Full=14_3_3 domain-containing protein {ECO:0000259|SMART:SM00101};	Multifunctional chaperone (14-3-3 family)	GO:0005737,cytoplasm; GO:0008104,protein localization; GO:0007165,signal transduction; GO:0008150,biological_process; GO:0033036,macromolecule localization; GO:0051179,localization; GO:0007154,cell communication; GO:0009987,cellular process; GO:0023052,signaling; GO:0050789,regulation of biological process; GO:0050794,regulation of cellular process; GO:0050896,response to stimulus; GO:0051716,cel…	PF00244.23:14-3-3 protein	--	--	--
L.us.o.g.scaffold0.687	16.6386	11.7767	7.0677	2.5625	2.1091	3.7337	18.3446	18.3139	12.528	3.7231	4.7411	3.1691	318	236	134	52	37	71	396	360	308	69	103	66	chr12	5956292	5958740	-	L.us.o.g.scaffold0.687	--	--	--	unnamed protein product [Linum tenue]	--	B9RJR3_RICCO SubName: Full=Uncharacterized protein {ECO:0000313|EMBL:EEF48565.1};	--	--	PF06156.16:Initiation control protein YabA	--	--	--
L.us.o.g.scaffold0.70	10.3077	5.1201	2.5111	1.3349	0.889	1.7267	5.2475	6.9736	4.5742	1.5945	1.0202	1.0248	240	125	58	33	19	40	138	167	137	36	27	26	chr15	12118606	12119833	-	L.us.o.g.scaffold0.70	--	K14499 BRI1 kinase inhibitor 1 | (RefSeq) BRI1 kinase inhibitor 1-like (A)	ko04075: Plant hormone signal transduction	membrane-associated kinase regulator [Salix suchowensis]	MAKR1_ARATH RecName: Full=Probable membrane-associated kinase regulator 1;	A0A836Y2F8_9ROSI SubName: Full=Membrane-associated kinase regulator {ECO:0000313|EMBL:KAG5236533.1};	--	GO:0005829,cytosol; GO:0005886,plasma membrane; GO:0009536,plastid; GO:0019210,kinase inhibitor activity; GO:0009742,brassinosteroid mediated signaling pathway; GO:0006629,lipid metabolic process; GO:0009741,response to brassinosteroid; GO:0003674,molecular_function; GO:0004857,enzyme inhibitor activity; GO:0019207,kinase regulator activity; GO:0030234,enzyme regulator activity; GO:0098772,molecu…	--	--	--	--
L.us.o.g.scaffold0.711	9.0613	10.0822	6.4409	2.1883	3.7968	2.1406	10.9025	9.7513	8.2483	2.5558	3.7473	1.8479	234	273	165	60	90	55	318	259	274	64	110	52	chr12	6047878	6050304	+	L.us.o.g.scaffold0.711	--	K02836 peptide chain release factor 2 | (RefSeq) peptide chain release factor PrfB1, chloroplastic (A)	--	unnamed protein product [Linum tenue]	PRFB1_ARATH RecName: Full=Peptide chain release factor PrfB1, chloroplastic {ECO:0000303|PubMed:21771930}; Short=AtPrfB1 {ECO:0000303|PubMed:21771930}; AltName: Full=AtPrfB {ECO:0000303|PubMed:12468741}; AltName: Full=Protein HIGH CHLOROPHYLL FLUORESCENCE 109 {ECO:0000303|PubMed:12468741}; Flags: Precursor;	B9RM42_RICCO SubName: Full=Peptide chain release factor, putative {ECO:0000313|EMBL:EEF47365.1};	Mitochondrial polypeptide chain release factor	GO:0009507,chloroplast; GO:0009570,chloroplast stroma; GO:0016149,translation release factor activity, codon specific; GO:0009657,plastid organization; GO:0006396,RNA processing; GO:0006415,translational termination; GO:0003674,molecular_function; GO:0003676,nucleic acid binding; GO:0003723,RNA binding; GO:0003747,translation release factor activity; GO:0005488,binding; GO:0008079,translation ter…	PF03462.21:PCRF domain	--	--	--
L.us.o.g.scaffold0.717	1.6535	2.3048	2.3079	0.0399	0.1848	0	4.5419	0.9069	1.7798	0.4372	0.1492	0.2723	39	57	54	1	4	0	121	22	54	10	4	7	chr12	6063843	6066400	+	L.us.o.g.scaffold0.717	--	--	--	unnamed protein product, partial [Linum tenue]	TO6BL_ARATH RecName: Full=Type 2 DNA topoisomerase 6 subunit B-like {ECO:0000305}; AltName: Full=Meiotic topoisomerase VIB-like {ECO:0000303|PubMed:26917763}; Short=AtMTOPVIB {ECO:0000303|PubMed:26917764};	A0A3N7GD81_POPTR SubName: Full=Uncharacterized protein {ECO:0000313|EMBL:RQO96231.1};	--	GO:0000793,condensed chromosome; GO:0005737,cytoplasm; GO:0005634,nucleus; GO:0003918,DNA topoisomerase type II (double strand cut, ATP-hydrolyzing) activity; GO:0030674,protein-macromolecule adaptor activity; GO:0048314,embryo sac morphogenesis; GO:0042138,meiotic DNA double-strand break formation; GO:0048235,pollen sperm cell differentiation; GO:0065003,protein-containing complex assembly; GO:0…	--	--	--	--
L.us.o.g.scaffold0.721	0.2461	2.8839	0.7089	0.5299	0.5363	0.7068	4.9497	1.7777	1.804	0.4351	0.3093	0	7	86	20	16	14	20	159	52	66	12	10	0	chr12	6078164	6081121	+	L.us.o.g.scaffold0.721	--	K01210 glucan 1,3-beta-glucosidase [EC:3.2.1.58] | (RefSeq) glucan 1,3-beta-glucosidase-like (A)	ko00500: Starch and sucrose metabolism; ko01100: Metabolic pathways	probable glucan 1,3-beta-glucosidase A [Camellia sinensis]	--	B9RJG5_RICCO RecName: Full=Cellulase domain-containing protein {ECO:0000259|Pfam:PF00150};	--	GO:0015629,actin cytoskeleton; GO:0005737,cytoplasm; GO:0005576,extracellular region; GO:0051015,actin filament binding; GO:0016985,mannan endo-1,4-beta-mannosidase activity; GO:0051017,actin filament bundle assembly; GO:0016477,cell migration; GO:0007163,establishment or maintenance of cell polarity; GO:0071704,organic substance metabolic process; GO:0003674,molecular_function; GO:0003779,actin …	PF00150.21:Cellulase (glycosyl hydrolase family 5)	--	--	--
L.us.o.g.scaffold0.722	4.1151	1.9841	4.033	4.6509	5.3299	6.089	3.4207	2.8229	2.8258	5.2811	3.2782	5.5386	180	91	175	216	214	265	169	127	159	224	163	264	chr12	6081902	6088469	+	L.us.o.g.scaffold0.722	--	K13201 nucleolysin TIA-1/TIAR | (RefSeq) oligouridylate-binding protein 1B-like (A)	--	unnamed protein product [Linum tenue]	RB208_ORYSJ RecName: Full=RNA-binding protein 208 {ECO:0000303|PubMed:30190374};	A0A067KNM0_JATCU SubName: Full=Uncharacterized protein {ECO:0000313|EMBL:KDP33409.1};	FOG: RRM domain	GO:0003729,mRNA binding; GO:0003674,molecular_function; GO:0003676,nucleic acid binding; GO:0003723,RNA binding; GO:0005488,binding; GO:0097159,organic cyclic compound binding; GO:1901363,heterocyclic compound binding	PF00076.25:RNA recognition motif. (a.k.a. RRM, RBD, or RNP domain)	--	--	--
L.us.o.g.scaffold0.724	31.0772	29.4584	17.3089	1.2474	3.298	1.8541	33.2941	53.0724	28.1674	1.9512	2.9129	2.8215	657	653	363	28	64	39	795	1154	766	40	70	65	chr12	6092630	6094192	+	L.us.o.g.scaffold0.724	--	K23541 Ca2+/H+ antiporter, TMEM165/GDT1 family | (RefSeq) LOW QUALITY PROTEIN: uncharacterized protein LOC105051209 (A)	--	CRIB domain-containing protein RIC4 isoform X2 [Jatropha curcas]	RIC4_ARATH RecName: Full=CRIB domain-containing protein RIC4; AltName: Full=ROP-interactive CRIB motif-containing protein 4; AltName: Full=Target of ROP protein RIC4;	A0A067K4X2_JATCU RecName: Full=CRIB domain-containing protein {ECO:0000259|PROSITE:PS50108};	--	GO:0016324,apical plasma membrane; GO:0005886,plasma membrane; GO:0010215,cellulose microfibril organization; GO:0051650,establishment of vesicle localization; GO:0009860,pollen tube growth; GO:0030833,regulation of actin filament polymerization; GO:0017157,regulation of exocytosis; GO:0040008,regulation of growth; GO:0008150,biological_process; GO:0009664,plant-type cell wall organization; GO:00…	PF00786.31:P21-Rho-binding domain	--	--	--
L.us.o.g.scaffold0.726	1.8258	2.0783	2.4639	2.2466	3.8498	1.4503	1.3036	1.1739	1.2362	2.0347	1.8134	2.6484	62	74	83	81	120	49	50	41	54	67	70	98	chr12	6096361	6098544	+	L.us.o.g.scaffold0.726	--	K11752 diaminohydroxyphosphoribosylaminopyrimidine deaminase / 5-amino-6-(5-phosphoribosylamino)uracil reductase [EC:3.5.4.26 1.1.1.193] | (RefSeq) riboflavin biosynthesis protein PYRR, chloroplastic isoform X1 (A)	ko00740: Riboflavin metabolism; ko01100: Metabolic pathways; ko01110: Biosynthesis of secondary metabolites; ko01240: Biosynthesis of cofactors	riboflavin biosynthesis protein PYRR, chloroplastic isoform X1 [Hevea brasiliensis]	RIBRX_ARATH RecName: Full=Riboflavin biosynthesis protein PYRR, chloroplastic; Includes: RecName: Full=Inactive diaminohydroxyphosphoribosylaminopyrimidine deaminase; Short=DRAP deaminase; AltName: Full=Riboflavin-specific deaminase; Includes: RecName: Full=5-amino-6-(5-phosphoribosylamino)uracil reductase; EC=1.1.1.193; AltName: Full=HTP reductase; Includes: RecName: Full=Riboflavin biosynthesis…	A0A2C9US28_MANES RecName: Full=5-amino-6-(5-phosphoribosylamino)uracil reductase {ECO:0000256|ARBA:ARBA00013173}; EC=1.1.1.193 {ECO:0000256|ARBA:ARBA00013173};	Cytosine deaminase FCY1 and related enzymes	GO:0009507,chloroplast; GO:0008703,5-amino-6-(5-phosphoribosylamino)uracil reductase activity; GO:0008835,diaminohydroxyphosphoribosylaminopyrimidine deaminase activity; GO:0016799,hydrolase activity, hydrolyzing N-glycosyl compounds; GO:0050661,NADP binding; GO:1901135,carbohydrate derivative metabolic process; GO:0009658,chloroplast organization; GO:0046443,FAD metabolic process; GO:0009644,res…	PF01872.20:RibD C-terminal domain	--	--	--
L.us.o.g.scaffold0.729	6.4659	7.4664	10.6077	14.5678	16.6434	27.9696	9.1483	11.4638	11.1373	14.9377	7.3891	15.2995	204	247	332	488	482	878	326	372	452	457	265	526	chr12	6108983	6113331	+	L.us.o.g.scaffold0.729	--	K02834 ribosome-binding factor A | (RefSeq) probable ribosome-binding factor A, chloroplastic (A)	--	unnamed protein product [Linum tenue]	FAS2_ORYSJ RecName: Full=Chromatin assembly factor 1 subunit FAS2 homolog; Short=CAF-1 subunit FAS2 homolog; AltName: Full=CAF-1 p60 homolog; AltName: Full=Protein FASCIATA 2 homolog;	A0A6J1A9Z5_9ROSI SubName: Full=uncharacterized WD repeat-containing protein C2A9.03 {ECO:0000313|RefSeq:XP_021283665.1};	--	GO:0033186,CAF-1 complex; GO:0005634,nucleus; GO:0006335,DNA replication-dependent nucleosome assembly; GO:0000724,double-strand break repair via homologous recombination; GO:0031507,heterochromatin assembly; GO:0048366,leaf development; GO:0009933,meristem structural organization; GO:0006334,nucleosome assembly; GO:0009555,pollen development; GO:0010026,trichome differentiation; GO:0006323,DNA p…	PF12894.10:Anaphase-promoting complex subunit 4 WD40 domain	--	--	--
L.us.o.g.scaffold0.73	36.264	23.342	17.8611	4.6752	2.7039	0.5543	36.807	40.4868	34.087	4.1237	9.6435	4.0492	526	355	257	72	36	8	603	604	636	58	159	64	chr15	12127716	12129606	-	L.us.o.g.scaffold0.73	--	K10859 DNA oxidative demethylase [EC:1.14.11.33] | (RefSeq) alpha-ketoglutarate-dependent dioxygenase alkB homolog 3-like (A)	--	unnamed protein product [Linum tenue]	MAVI_CUCPE RecName: Full=Mavicyanin;	A0A6P5WR32_DURZI SubName: Full=mavicyanin-like {ECO:0000313|RefSeq:XP_022718162.1};	--	GO:0009055,electron transfer activity; GO:0046872,metal ion binding; GO:0003674,molecular_function; GO:0003824,catalytic activity; GO:0016491,oxidoreductase activity; GO:0005488,binding; GO:0043167,ion binding; GO:0043169,cation binding	PF02298.20:Plastocyanin-like domain	--	--	--
L.us.o.g.scaffold0.735	26.1118	29.3477	32.1757	7.7332	10.7985	6.8398	27.8994	30.9255	25.9346	12.0528	10.1516	9.9448	706	832	863	222	268	184	852	860	902	316	312	293	chr12	6126988	6134392	+	L.us.o.g.scaffold0.735	--	--	--	unnamed protein product [Linum tenue]	--	A0A2K2A9B0_POPTR SubName: Full=Uncharacterized protein {ECO:0000313|EMBL:PNT34113.1};	--	GO:0016021,integral component of membrane; GO:0005575,cellular_component; GO:0016020,membrane; GO:0031224,intrinsic component of membrane; GO:0110165,cellular anatomical entity	PF15960.8:Domain of unknown function (DUF4763)	--	--	--
L.us.o.g.scaffold0.741	4.1198	5.2907	3.7829	6.1084	9.6874	4.1406	10.762	5.8298	6.6908	6.0994	4.0549	5.8769	101	136	92	159	218	101	298	147	211	145	113	157	chr12	6151425	6154218	-	L.us.o.g.scaffold0.741	--	--	--	unnamed protein product [Linum tenue]	--	B9IAV9_POPTR SubName: Full=Uncharacterized protein {ECO:0000313|EMBL:PNT05398.1};	Uncharacterized conserved protein	GO:0030687,preribosome, large subunit precursor; GO:0000460,maturation of 5.8S rRNA; GO:0000470,maturation of LSU-rRNA; GO:0006139,nucleobase-containing compound metabolic process; GO:0006364,rRNA processing; GO:0006396,RNA processing; GO:0006725,cellular aromatic compound metabolic process; GO:0006807,nitrogen compound metabolic process; GO:0008150,biological_process; GO:0008152,metabolic proces…	PF07890.15:Rrp15p	--	--	--
L.us.o.g.scaffold0.748	2.071	3.5553	2.7836	2.2106	1.9052	6.3832	1.1002	1.9688	3.4346	5.3156	2.7126	3.5477	45	81	60	51	38	138	27	44	96	112	67	84	chr12	6179111	6180256	-	L.us.o.g.scaffold0.748	--	K10268 F-box and leucine-rich repeat protein 2/20 | (RefSeq) F-box/LRR-repeat protein 12 (A)	--	F-box/LRR-repeat protein 12 [Citrus clementina]	FBL12_ARATH RecName: Full=F-box/LRR-repeat protein 12;	V4U5H8_CITCL SubName: Full=Uncharacterized protein {ECO:0000313|EMBL:ESR61147.1};	Leucine rich repeat proteins, some proteins contain F-box	GO:0019005,SCF ubiquitin ligase complex; GO:0031146,SCF-dependent proteasomal ubiquitin-dependent protein catabolic process; GO:0006508,proteolysis; GO:0006511,ubiquitin-dependent protein catabolic process; GO:0006807,nitrogen compound metabolic process; GO:0008150,biological_process; GO:0008152,metabolic process; GO:0009056,catabolic process; GO:0009057,macromolecule catabolic process; GO:000998…	PF13516.9:Leucine Rich repeat	--	--	--
L.us.o.g.scaffold0.757	10.0057	8.7792	7.1277	1.7172	1.5503	2.0113	9.1737	9.1662	7.087	3.2102	2.582	2.4894	225	207	159	41	32	45	233	212	205	70	66	61	chr12	6219748	6220933	-	L.us.o.g.scaffold0.757	--	K19041 E3 ubiquitin-protein ligase RNF38/44 [EC:2.3.2.27] | (RefSeq) putative RING-H2 finger protein ATL21A (A)	--	unnamed protein product [Linum tenue]	ATL67_ARATH RecName: Full=RING-H2 finger protein ATL67; EC=2.3.2.27 {ECO:0000305}; AltName: Full=RING-type E3 ubiquitin transferase ATL67 {ECO:0000305};	A0A1R3H1Z2_COCAP SubName: Full=Zinc finger, RING-type {ECO:0000313|EMBL:OMO64388.1};	FOG: Predicted E3 ubiquitin ligase	GO:0016021,integral component of membrane; GO:0046872,metal ion binding; GO:0016740,transferase activity; GO:0016567,protein ubiquitination; GO:0003674,molecular_function; GO:0005488,binding; GO:0043167,ion binding; GO:0043169,cation binding; GO:0003824,catalytic activity; GO:0006464,cellular protein modification process; GO:0006807,nitrogen compound metabolic process; GO:0008150,biological_proce…	PF13639.9:Ring finger domain	--	--	--
L.us.o.g.scaffold0.759	33.0617	42.6676	19.8382	188.316	114.63	156.916	58.4274	44.7733	39.063	164.253	139.771	232.971	252	341	150	1524	802	1190	503	351	383	1214	1211	1935	chr12	6222346	6222747	-	L.us.o.g.scaffold0.759	--	--	--	unnamed protein product [Linum tenue]	LEA14_SOYBN RecName: Full=Desiccation protectant protein Lea14 homolog;	B9RDY8_RICCO SubName: Full=Late embryogenesis abundant protein Lea14-A, putative {ECO:0000313|EMBL:EEF50596.1};	--	GO:0009269,response to desiccation; GO:0001101,response to acid chemical; GO:0006950,response to stress; GO:0008150,biological_process; GO:0009414,response to water deprivation; GO:0009415,response to water; GO:0009628,response to abiotic stimulus; GO:0010035,response to inorganic substance; GO:0042221,response to chemical; GO:0050896,response to stimulus; GO:1901700,response to oxygen-containing…	PF03168.16:Late embryogenesis abundant protein	--	--	--
L.us.o.g.scaffold0.76	428.067	407.068	187.587	71.3867	66.8534	50.4247	321.141	380.479	255.933	58.0675	84.4065	56.1624	5162	5147	2244	914	740	605	4374	4719	3970	679	1157	738	chr15	12138213	12138848	+	L.us.o.g.scaffold0.76	--	K02692 photosystem I subunit II | (RefSeq) photosystem I reaction center subunit II, chloroplastic (A)	ko00195: Photosynthesis; ko01100: Metabolic pathways	photosystem I reaction center subunit II, chloroplastic [Ricinus communis]	PSAD_CUCSA RecName: Full=Photosystem I reaction center subunit II, chloroplastic; AltName: Full=PS I subunit 5; AltName: Full=Photosystem I 20 kDa subunit; Short=PSI-D; Flags: Precursor;	B9RSQ3_RICCO RecName: Full=Photosystem I reaction center subunit II, chloroplastic {ECO:0000256|RuleBase:RU368104};	--	GO:0009535,chloroplast thylakoid membrane; GO:0009538,photosystem I reaction center; GO:0015979,photosynthesis; GO:0008150,biological_process; GO:0008152,metabolic process; GO:0009987,cellular process; GO:0044237,cellular metabolic process; GO:0005575,cellular_component; GO:0005622,intracellular anatomical structure; GO:0005737,cytoplasm; GO:0009507,chloroplast; GO:0009534,chloroplast thylakoid; …	PF02531.19:PsaD	--	--	--
L.us.o.g.scaffold0.765	1.7326	0.7002	1.3321	30.3686	23.6742	43.3276	0.78	0.6852	2.8765	17.9887	24.2582	31.2337	59	25	45	1098	740	1468	30	24	126	594	939	1159	chr12	6267944	6270507	-	L.us.o.g.scaffold0.765	--	K20772 1-aminocyclopropane-1-carboxylate synthase 1/2/6 [EC:4.4.1.14] | (RefSeq) 1-aminocyclopropane-1-carboxylate synthase 1 (A)	ko00270: Cysteine and methionine metabolism; ko01100: Metabolic pathways; ko01110: Biosynthesis of secondary metabolites; ko04016: MAPK signaling pathway - plant	unnamed protein product [Linum tenue]	1A11_PRUMU RecName: Full=1-aminocyclopropane-1-carboxylate synthase 1; Short=ACC synthase 1; EC=4.4.1.14; AltName: Full=S-adenosyl-L-methionine methylthioadenosine-lyase;	A0A6M2EVA9_9ROSI RecName: Full=Aminotran_1_2 domain-containing protein {ECO:0000259|Pfam:PF00155};	1-aminocyclopropane-1-carboxylate synthase, and related proteins	GO:0016847,1-aminocyclopropane-1-carboxylate synthase activity; GO:0030170,pyridoxal phosphate binding; GO:0009693,ethylene biosynthetic process; GO:0009835,fruit ripening; GO:0003674,molecular_function; GO:0003824,catalytic activity; GO:0016829,lyase activity; GO:0016846,carbon-sulfur lyase activity; GO:0005488,binding; GO:0019842,vitamin binding; GO:0036094,small molecule binding; GO:0043167,io…	PF00155.24:Aminotransferase class I and II	--	--	--
L.us.o.g.scaffold0.766	21.049	19.4857	18.7759	14.3652	16.3574	7.02	39.4177	33.4005	25.2654	8.33	9.3632	7.2818	443	430	392	321	316	147	937	723	684	170	224	167	chr12	6275654	6277623	-	L.us.o.g.scaffold0.766	--	K10572 inositol-pentakisphosphate 2-kinase [EC:2.7.1.158] | (RefSeq) inositol-pentakisphosphate 2-kinase (A)	ko00562: Inositol phosphate metabolism; ko01100: Metabolic pathways; ko04070: Phosphatidylinositol signaling system	putative Erythronate-4-phosphate dehydrogenase family protein [Hibiscus syriacus]	HIP39_ARATH RecName: Full=Heavy metal-associated isoprenylated plant protein 39 {ECO:0000303|PubMed:21072340, ECO:0000303|PubMed:23368984}; Short=AtHIP39 {ECO:0000303|PubMed:21072340, ECO:0000303|PubMed:23368984}; Flags: Precursor;	A0A6A3ABE5_HIBSY SubName: Full=Putative Erythronate-4-phosphate dehydrogenase family protein {ECO:0000313|EMBL:KAE8700997.1};	Copper chaperone	GO:0046872,metal ion binding; GO:0003674,molecular_function; GO:0005488,binding; GO:0043167,ion binding; GO:0043169,cation binding	PF00403.29:Heavy-metal-associated domain	--	--	--
L.us.o.g.scaffold0.771	6.36	5.5725	8.1313	6.6232	5.4078	8.471	4.7611	5.3792	7.0345	7.0921	6.2774	9.7275	123	113	156	136	96	163	104	107	175	133	138	205	chr12	6291784	6293690	+	L.us.o.g.scaffold0.771	--	K12133 MYB-related transcription factor LHY | (RefSeq) protein LHY-like (A)	ko04712: Circadian rhythm - plant	unnamed protein product [Linum tenue]	RVE6_ARATH RecName: Full=Protein REVEILLE 6;	A0A4U5QTU7_POPAL SubName: Full=Myb family transcription factor family protein {ECO:0000313|EMBL:TKS14493.1};	Zuotin and related molecular chaperones (DnaJ superfamily), contains DNA-binding domains	GO:0005634,nucleus; GO:0003677,DNA binding; GO:0003700,DNA-binding transcription factor activity; GO:0042752,regulation of circadian rhythm; GO:0003674,molecular_function; GO:0003676,nucleic acid binding; GO:0005488,binding; GO:0097159,organic cyclic compound binding; GO:1901363,heterocyclic compound binding; GO:0140110,transcription regulator activity; GO:0007623,circadian rhythm; GO:0008150,bio…	PF00249.34:Myb-like DNA-binding domain	MYB-related	TF	MYB->MYB-related
L.us.o.g.scaffold0.775	37.4515	32.4412	14.8358	11.0027	8.1726	7.252	26.5165	32.1258	25.5087	11.9883	9.5718	10.195	654	594	257	204	131	126	523	577	573	203	190	194	chr12	6299913	6301249	-	L.us.o.g.scaffold0.775	--	K02931 large subunit ribosomal protein L5 | (RefSeq) 50S ribosomal protein L5, chloroplastic (A)	ko03010: Ribosome	unnamed protein product [Linum tenue]	RK5_ARATH RecName: Full=50S ribosomal protein L5, chloroplastic; Flags: Precursor;	A0A2C9WPF5_MANES RecName: Full=50S ribosomal protein L5, chloroplastic {ECO:0000256|ARBA:ARBA00014091};	Mitochondrial/chloroplast ribosomal protein L5/L7	GO:0009507,chloroplast; GO:0009941,chloroplast envelope; GO:0009570,chloroplast stroma; GO:0005829,cytosol; GO:0022626,cytosolic ribosome; GO:0003729,mRNA binding; GO:0003723,RNA binding; GO:0019843,rRNA binding; GO:0003735,structural constituent of ribosome; GO:0006412,translation; GO:0003674,molecular_function; GO:0003676,nucleic acid binding; GO:0005488,binding; GO:0097159,organic cyclic compo…	PF00673.24:ribosomal L5P family C-terminus	--	--	--
L.us.o.g.scaffold0.778	1.9573	1.5273	3.3722	5.3629	4.0321	2.2176	1.922	0.9342	1.6046	2.1286	2.6925	4.2456	55	45	94	160	104	62	61	27	58	58	86	130	chr12	6310672	6313540	+	L.us.o.g.scaffold0.778	--	--	--	unnamed protein product [Linum tenue]	--	A0A4U5QBI9_POPAL SubName: Full=Uncharacterized protein {ECO:0000313|EMBL:TKS06217.1};	--	--	PF10184.12:Uncharacterized conserved protein (DUF2358)	--	--	--
L.us.o.g.scaffold0.78	35.6966	40.8719	34.7815	172.024	155.847	204.227	38.2877	32.6707	37.7829	206.361	153.246	214.27	1466	1760	1417	7501	5875	8345	1776	1380	1996	8218	7154	9589	chr15	12145896	12148327	+	L.us.o.g.scaffold0.78	--	K09489 heat shock 70kDa protein 4 | (RefSeq) heat shock 70 kDa protein 8 (A)	--	unnamed protein product [Linum tenue]	HSP7H_ARATH RecName: Full=Heat shock 70 kDa protein 8; AltName: Full=Heat shock protein 70-8; Short=AtHsp70-8; AltName: Full=Heat-shock protein 70T-2;	A0A067L7W0_JATCU SubName: Full=Uncharacterized protein {ECO:0000313|EMBL:KDP40164.1};	Molecular chaperones HSP70/HSC70, HSP70 superfamily	GO:0005737,cytoplasm; GO:0005524,ATP binding; GO:0016887,ATPase activity; GO:0140662,NA; GO:0031072,heat shock protein binding; GO:0051787,misfolded protein binding; GO:0044183,protein folding chaperone; GO:0051082,unfolded protein binding; GO:0034620,cellular response to unfolded protein; GO:0051085,chaperone cofactor-dependent protein refolding; GO:0042026,protein refolding; GO:0009408,response…	PF00012.23:Hsp70 protein	--	--	--
L.us.o.g.scaffold0.789	14.0828	12.6409	16.2375	7.282	8.022	5.9207	12.4684	14.4977	15.1696	1.5187	3.4009	4.6457	153	144	175	84	80	64	153	162	212	16	42	55	chr12	6360208	6360780	+	L.us.o.g.scaffold0.789	--	K16281 RING-H2 zinc finger protein RHA1 | (RefSeq) E3 ubiquitin-protein ligase RHA1B (A)	--	zinc finger protein, putative [Ricinus communis]	BRH1_ARATH RecName: Full=Brassinosteroid-responsive RING protein 1 {ECO:0000303|PubMed:12012249};	B9RDV5_RICCO SubName: Full=Zinc finger protein, putative {ECO:0000313|EMBL:EEF50563.1};	FOG: Predicted E3 ubiquitin ligase	GO:0016021,integral component of membrane; GO:0061630,ubiquitin protein ligase activity; GO:0008270,zinc ion binding; GO:0009742,brassinosteroid mediated signaling pathway; GO:0016567,protein ubiquitination; GO:1901371,regulation of leaf morphogenesis; GO:1905421,regulation of plant organ morphogenesis; GO:0009741,response to brassinosteroid; GO:0010200,response to chitin; GO:0003674,molecular_fu…	PF13639.9:Ring finger domain	--	--	--
L.us.o.g.scaffold0.79	2.0892	1.2782	0.5563	0.5198	0.0429	0.9112	3.4201	2.3761	1.5015	0.0407	0.1734	0.1085	53	34	14	14	1	23	98	62	49	1	5	3	chr15	12150864	12153537	-	L.us.o.g.scaffold0.79	--	K14399 polyribonucleotide 5'-hydroxyl-kinase [EC:2.7.1.78] | (RefSeq) Clp1-domain-containing protein (A)	ko03015: mRNA surveillance pathway	unnamed protein product [Linum tenue]	--	B9HV57_POPTR RecName: Full=CRAL-TRIO domain-containing protein {ECO:0000259|PROSITE:PS50191};	Phosphatidylinositol transfer protein PDR16 and related proteins	GO:0016020,membrane; GO:0005575,cellular_component; GO:0110165,cellular anatomical entity	PF00650.23:CRAL/TRIO domain	--	--	--
L.us.o.g.scaffold0.790	3.191	1.78	2.276	0.7088	1.5414	0.3026	2.8252	3.8049	2.4104	1.0866	0.5561	0.6354	106	62	75	25	47	10	106	130	103	35	21	23	chr12	6363309	6368414	-	L.us.o.g.scaffold0.790	--	K08506 syntaxin of plants SYP7 | (RefSeq) syntaxin-71 (A)	ko04130: SNARE interactions in vesicular transport	unnamed protein product [Linum tenue]	SYP71_ARATH RecName: Full=Syntaxin-71; Short=AtSYP71;	B9RDV1_RICCO SubName: Full=Syntaxin, putative {ECO:0000313|EMBL:EEF50559.1};	--	GO:0005829,cytosol; GO:0012505,endomembrane system; GO:0005783,endoplasmic reticulum; GO:0016021,integral component of membrane; GO:0005886,plasma membrane; GO:0009506,plasmodesma; GO:0031201,SNARE complex; GO:0005484,SNAP receptor activity; GO:0000149,SNARE binding; GO:0006886,intracellular protein transport; GO:0006612,protein targeting to membrane; GO:0048278,vesicle docking; GO:0006906,vesicl…	PF05739.22:SNARE domain	--	--	--
L.us.o.g.scaffold0.795	290.728	250.038	128.602	10.3378	7.7016	7.7596	393.205	323.59	242.896	21.4875	35.8009	18.1394	6251	5637	2743	236	152	166	9549	7156	6718	448	875	425	chr12	6401776	6405176	-	L.us.o.g.scaffold0.795	--	K13034 L-3-cyanoalanine synthase/ cysteine synthase [EC:2.5.1.47 4.4.1.9] | (RefSeq) bifunctional L-3-cyanoalanine synthase/cysteine synthase 1, mitochondrial isoform X1 (A)	ko00270: Cysteine and methionine metabolism; ko00460: Cyanoamino acid metabolism; ko00920: Sulfur metabolism; ko01100: Metabolic pathways; ko01110: Biosynthesis of secondary metabolites; ko01200: Carbon metabolism; ko01230: Biosynthesis of amino acids	L-3-cyanoalanine synthase [Linum usitatissimum]	CAS1_MALDO RecName: Full=L-3-cyanoalanine synthase 1, mitochondrial; Short=MdCAS1; EC=4.4.1.9; Flags: Precursor;	A0A4U5Q8L8_POPAL RecName: Full=Cysteine synthase {ECO:0000256|RuleBase:RU003985}; EC=2.5.1.47 {ECO:0000256|RuleBase:RU003985};	Cystathionine beta-synthase and related enzymes	GO:0005739,mitochondrion; GO:0004124,cysteine synthase activity; GO:0050017,L-3-cyanoalanine synthase activity; GO:0019499,cyanide metabolic process; GO:0006535,cysteine biosynthetic process from serine; GO:0009836,fruit ripening, climacteric; GO:0009611,response to wounding; GO:0003674,molecular_function; GO:0003824,catalytic activity; GO:0016740,transferase activity; GO:0016765,transferase acti…	PF00291.28:Pyridoxal-phosphate dependent enzyme	--	--	--
L.us.o.g.scaffold0.797	33.524	33.596	27.6227	51.0306	40.8018	50.1458	54.9563	39.6925	33.8493	60.1972	44.67	57.7737	1024	1076	837	1655	1144	1524	1896	1247	1330	1783	1551	1923	chr12	6417315	6427839	+	L.us.o.g.scaffold0.797	--	K02607 origin recognition complex subunit 5 | (RefSeq) origin of replication complex subunit 5 (A)	--	unnamed protein product [Linum tenue]	ORC5_ARATH RecName: Full=Origin of replication complex subunit 5 {ECO:0000303|PubMed:16179646}; Short=AtORC5 {ECO:0000303|PubMed:16179646};	A0A5N6QN27_9ROSI RecName: Full=AAA_16 domain-containing protein {ECO:0000259|Pfam:PF13191};	Origin recognition complex, subunit 5	GO:0005664,nuclear origin of replication recognition complex; GO:0000808,origin recognition complex; GO:0005524,ATP binding; GO:0003688,DNA replication origin binding; GO:0006260,DNA replication; GO:0006270,DNA replication initiation; GO:0000166,nucleotide binding; GO:0003674,molecular_function; GO:0005488,binding; GO:0017076,purine nucleotide binding; GO:0030554,adenyl nucleotide binding; GO:003…	PF14630.9:Origin recognition complex (ORC) subunit 5 C-terminus	--	--	--
L.us.o.g.scaffold0.799	42.3909	46.3078	42.7788	13.9945	16.2375	7.7212	26.3515	23.9063	27.6975	13.1647	18.6563	14.2477	1843	2111	1845	646	648	334	1294	1069	1549	555	922	675	chr12	6432544	6436915	-	L.us.o.g.scaffold0.799	--	K08193 MFS transporter, ACS family, solute carrier family 17 (sodium-dependent inorganic phosphate cotransporter), other | (RefSeq) ascorbate transporter, chloroplastic (A)	--	unnamed protein product [Linum tenue]	ANTR2_ARATH RecName: Full=Ascorbate transporter, chloroplastic {ECO:0000303|PubMed:25557369}; AltName: Full=Phosphate transporter PHT4;4; Short=AtPHT4;4; AltName: Full=Probable anion transporter 2; Flags: Precursor;	A0A2C9WRM8_MANES RecName: Full=MFS domain-containing protein {ECO:0000259|PROSITE:PS50850};	Permease of the major facilitator superfamily	GO:0009507,chloroplast; GO:0009941,chloroplast envelope; GO:0009706,chloroplast inner membrane; GO:0016021,integral component of membrane; GO:0009536,plastid; GO:0005315,inorganic phosphate transmembrane transporter activity; GO:0015229,L-ascorbic acid transmembrane transporter activity; GO:0015882,L-ascorbic acid transmembrane transport; GO:0010028,xanthophyll cycle; GO:0003674,molecular_functio…	PF07690.19:Major Facilitator Superfamily	--	--	--
L.us.o.g.scaffold0.803	8.6251	8.0777	9.1842	8.8553	10.0525	16.1661	6.9312	7.5738	7.7622	11.6794	7.5194	10.9457	444	436	469	484	475	828	403	401	514	583	440	614	chr12	6452435	6456156	-	L.us.o.g.scaffold0.803	--	K17609 nucleoredoxin [EC:1.8.1.8] | (RefSeq) hypothetical protein (A)	--	unnamed protein product [Linum tenue]	PUB33_ARATH RecName: Full=U-box domain-containing protein 33; AltName: Full=Plant U-box protein 33; Includes: RecName: Full=E3 ubiquitin ligase; EC=2.3.2.27; AltName: Full=RING-type E3 ubiquitin transferase {ECO:0000305}; Includes: RecName: Full=Serine/threonine-protein kinase; EC=2.7.11.-;	A0A2K2BJK6_POPTR SubName: Full=Uncharacterized protein {ECO:0000313|EMBL:PNT49964.1};	--	GO:0005829,cytosol; GO:0005524,ATP binding; GO:0106310,protein serine kinase activity; GO:0004674,protein serine/threonine kinase activity; GO:0004842,ubiquitin-protein transferase activity; GO:0006468,protein phosphorylation; GO:0000166,nucleotide binding; GO:0003674,molecular_function; GO:0005488,binding; GO:0017076,purine nucleotide binding; GO:0030554,adenyl nucleotide binding; GO:0032553,rib…	PF00069.28:Protein kinase domain	--	--	--
L.us.o.g.scaffold0.810	3.2003	2.4621	1.8711	1.7281	1.4876	1.6726	3.948	3.5472	4.2626	0.6381	1.2763	1.0573	150	121	87	86	64	78	209	171	257	29	68	54	chr12	6507913	6511277	+	L.us.o.g.scaffold0.810	--	--	--	unnamed protein product [Linum tenue]	TRM32_ARATH RecName: Full=Protein TRM32; AltName: Full=TON1-RECRUITING MOTIF protein 32;	A0A4U5QU08_POPAL SubName: Full=Uncharacterized protein {ECO:0000313|EMBL:TKS14534.1};	--	--	PF14309.9:Domain of unknown function (DUF4378)	--	--	--
L.us.o.g.scaffold0.811	0.9288	0.8858	0.0334	4.9049	2.1682	2.3337	0.8223	2.2576	1.1088	1.7446	2.3053	2.4352	28	28	1	157	60	70	28	70	43	51	79	80	chr12	6512146	6514865	-	L.us.o.g.scaffold0.811	--	K23717 solute carrier family 23 (nucleobase transporter), member 2 | (RefSeq) nucleobase-ascorbate transporter 4 isoform X1 (A)	--	unnamed protein product [Linum tenue]	NAT10_ARATH RecName: Full=Putative nucleobase-ascorbate transporter 10; Short=AtNAT10;	A0A836XWU7_9ROSI SubName: Full=Xanthine/uracil permease family protein {ECO:0000313|EMBL:KAG5230787.1};	Xanthine/uracil transporters	GO:0016021,integral component of membrane; GO:0022857,transmembrane transporter activity; GO:0071702,organic substance transport; GO:0003674,molecular_function; GO:0005215,transporter activity; GO:0006810,transport; GO:0006811,ion transport; GO:0006820,anion transport; GO:0008150,biological_process; GO:0051179,localization; GO:0051234,establishment of localization; GO:0005575,cellular_component; …	PF00860.23:Permease family	--	--	--
L.us.o.g.scaffold0.813	2.2947	1.5884	0.3358	0	0	0	1.4091	0.2519	1.3235	0	0.1628	0	62	45	9	0	0	0	43	7	46	0	5	0	chr12	6531183	6533961	-	L.us.o.g.scaffold0.813	--	K14948 polypyrimidine tract-binding protein 2 | (RefSeq) polypyrimidine tract-binding protein homolog 2-like (A)	--	unnamed protein product [Linum tenue]	ROGF3_ARATH RecName: Full=Rop guanine nucleotide exchange factor 3; Short=AtRopGEF3; AltName: Full=Rho of plants guanine nucleotide exchange factor 3;	A0A2K2BJJ7_POPTR RecName: Full=PRONE domain-containing protein {ECO:0000259|PROSITE:PS51334};	--	GO:0005085,guanyl-nucleotide exchange factor activity; GO:0003674,molecular_function; GO:0030234,enzyme regulator activity; GO:0030695,GTPase regulator activity; GO:0060589,nucleoside-triphosphatase regulator activity; GO:0098772,molecular function regulator	PF03759.16:PRONE (Plant-specific Rop nucleotide exchanger)	--	--	--
L.us.o.g.scaffold0.816	4.0665	3.7999	5.4657	4.8359	5.3699	6.1513	7.2734	3.0352	3.7361	7.6248	3.3606	7.1243	99	97	132	125	120	149	200	76	117	180	93	189	chr12	6539444	6545506	-	L.us.o.g.scaffold0.816	--	--	--	unnamed protein product [Linum tenue]	--	A0A6N2L8A6_SALVM SubName: Full=Uncharacterized protein {ECO:0000313|EMBL:VFU37151.1};	--	--	PF07287.14:Acyclic terpene utilisation family protein AtuA	--	--	--
L.us.o.g.scaffold0.823	17.1378	17.6714	41.2772	140.624	136.721	138.051	8.1465	11.6822	34.0691	182.344	182.532	217.394	542	586	1295	4722	3969	4344	291	380	1386	5592	6562	7492	chr12	6576384	6578051	-	L.us.o.g.scaffold0.823	--	K22683 aspartyl protease family protein [EC:3.4.23.-] | (RefSeq) aspartyl protease family protein 2-like (A)	--	unnamed protein product [Linum tenue]	GIP2_NICBE RecName: Full=Probable aspartic proteinase GIP2 {ECO:0000305}; EC=3.4.23.- {ECO:0000305}; AltName: Full=Glucanase inhibitor protein 2 {ECO:0000303|PubMed:28082413}; Short=NbGIP2 {ECO:0000303|PubMed:28082413}; Flags: Precursor;	A0A067JN84_JATCU RecName: Full=Peptidase A1 domain-containing protein {ECO:0000259|PROSITE:PS51767};	Aspartyl protease	GO:0048046,apoplast; GO:0004190,aspartic-type endopeptidase activity; GO:0006952,defense response; GO:0006508,proteolysis; GO:0003674,molecular_function; GO:0003824,catalytic activity; GO:0004175,endopeptidase activity; GO:0008233,peptidase activity; GO:0016787,hydrolase activity; GO:0070001,aspartic-type peptidase activity; GO:0140096,catalytic activity, acting on a protein; GO:0006950,response …	PF14541.9:Xylanase inhibitor C-terminal	--	--	--
L.us.o.g.scaffold0.834	6.4379	3.3652	3.2137	0.6705	0.7081	1.0577	5.7821	7.9446	3.7055	0.5745	1.3887	0.2556	208	114	103	23	21	34	211	264	154	18	51	9	chr12	6633863	6635989	-	L.us.o.g.scaffold0.834	--	K09527 DnaJ homolog subfamily C member 7 | (RefSeq) uncharacterized protein LOC103711698 isoform X1 (A)	--	unnamed protein product [Linum tenue]	--	A0A2C9WPR1_MANES SubName: Full=Uncharacterized protein {ECO:0000313|EMBL:OAY61913.1};	--	--	PF07719.20:Tetratricopeptide repeat	--	--	--
L.us.o.g.scaffold0.836	2.9717	2.8103	2.7691	11.1719	6.1756	12.4238	3.0732	3.1078	3.8438	14.6792	9.2928	16.8667	119	118	110	475	227	495	139	128	198	570	423	736	chr12	6653620	6656523	-	L.us.o.g.scaffold0.836	--	--	--	unnamed protein product [Linum tenue]	PLIP2_ARATH RecName: Full=Phospholipase A1 PLIP2, chloroplastic {ECO:0000305}; EC=3.1.1.32 {ECO:0000269|PubMed:29666162}; AltName: Full=Galactolipase PLIP2 {ECO:0000305}; EC=3.1.1.26 {ECO:0000269|PubMed:29666162}; AltName: Full=Protein PLASTID LIPASE 2 {ECO:0000303|PubMed:29666162}; Flags: Precursor;	A0A067JZQ1_JATCU RecName: Full=Lipase_3 domain-containing protein {ECO:0000259|Pfam:PF01764};	--	GO:0009507,chloroplast; GO:0031969,chloroplast membrane; GO:0009570,chloroplast stroma; GO:0102549,1-18:1-2-16:0-monogalactosyldiacylglycerol lipase activity; GO:0052740,1-acyl-2-lysophosphatidylserine acylhydrolase activity; GO:0047714,galactolipase activity; GO:0052739,phosphatidylserine 1-acylhydrolase activity; GO:0008970,phospholipase A1 activity; GO:0002213,defense response to insect; GO:00…	PF01764.28:Lipase (class 3)	--	--	--
L.us.o.g.scaffold0.839	0.9439	0.5064	1.0705	0	0	0	0.8096	2.6959	0.4357	0	0	0	32	18	36	0	0	0	31	94	19	0	0	0	chr12	6664780	6669208	+	L.us.o.g.scaffold0.839	--	K01179 endoglucanase [EC:3.2.1.4] | (RefSeq) endoglucanase 25 (A)	ko00500: Starch and sucrose metabolism; ko01100: Metabolic pathways	hypothetical protein GH714_037820 [Hevea brasiliensis]	GUN9_ORYSJ RecName: Full=Endoglucanase 9; EC=3.2.1.4; AltName: Full=Endo-1,4-beta glucanase 9; AltName: Full=OsCel9D; AltName: Full=OsGLU1;	A0A6A6LTF9_HEVBR RecName: Full=Endoglucanase {ECO:0000256|RuleBase:RU361166}; EC=3.2.1.4 {ECO:0000256|RuleBase:RU361166};	--	GO:0016021,integral component of membrane; GO:0008810,cellulase activity; GO:0071555,cell wall organization; GO:0030245,cellulose catabolic process; GO:0003674,molecular_function; GO:0003824,catalytic activity; GO:0004553,hydrolase activity, hydrolyzing O-glycosyl compounds; GO:0016787,hydrolase activity; GO:0016798,hydrolase activity, acting on glycosyl bonds; GO:0008150,biological_process; GO:0…	PF00759.22:Glycosyl hydrolase family 9	--	--	--
L.us.o.g.scaffold0.84	5.8174	4.4875	1.2073	0.8057	0	1.0748	4.2037	2.9528	5.0877	0.0441	0.5645	0.5496	136	110	28	20	0	25	111	71	153	1	15	14	chr15	12177357	12178787	-	L.us.o.g.scaffold0.84	--	--	--	hypothetical protein BDE02_10G075600 [Populus trichocarpa]	--	B9HUV0_POPTR SubName: Full=Uncharacterized protein {ECO:0000313|EMBL:PNT15458.1};	--	GO:0005783,endoplasmic reticulum; GO:0016021,integral component of membrane; GO:0005575,cellular_component; GO:0005622,intracellular anatomical structure; GO:0005737,cytoplasm; GO:0012505,endomembrane system; GO:0043226,organelle; GO:0043227,membrane-bounded organelle; GO:0043229,intracellular organelle; GO:0043231,intracellular membrane-bounded organelle; GO:0110165,cellular anatomical entity; G…	PF04622.15:ERG2 and Sigma1 receptor like protein	--	--	--
L.us.o.g.scaffold0.842	3.4428	0.489	0.6646	1.7248	1.5961	1.2516	2.3348	1.5669	1.5375	2.644	3.0288	3.1595	47	7	9	25	20	17	36	22	27	35	47	47	chr12	6675493	6676212	-	L.us.o.g.scaffold0.842	--	K06943 nucleolar GTP-binding protein | (RefSeq) uncharacterized protein LOC108835530 (A)	ko03008: Ribosome biogenesis in eukaryotes	unnamed protein product [Linum tenue]	RNHX1_ARATH RecName: Full=Putative ribonuclease H protein At1g65750; EC=3.1.26.4;	A0A834SJB3_9FABA SubName: Full=Putative ribonuclease H protein At1g65750 family {ECO:0000313|EMBL:KAF7804601.1};	FOG: Reverse transcriptase	GO:0046872,metal ion binding; GO:0003676,nucleic acid binding; GO:0004523,RNA-DNA hybrid ribonuclease activity; GO:0003674,molecular_function; GO:0005488,binding; GO:0043167,ion binding; GO:0043169,cation binding; GO:0097159,organic cyclic compound binding; GO:1901363,heterocyclic compound binding; GO:0003824,catalytic activity; GO:0004518,nuclease activity; GO:0004519,endonuclease activity; GO:0…	--	--	--	--
L.us.o.g.scaffold0.843	2.3802	1.7523	2.0627	104.697	71.9246	128.639	3.1796	1.9488	2.5321	124.37	66.5295	141.292	57	44	49	2662	1581	3065	86	48	78	2888	1811	3687	chr12	6682794	6685605	+	L.us.o.g.scaffold0.843	--	K09184 GATA-binding protein, other eukaryote | (RefSeq) GATA transcription factor 8-like (A)	--	unnamed protein product, partial [Linum tenue]	GAT16_ARATH RecName: Full=GATA transcription factor 16;	A0A6A6NJU6_HEVBR SubName: Full=Uncharacterized protein {ECO:0000313|EMBL:KAF2325112.1};	--	GO:0005634,nucleus; GO:0003700,DNA-binding transcription factor activity; GO:0000976,transcription regulatory region sequence-specific DNA binding; GO:0008270,zinc ion binding; GO:0003674,molecular_function; GO:0140110,transcription regulator activity; GO:0001067,regulatory region nucleic acid binding; GO:0003676,nucleic acid binding; GO:0003677,DNA binding; GO:0003690,double-stranded DNA binding…	--	C2C2-GATA	TF	C2C2->C2C2-GATA
L.us.o.g.scaffold0.857	1.6964	0.6046	0.2936	0	0	0	0.8951	1.9659	1.7716	0	0.0603	0	99	37	17	0	0	0	59	118	133	0	4	0	chr12	6763387	6768329	-	L.us.o.g.scaffold0.857	--	K10728 topoisomerase (DNA) II binding protein 1 | (RefSeq) BRCT domain-containing protein At4g02110 (A)	ko03440: Homologous recombination	unnamed protein product [Linum tenue]	Y4211_ARATH RecName: Full=BRCT domain-containing protein At4g02110;	A0A2K1XUG5_POPTR SubName: Full=Uncharacterized protein {ECO:0000313|EMBL:PNT04422.2};	Nucleotide excision repair factor NEF2, RAD4/CUT5 component	--	PF00533.29:BRCA1 C Terminus (BRCT) domain	--	--	--
L.us.o.g.scaffold0.868	2.3273	1.5196	0.8663	2.5124	1.9699	2.807	1.585	1.7928	1.7258	2.8801	2.0474	3.0065	130	89	48	149	101	156	100	103	124	156	130	183	chr12	6819394	6826632	-	L.us.o.g.scaffold0.868	--	K08737 DNA mismatch repair protein MSH6 | (RefSeq) DNA mismatch repair protein MSH6 (A)	ko03430: Mismatch repair	unnamed protein product [Linum tenue]	MSH6_ARATH RecName: Full=DNA mismatch repair protein MSH6; Short=AtMSH6; AltName: Full=MutS protein homolog 6;	A0A067JZR0_JATCU RecName: Full=DNA mismatch repair protein {ECO:0000256|PIRNR:PIRNR037677};	Mismatch repair ATPase MSH6 (MutS family)	GO:0032301,MutSalpha complex; GO:0005634,nucleus; GO:0005524,ATP binding; GO:0140664,NA; GO:0003684,damaged DNA binding; GO:0003690,double-stranded DNA binding; GO:0030983,mismatched DNA binding; GO:0006298,mismatch repair; GO:0006290,pyrimidine dimer repair; GO:0000166,nucleotide binding; GO:0003674,molecular_function; GO:0005488,binding; GO:0017076,purine nucleotide binding; GO:0030554,adenyl n…	PF00488.24:MutS domain V	--	--	--
L.us.o.g.scaffold0.869	14.7816	19.9475	14.6473	6.9136	8.2161	6.6197	31.3825	23.2197	13.25	6.533	6.0154	3.2759	294	416	289	146	150	131	705	475	339	126	136	71	chr12	6836680	6837728	+	L.us.o.g.scaffold0.869	--	K09481 protein transport protein SEC61 subunit beta | (RefSeq) protein transport protein Sec61 subunit beta (A)	ko03060: Protein export; ko04141: Protein processing in endoplasmic reticulum; ko04145: Phagosome	unnamed protein product [Linum tenue]	SC61B_ARATH RecName: Full=Protein transport protein Sec61 subunit beta;	A0A7J0F1X0_9ERIC SubName: Full=Preprotein translocase Sec, Sec61-beta subunit protein {ECO:0000313|EMBL:GFY92674.1};	Sec61 protein translocation complex, beta subunit	GO:0005789,endoplasmic reticulum membrane; GO:0016021,integral component of membrane; GO:0016020,membrane; GO:0005784,Sec61 translocon complex; GO:0031204,posttranslational protein targeting to membrane, translocation; GO:0006616,SRP-dependent cotranslational protein targeting to membrane, translocation; GO:0006605,protein targeting; GO:0006612,protein targeting to membrane; GO:0006620,posttransl…	PF03911.19:Sec61beta family	--	--	--
L.us.o.g.scaffold0.877	14.6108	10.8757	9.7891	6.6288	7.2793	5.3725	41.5684	29.1908	14.475	5.88	5.0944	3.5155	164	128	109	79	75	60	527	337	209	64	65	43	chr12	6857354	6859155	+	L.us.o.g.scaffold0.877	--	--	--	unnamed protein product [Linum tenue]	CX5C2_HELAN RecName: Full=Cytochrome c oxidase subunit 5C-2; AltName: Full=Cytochrome c oxidase polypeptide Vc-2;	A0A2P2JUA3_RHIMU SubName: Full=Putative cytochrome c oxidase subunit 5C-3 {ECO:0000313|EMBL:MBW97053.1};	--	GO:0016021,integral component of membrane; GO:0005746,mitochondrial respirasome; GO:0005575,cellular_component; GO:0016020,membrane; GO:0031224,intrinsic component of membrane; GO:0110165,cellular anatomical entity; GO:0005622,intracellular anatomical structure; GO:0005737,cytoplasm; GO:0005739,mitochondrion; GO:0005740,mitochondrial envelope; GO:0005743,mitochondrial inner membrane; GO:0019866,o…	--	--	--	--
L.us.o.g.scaffold0.882	23.5461	12.2242	8.9009	0	0.0517	0.2386	31.3124	25.3856	16.1273	0.1958	2.0881	0.1307	496	270	186	0	1	5	745	550	437	4	50	3	chr12	6887219	6888329	-	L.us.o.g.scaffold0.882	--	--	--	PREDICTED: uncharacterized protein LOC105120111 [Populus euphratica]	--	A0A2C9WN75_MANES SubName: Full=Uncharacterized protein {ECO:0000313|EMBL:OAY61931.1};	--	GO:0016021,integral component of membrane; GO:0005575,cellular_component; GO:0016020,membrane; GO:0031224,intrinsic component of membrane; GO:0110165,cellular anatomical entity	--	--	--	--
L.us.o.g.scaffold0.883	28.9585	21.4582	13.712	4.9553	4.4736	4.858	44.6882	33.4373	24.2747	6.9256	7.3003	6.9087	677	526	318	123	96	113	1180	804	730	157	194	176	chr12	6892481	6894973	+	L.us.o.g.scaffold0.883	--	K01358 ATP-dependent Clp protease, protease subunit [EC:3.4.21.92] | (RefSeq) ATP-dependent Clp protease proteolytic subunit 5, chloroplastic (A)	--	unnamed protein product [Linum tenue]	CLPP5_ARATH RecName: Full=ATP-dependent Clp protease proteolytic subunit 5, chloroplastic {ECO:0000303|PubMed:11299370}; EC=3.4.21.92; AltName: Full=Endopeptidase ClpP5 {ECO:0000303|PubMed:11299370}; Short=nClpP5; AltName: Full=nClpP1; Flags: Precursor;	A0A7N2REH2_QUELO RecName: Full=ATP-dependent Clp protease proteolytic subunit {ECO:0000256|RuleBase:RU003567}; EC=3.4.21.92 {ECO:0000256|RuleBase:RU000549};	ATP-dependent Clp protease, proteolytic subunit	GO:0009507,chloroplast; GO:0009941,chloroplast envelope; GO:0009570,chloroplast stroma; GO:0009534,chloroplast thylakoid; GO:0009840,chloroplastic endopeptidase Clp complex; GO:0009368,endopeptidase Clp complex; GO:0005576,extracellular region; GO:0009532,plastid stroma; GO:0009579,thylakoid; GO:0004176,ATP-dependent peptidase activity; GO:0051117,ATPase binding; GO:0004252,serine-type endopeptid…	PF00574.26:Clp protease	--	--	--
L.us.o.g.scaffold0.89	1.0957	0.2787	4.4919	4.4032	1.0346	8.8837	0	0.7102	0.9086	5.7253	5.2053	2.9496	15	4	61	64	13	121	0	10	16	76	81	44	chr15	12191658	12192681	+	L.us.o.g.scaffold0.89	--	--	--	unnamed protein product [Linum tenue]	LTG21_ARATH RecName: Full=Non-specific lipid transfer protein GPI-anchored 21 {ECO:0000303|PubMed:23893219}; Short=AtLTPG-21 {ECO:0000303|PubMed:23893219}; Short=Protein LTP-GPI-ANCHORED 21 {ECO:0000303|PubMed:23893219}; Flags: Precursor;	A0A5D2H9W9_GOSDA RecName: Full=AAI domain-containing protein {ECO:0000259|SMART:SM00499};	--	GO:0031225,anchored component of membrane; GO:0005886,plasma membrane; GO:0005575,cellular_component; GO:0016020,membrane; GO:0031224,intrinsic component of membrane; GO:0110165,cellular anatomical entity; GO:0071944,cell periphery	PF14368.9:Probable lipid transfer	--	--	--
L.us.o.g.scaffold0.896	2.5656	0.7621	0.7208	0	0	0	2.7556	6.5428	1.6348	0	0.074	0	61	19	17	0	0	0	74	160	50	0	2	0	chr12	6962817	6964070	+	L.us.o.g.scaffold0.896	--	--	--	hypothetical protein JCGZ_07618 [Jatropha curcas]	BIG1B_ARATH RecName: Full=Protein BIG GRAIN 1-like B {ECO:0000305};	A0A067KD31_JATCU SubName: Full=Uncharacterized protein {ECO:0000313|EMBL:KDP34047.1};	--	GO:0005886,plasma membrane; GO:0060918,auxin transport; GO:0009734,auxin-activated signaling pathway; GO:0010929,positive regulation of auxin mediated signaling pathway; GO:0006810,transport; GO:0008150,biological_process; GO:0009914,hormone transport; GO:0010817,regulation of hormone levels; GO:0051179,localization; GO:0051234,establishment of localization; GO:0065007,biological regulation; GO:0…	--	--	--	--
L.us.o.g.scaffold0.905	383.739	437.67	174.369	56.3352	53.9355	37.7761	384.119	382.135	247.419	54.1818	53.1533	37.2736	1899	2271	856	296	245	186	2147	1945	1575	260	299	201	chr12	7012682	7013041	-	L.us.o.g.scaffold0.905	--	K02259 heme a synthase [EC:1.17.99.9] | (RefSeq) psbx; hypothetical protein (A)	ko00190: Oxidative phosphorylation; ko00860: Porphyrin metabolism; ko01100: Metabolic pathways; ko01110: Biosynthesis of secondary metabolites; ko01240: Biosynthesis of cofactors	hypothetical protein L6164_024457 [Bauhinia variegata]	--	A0A5A7R2N7_STRAF SubName: Full=Photosystem II reaction center X protein {ECO:0000313|EMBL:GER51646.1};	--	GO:0016021,integral component of membrane; GO:0009523,photosystem II; GO:0015979,photosynthesis; GO:0008150,biological_process; GO:0008152,metabolic process; GO:0009987,cellular process; GO:0044237,cellular metabolic process; GO:0005575,cellular_component; GO:0016020,membrane; GO:0031224,intrinsic component of membrane; GO:0110165,cellular anatomical entity; GO:0005622,intracellular anatomical st…	PF06596.14:Photosystem II reaction centre X protein (PsbX)	--	--	--
L.us.o.g.scaffold0.908	235.049	165.051	105.411	1574.35	1290.75	1716.19	330.287	252.541	178.619	1648.37	1151.99	2348.66	2313	1703	1029	16449	11659	16803	3671	2556	2261	15729	12886	25185	chr12	7022790	7023308	+	L.us.o.g.scaffold0.908	--	K13993 HSP20 family protein | (RefSeq) 17.3 kDa class II heat shock protein-like (A)	ko04141: Protein processing in endoplasmic reticulum	unnamed protein product [Linum tenue]	HSP21_SOYBN RecName: Full=17.9 kDa class II heat shock protein;	A0A5B6XAY8_9ROSI SubName: Full=17.3 kDa class II heat shock protein-like {ECO:0000313|EMBL:KAA3490512.1};	Molecular chaperone (small heat-shock protein Hsp26/Hsp42)	GO:0005737,cytoplasm; GO:0043621,protein self-association; GO:0051082,unfolded protein binding; GO:0051259,protein complex oligomerization; GO:0006457,protein folding; GO:0009408,response to heat; GO:0042542,response to hydrogen peroxide; GO:0009651,response to salt stress; GO:0003674,molecular_function; GO:0005488,binding; GO:0005515,protein binding; GO:0008150,biological_process; GO:0009987,cel…	PF00011.24:Hsp20/alpha crystallin family	--	--	--
L.us.o.g.scaffold0.913	16.6716	7.4493	17.4374	19.415	15.694	28.1428	22.2631	21.2244	20.6795	20.0805	13.921	34.7405	905	424	939	1119	782	1520	1365	1185	1444	1057	859	2055	chr12	7060200	7065132	+	L.us.o.g.scaffold0.913	--	K08776 puromycin-sensitive aminopeptidase [EC:3.4.11.14] | (RefSeq) aminopeptidase M1-like (A)	--	unnamed protein product [Linum tenue]	APM1_ARATH RecName: Full=Aminopeptidase M1; EC=3.4.11.2; AltName: Full=Alpha-aminoacylpeptide hydrolase;	A0A2C9UA05_MANES RecName: Full=Aminopeptidase {ECO:0000256|RuleBase:RU364040}; EC=3.4.11.- {ECO:0000256|RuleBase:RU364040};	Puromycin-sensitive aminopeptidase and related aminopeptidases	GO:0005737,cytoplasm; GO:0005829,cytosol; GO:0005783,endoplasmic reticulum; GO:0005886,plasma membrane; GO:0004177,aminopeptidase activity; GO:0070006,metalloaminopeptidase activity; GO:0010013,N-1-naphthylphthalamic acid binding; GO:0042277,peptide binding; GO:0008270,zinc ion binding; GO:0009926,auxin polar transport; GO:0043171,peptide catabolic process; GO:0006508,proteolysis; GO:0003674,mole…	PF01433.23:Peptidase family M1 domain	--	--	--
L.us.o.g.scaffold0.919	0.9272	2.4827	0.8987	3.896	1.3597	4.265	1.6418	1.0401	1.5247	1.6916	0.8157	3.1089	26	73	25	116	35	119	52	30	55	46	26	95	chr12	7142729	7144236	+	L.us.o.g.scaffold0.919	--	K07936 GTP-binding nuclear protein Ran | (RefSeq) GTP-binding nuclear protein Ran1B (A)	ko03008: Ribosome biogenesis in eukaryotes; ko03013: Nucleocytoplasmic transport; ko03250: Viral life cycle - HIV-1	protein ALP1-like [Hevea brasiliensis]	ALP1_ARATH RecName: Full=Protein ANTAGONIST OF LIKE HETEROCHROMATIN PROTEIN 1 {ECO:0000303|PubMed:26642436}; EC=3.1.-.-;	B9RQS8_RICCO RecName: Full=DDE Tnp4 domain-containing protein {ECO:0000259|Pfam:PF13359};	Predicted transposase	GO:0035098,ESC/E(Z) complex; GO:0005634,nucleus; GO:0035102,PRC1 complex; GO:0003682,chromatin binding; GO:0046872,metal ion binding; GO:0004518,nuclease activity; GO:0040029,regulation of gene expression, epigenetic; GO:0003674,molecular_function; GO:0005488,binding; GO:0043167,ion binding; GO:0043169,cation binding; GO:0003824,catalytic activity; GO:0016787,hydrolase activity; GO:0016788,hydrol…	PF13359.9:DDE superfamily endonuclease	--	--	--
L.us.o.g.scaffold0.928	2.3352	3.5633	3.3292	5.4355	4.4702	7.9127	7.1476	5.0598	4.3828	6.8461	4.1673	7.5309	70	112	99	173	123	236	242	156	169	199	142	246	chr12	7230911	7234620	+	L.us.o.g.scaffold0.928	--	K11418 histone deacetylase 11 [EC:3.5.1.98] | (RefSeq) histone deacetylase 2 (A)	--	histone deacetylase 2 isoform X4 [Hevea brasiliensis]	HDA2_ARATH RecName: Full=Histone deacetylase 2; EC=3.5.1.98;	A0A2C9W4J7_MANES RecName: Full=Hist_deacetyl domain-containing protein {ECO:0000259|Pfam:PF00850};	Predicted histone deacetylase	GO:0000118,histone deacetylase complex; GO:0004407,histone deacetylase activity; GO:0008270,zinc ion binding; GO:0006325,chromatin organization; GO:0016575,histone deacetylation; GO:0003674,molecular_function; GO:0003824,catalytic activity; GO:0016787,hydrolase activity; GO:0016810,hydrolase activity, acting on carbon-nitrogen (but not peptide) bonds; GO:0016811,hydrolase activity, acting on carb…	PF00850.22:Histone deacetylase domain	--	--	--
L.us.o.g.scaffold0.93	3.0917	1.6651	2.0533	0.8222	0.8321	0.658	2.1899	2.6641	2.1867	0.6252	0.864	0.7566	255	144	168	72	63	54	204	226	232	50	81	68	chr15	12211206	12215711	+	L.us.o.g.scaffold0.93	--	--	--	unnamed protein product [Linum tenue]	NET1A_ARATH RecName: Full=Protein NETWORKED 1A {ECO:0000303|PubMed:22840520};	A0A251JIL4_MANES RecName: Full=NAB domain-containing protein {ECO:0000259|PROSITE:PS51774};	--	GO:0005737,cytoplasm; GO:0005856,cytoskeleton; GO:0005886,plasma membrane; GO:0009506,plasmodesma; GO:0051015,actin filament binding; GO:0003674,molecular_function; GO:0003779,actin binding; GO:0005488,binding; GO:0005515,protein binding; GO:0008092,cytoskeletal protein binding; GO:0044877,protein-containing complex binding; GO:0005575,cellular_component; GO:0005622,intracellular anatomical struc…	PF07765.15:KIP1-like protein	--	--	--
L.us.o.g.scaffold0.932	20.3933	19.8153	22.0399	5.0577	7.9396	4.4334	16.4142	19.89	14.7106	3.5601	5.5115	5.104	319	325	342	84	114	69	290	320	296	54	98	87	chr12	7325759	7326583	+	L.us.o.g.scaffold0.932	--	K04077 chaperonin GroEL | (RefSeq) chaperonin CPN60-like 2, mitochondrial (A)	ko03018: RNA degradation	unnamed protein product [Linum tenue]	NHL6_ARATH RecName: Full=NDR1/HIN1-like protein 6 {ECO:0000303|PubMed:26849212};	A0A2C9U9W1_MANES RecName: Full=LEA_2 domain-containing protein {ECO:0000259|Pfam:PF03168};	--	GO:0005829,cytosol; GO:0016021,integral component of membrane; GO:0005886,plasma membrane; GO:0009738,abscisic acid-activated signaling pathway; GO:0010116,positive regulation of abscisic acid biosynthetic process; GO:0009737,response to abscisic acid; GO:0006970,response to osmotic stress; GO:1902074,response to salt; GO:0007154,cell communication; GO:0007165,signal transduction; GO:0008150,biol…	--	--	--	--
L.us.o.g.scaffold0.939	7.0322	13.4134	12.7599	17.5514	16.0882	17.0805	7.8863	6.4953	5.9223	7.6146	14.8474	11.2934	60	120	108	159	126	145	76	57	65	63	144	105	chr12	7412045	7412494	-	L.us.o.g.scaffold0.939	--	K03676 glutaredoxin 3 | (RefSeq) glutaredoxin-C6-like (A)	--	glutaredoxin 2.1 [Hevea brasiliensis]	GRXC6_ARATH RecName: Full=Glutaredoxin-C6; Short=AtGrxC6; AltName: Full=Protein ROXY 21;	I1SSK1_HEVBR SubName: Full=Glutaredoxin 2.1 {ECO:0000313|EMBL:AEC03330.1};	Glutaredoxin and related proteins	GO:0005737,cytoplasm; GO:0097573,glutathione oxidoreductase activity; GO:0003674,molecular_function; GO:0003824,catalytic activity; GO:0015035,protein disulfide oxidoreductase activity; GO:0015036,disulfide oxidoreductase activity; GO:0016491,oxidoreductase activity; GO:0016667,oxidoreductase activity, acting on a sulfur group of donors; GO:0005575,cellular_component; GO:0005622,intracellular ana…	PF00462.27:Glutaredoxin	--	--	--
L.us.o.g.scaffold0.98	4.5954	3.4725	1.7461	2.8965	4.1977	3.8015	1.2519	1.2717	0.8519	1.8592	1.9281	2.5627	130	103	49	87	109	107	40	37	31	51	62	79	chr15	12230159	12232837	+	L.us.o.g.scaffold0.98	--	--	--	unnamed protein product [Linum tenue]	VAB_ARATH RecName: Full=VAN3-binding protein {ECO:0000303|PubMed:19363154}; AltName: Full=Protein FORKED 1;	A0A067KVM6_JATCU SubName: Full=Uncharacterized protein {ECO:0000313|EMBL:KDP40226.1};	--	GO:0009734,auxin-activated signaling pathway; GO:0010305,leaf vascular tissue pattern formation; GO:0010087,phloem or xylem histogenesis; GO:0006892,post-Golgi vesicle-mediated transport; GO:0009733,response to auxin; GO:0007154,cell communication; GO:0007165,signal transduction; GO:0008150,biological_process; GO:0009719,response to endogenous stimulus; GO:0009725,response to hormone; GO:0009755,…	PF05703.14:Auxin canalisation	--	--	--
L.us.o.g.scaffold1.101	19.0738	21.9138	8.317	1.0027	0	0.535	9.0328	11.3857	12.483	0.9149	3.9413	0.8141	430	518	186	24	0	12	230	264	362	20	101	20	chr1	4896178	4899336	-	L.us.o.g.scaffold1.101	--	K00679 phospholipid:diacylglycerol acyltransferase [EC:2.3.1.158] | (RefSeq) hypothetical protein (A)	ko00561: Glycerolipid metabolism; ko01100: Metabolic pathways	unnamed protein product [Linum tenue]	GLIP6_ARATH RecName: Full=GDSL esterase/lipase 6; EC=3.1.1.-; AltName: Full=Extracellular lipase 6; Flags: Precursor;	A0A1Q3CTM4_CEPFO SubName: Full=Lipase_GDSL domain-containing protein {ECO:0000313|EMBL:GAV83423.1};	--	GO:0005576,extracellular region; GO:0016298,lipase activity; GO:0016042,lipid catabolic process; GO:0003674,molecular_function; GO:0003824,catalytic activity; GO:0016787,hydrolase activity; GO:0016788,hydrolase activity, acting on ester bonds; GO:0006629,lipid metabolic process; GO:0008150,biological_process; GO:0008152,metabolic process; GO:0009056,catabolic process; GO:0044238,primary metabolic…	PF00657.25:GDSL-like Lipase/Acylhydrolase	--	--	--
L.us.o.g.scaffold1.107	1.1634	1.1507	0.6081	1.461	1.643	4.0276	0.4959	0.5446	1.0384	3.6882	1.9712	2.333	27	28	14	36	35	93	13	13	31	83	52	59	chr1	4929189	4931184	+	L.us.o.g.scaffold1.107	--	K18693 diacylglycerol diphosphate phosphatase / phosphatidate phosphatase [EC:3.1.3.81 3.1.3.4] | (RefSeq) lipid phosphate phosphatase 2 isoform X1 (A)	ko00561: Glycerolipid metabolism; ko00564: Glycerophospholipid metabolism; ko01110: Biosynthesis of secondary metabolites	unnamed protein product [Linum tenue]	LPP3_ARATH RecName: Full=Putative lipid phosphate phosphatase 3, chloroplastic; Short=AtLPP3; EC=3.1.3.-; AltName: Full=Phosphatidate phosphohydrolase 3; AltName: Full=Phosphatidic acid phosphatase 3; Flags: Precursor;	A0A251JBQ8_MANES RecName: Full=acidPPc domain-containing protein {ECO:0000259|SMART:SM00014};	Lipid phosphate phosphatase and related enzymes of the PAP2 family	GO:0031969,chloroplast membrane; GO:0005887,integral component of plasma membrane; GO:0005886,plasma membrane; GO:0008195,phosphatidate phosphatase activity; GO:0006644,phospholipid metabolic process; GO:0003674,molecular_function; GO:0003824,catalytic activity; GO:0016787,hydrolase activity; GO:0016788,hydrolase activity, acting on ester bonds; GO:0016791,phosphatase activity; GO:0042578,phospho…	PF01569.24:PAP2 superfamily	--	--	--
L.us.o.g.scaffold1.108	1.799	1.5065	0.8846	0.4959	0	0.3969	0.6604	2.0051	1.7737	0.1357	0.0772	0.0403	41	36	20	12	0	9	17	47	52	3	2	1	chr1	4937707	4940253	+	L.us.o.g.scaffold1.108	--	K18693 diacylglycerol diphosphate phosphatase / phosphatidate phosphatase [EC:3.1.3.81 3.1.3.4] | (RefSeq) lipid phosphate phosphatase 2 isoform X1 (A)	ko00561: Glycerolipid metabolism; ko00564: Glycerophospholipid metabolism; ko01110: Biosynthesis of secondary metabolites	unnamed protein product [Linum tenue]	LPP2_ARATH RecName: Full=Lipid phosphate phosphatase 2; Short=AtLPP2; EC=3.1.3.-; AltName: Full=Phosphatidic acid phosphatase 2; Short=AtPAP2; AltName: Full=Prenyl diphosphate phosphatase;	A0A251JBY3_MANES RecName: Full=acidPPc domain-containing protein {ECO:0000259|SMART:SM00014};	Lipid phosphate phosphatase and related enzymes of the PAP2 family	GO:0005887,integral component of plasma membrane; GO:0003993,acid phosphatase activity; GO:0008195,phosphatidate phosphatase activity; GO:0006644,phospholipid metabolic process; GO:0003674,molecular_function; GO:0003824,catalytic activity; GO:0016787,hydrolase activity; GO:0016788,hydrolase activity, acting on ester bonds; GO:0016791,phosphatase activity; GO:0042578,phosphoric ester hydrolase act…	PF01569.24:PAP2 superfamily	--	--	--
L.us.o.g.scaffold1.113	2.0819	4.5006	3.8242	0.4793	0.756	0.744	2.6215	2.1591	4.0282	2.1947	2.0757	1.1463	45	102	82	11	15	16	64	48	112	46	51	27	chr1	4969688	4972582	+	L.us.o.g.scaffold1.113	--	K12135 zinc finger protein CONSTANS | (RefSeq) hypothetical protein (A)	ko04712: Circadian rhythm - plant	putative zinc finger protein At1g68190 isoform X1 [Jatropha curcas]	COLX_ARATH RecName: Full=Putative zinc finger protein At1g68190;	A0A6P5Y249_DURZI SubName: Full=zinc finger protein CONSTANS-LIKE 9-like isoform X1 {ECO:0000313|RefSeq:XP_022734493.1, ECO:0000313|RefSeq:XP_022734494.1};	--	GO:0005634,nucleus; GO:0003700,DNA-binding transcription factor activity; GO:0008270,zinc ion binding; GO:0006355,regulation of transcription, DNA-templated; GO:0003674,molecular_function; GO:0140110,transcription regulator activity; GO:0005488,binding; GO:0043167,ion binding; GO:0043169,cation binding; GO:0046872,metal ion binding; GO:0046914,transition metal ion binding; GO:0006139,nucleobase-c…	PF00643.27:B-box zinc finger	--	--	--
L.us.o.g.scaffold1.115	1.084	1.2599	2.6634	1.8504	3.2106	3.6428	3.119	2.6347	0.948	3.1439	2.8608	3.1085	32	39	78	58	87	107	104	80	36	90	96	100	chr1	4982978	4985699	-	L.us.o.g.scaffold1.115	--	K08150 MFS transporter, SP family, solute carrier family 2 (myo-inositol transporter), member 13 | (RefSeq) inositol transporter 1-like (A)	--	unnamed protein product [Linum tenue]	PLT5_ARATH RecName: Full=Polyol transporter 5; AltName: Full=Protein POLYOL TRANSPORTER 5; Short=AtPLT5; AltName: Full=Sugar-proton symporter PLT5;	A0A6J1A997_9ROSI SubName: Full=polyol transporter 5-like {ECO:0000313|RefSeq:XP_021283528.1};	Predicted transporter (major facilitator superfamily)	GO:0016021,integral component of membrane; GO:0005886,plasma membrane; GO:0005351,carbohydrate:proton symporter activity; GO:0015591,D-ribose transmembrane transporter activity; GO:0015148,D-xylose transmembrane transporter activity; GO:0005354,galactose transmembrane transporter activity; GO:0005355,glucose transmembrane transporter activity; GO:0015168,glycerol transmembrane transporter activit…	PF00083.27:Sugar (and other) transporter	--	--	--
L.us.o.g.scaffold1.12	8.6163	6.9664	5.4699	14.5456	16.3376	13.4544	12.7231	12.7255	9.3637	13.7436	10.3078	10.7799	289	245	182	518	503	449	482	439	404	447	393	394	chr1	4387479	4390031	-	L.us.o.g.scaffold1.12	--	K01855 tRNA pseudouridine38/39 synthase [EC:5.4.99.45] | (RefSeq) pus4; tRNA pseudouridine synthase mitochondrial precursor (A)	--	unnamed protein product [Linum tenue]	EM514_ARATH RecName: Full=Protein EMBRYO DEFECTIVE 514 {ECO:0000303|PubMed:15341625}; AltName: Full=Protein DOMINO 1 {ECO:0000303|PubMed:15341625};	B9RLY4_RICCO SubName: Full=Uncharacterized protein {ECO:0000313|EMBL:EEF47859.1};	--	GO:0005634,nucleus; GO:0009793,embryo development ending in seed dormancy; GO:0017126,nucleologenesis; GO:0051302,regulation of cell division; GO:0000003,reproduction; GO:0003006,developmental process involved in reproduction; GO:0007275,multicellular organism development; GO:0008150,biological_process; GO:0009790,embryo development; GO:0009791,post-embryonic development; GO:0010154,fruit develop…	PF11523.11:Protein of unknown function (DUF3223)	--	--	--
L.us.o.g.scaffold1.120	0.3929	1.967	2.5247	0.555	0.107	1.0365	0.4783	0.3342	0.1145	1.1141	0.5184	1.4872	8	42	51	12	2	21	11	7	3	22	12	33	chr1	5053193	5056976	-	L.us.o.g.scaffold1.120	--	--	--	unnamed protein product [Linum tenue]	AUG5_ARATH RecName: Full=AUGMIN subunit 5 {ECO:0000303|PubMed:22505726};	A0A6A6LGX8_HEVBR SubName: Full=Uncharacterized protein {ECO:0000313|EMBL:KAF2299256.1};	--	GO:0070652,HAUS complex; GO:0009524,phragmoplast; GO:0005876,spindle microtubule; GO:0051011,microtubule minus-end binding; GO:0051301,cell division; GO:0051225,spindle assembly; GO:0003674,molecular_function; GO:0005488,binding; GO:0005515,protein binding; GO:0008017,microtubule binding; GO:0008092,cytoskeletal protein binding; GO:0015631,tubulin binding; GO:0008150,biological_process; GO:000998…	PF14817.9:HAUS augmin-like complex subunit 5	--	--	--
L.us.o.g.scaffold1.128	15.0977	11.3912	10.2815	3.5391	4.4592	2.293	15.4463	10.7646	14.2408	3.1831	2.6564	6.5888	225	178	152	56	61	34	260	165	273	46	45	107	chr1	5079956	5081629	+	L.us.o.g.scaffold1.128	--	K01213 galacturan 1,4-alpha-galacturonidase [EC:3.2.1.67] | (RefSeq) exopolygalacturonase (A)	ko00040: Pentose and glucuronate interconversions; ko01100: Metabolic pathways	unnamed protein product [Linum tenue]	RHIP1_ARATH RecName: Full=RGS1-HXK1-interacting protein 1 {ECO:0000303|PubMed:26528314};	A0A6A6MQ86_HEVBR SubName: Full=Uncharacterized protein {ECO:0000313|EMBL:KAF2314578.1};	--	GO:0005829,cytosol; GO:0005739,mitochondrion; GO:0071333,cellular response to glucose stimulus; GO:1902659,regulation of glucose mediated signaling pathway; GO:0001678,cellular glucose homeostasis; GO:0008150,biological_process; GO:0009743,response to carbohydrate; GO:0009746,response to hexose; GO:0009749,response to glucose; GO:0009987,cellular process; GO:0010033,response to organic substance;…	PF13166.9:AAA domain	--	--	--
L.us.o.g.scaffold1.129	13.2054	14.6613	19.5833	2.2304	2.7548	1.4523	9.1685	9.7953	10.141	1.6971	2.5777	1.9154	329	383	484	59	63	36	258	251	325	41	73	52	chr1	5082104	5083969	-	L.us.o.g.scaffold1.129	--	K13832 3-dehydroquinate dehydratase / shikimate dehydrogenase [EC:4.2.1.10 1.1.1.25] | (RefSeq) bifunctional 3-dehydroquinate dehydratase/shikimate dehydrogenase, chloroplastic-like isoform X1 (A)	ko00400: Phenylalanine, tyrosine and tryptophan biosynthesis; ko00999: Biosynthesis of various plant secondary metabolites; ko01100: Metabolic pathways; ko01110: Biosynthesis of secondary metabolites; ko01230: Biosynthesis of amino acids	unnamed protein product [Linum tenue]	C3H32_ARATH RecName: Full=Zinc finger CCCH domain-containing protein 32; Short=AtC3H32; AltName: Full=Zinc finger CCCH domain-containing protein ZFN-like 1;	A0A1Q3CT21_CEPFO SubName: Full=Zf-CCCH domain-containing protein {ECO:0000313|EMBL:GAV83370.1};	CCCH-type Zn-finger protein	GO:0005634,nucleus; GO:0003677,DNA binding; GO:0046872,metal ion binding; GO:0003729,mRNA binding; GO:0003674,molecular_function; GO:0003676,nucleic acid binding; GO:0005488,binding; GO:0097159,organic cyclic compound binding; GO:1901363,heterocyclic compound binding; GO:0043167,ion binding; GO:0043169,cation binding; GO:0003723,RNA binding; GO:0005575,cellular_component; GO:0005622,intracellular…	PF00642.27:Zinc finger C-x8-C-x5-C-x3-H type (and similar)	C3H	TF	C3H
L.us.o.g.scaffold1.138	0.5071	2.0958	1.0224	3.9803	2.5782	3.5679	2.5443	5.9168	3.0225	0.1743	0	0	3	13	6	25	14	21	17	36	23	1	0	0	chr1	5155406	5155826	+	L.us.o.g.scaffold1.138	--	--	--	--	--	--	--	--	--	--	--	--
L.us.o.g.scaffold1.140	32.6796	46.491	45.2356	37.5618	34.5472	40.8435	23.4683	22.4474	29.0511	34.8247	30.9586	32.5166	1080	1611	1483	1318	1048	1343	876	763	1235	1116	1163	1171	chr1	5204377	5208207	+	L.us.o.g.scaffold1.140	--	--	--	unnamed protein product [Linum tenue]	--	A0A2C9UFI8_MANES SubName: Full=Uncharacterized protein {ECO:0000313|EMBL:OAY29261.1};	Uncharacterized conserved protein	GO:0005783,endoplasmic reticulum; GO:0005789,endoplasmic reticulum membrane; GO:0005794,Golgi apparatus; GO:0016021,integral component of membrane; GO:0005575,cellular_component; GO:0005622,intracellular anatomical structure; GO:0005737,cytoplasm; GO:0012505,endomembrane system; GO:0043226,organelle; GO:0043227,membrane-bounded organelle; GO:0043229,intracellular organelle; GO:0043231,intracellul…	PF10151.12:TMEM214, C-terminal, caspase 4 activator	--	--	--
L.us.o.g.scaffold1.141	13.1554	16.4246	6.5102	17.2338	14.5925	24.5209	23.8242	23.6045	16.828	25.6534	17.6754	16.4626	110	144	54	153	112	204	225	203	181	208	168	150	chr1	5210563	5211003	-	L.us.o.g.scaffold1.141	--	K03627 putative transcription factor | (RefSeq) multiprotein-bridging factor 1c (A)	--	unnamed protein product [Linum tenue]	MBF1C_ARATH RecName: Full=Multiprotein-bridging factor 1c;	B9RKT7_RICCO SubName: Full=Multiprotein-bridging factor, putative {ECO:0000313|EMBL:EEF48285.1};	Transcription factor MBF1	GO:0005737,cytoplasm; GO:0005730,nucleolus; GO:0005634,nucleus; GO:0003677,DNA binding; GO:0003700,DNA-binding transcription factor activity; GO:0003713,transcription coactivator activity; GO:0071456,cellular response to hypoxia; GO:0009873,ethylene-activated signaling pathway; GO:0045893,positive regulation of transcription, DNA-templated; GO:0009737,response to abscisic acid; GO:0009408,respons…	PF08523.13:Multiprotein bridging factor 1	MBF1	TR	MBF1
L.us.o.g.scaffold1.155	5.4695	6.639	3.9024	2.1743	1.1221	1.8562	6.2261	5.4559	4.6937	3.3696	1.8122	1.4015	154	196	109	65	29	52	198	158	170	92	58	43	chr1	5361640	5364015	-	L.us.o.g.scaffold1.155	--	K00592 [ribulose-bisphosphate carboxylase]/[fructose-bisphosphate aldolase]-lysine N-methyltransferase [EC:2.1.1.127 2.1.1.259] | (RefSeq) fructose-bisphosphate aldolase-lysine N-methyltransferase, chloroplastic (A)	--	unnamed protein product [Linum tenue]	PTA14_ARATH RecName: Full=Protein PLASTID TRANSCRIPTIONALLY ACTIVE 14 {ECO:0000303|PubMed:16326926}; Short=pTAC14 {ECO:0000303|PubMed:16326926}; EC=2.1.1.- {ECO:0000255|PROSITE-ProRule:PRU00190}; AltName: Full=Plastid-encoded RNA polymerase-associated protein 7 {ECO:0000303|PubMed:21949211}; Short=PEP-associated protein 7 {ECO:0000303|PubMed:21949211}; Flags: Precursor;	A0A2C9UHI3_MANES RecName: Full=SET domain-containing protein {ECO:0000259|PROSITE:PS50280};	N-methyltransferase	GO:0042644,chloroplast nucleoid; GO:0009534,chloroplast thylakoid; GO:0000427,plastid-encoded plastid RNA polymerase complex; GO:0016279,protein-lysine N-methyltransferase activity; GO:0009658,chloroplast organization; GO:0018026,peptidyl-lysine monomethylation; GO:0042793,plastid transcription; GO:0009416,response to light stimulus; GO:0010027,thylakoid membrane organization; GO:0003674,molecula…	PF09273.14:Rubisco LSMT substrate-binding	SET	TR	SET
L.us.o.g.scaffold1.164	11.9124	12.5522	6.7789	2.7144	2.4072	4.8277	22.5397	19.7082	16.1315	4.8545	2.6199	5.6423	124	137	70	30	23	50	265	211	216	49	31	64	chr1	5446094	5446813	+	L.us.o.g.scaffold1.164	--	K20855 beta-1,3-galactosyltransferase 1/2/3/4/5/7/8 [EC:2.4.1.-] | (RefSeq) probable beta-1,3-galactosyltransferase 4 isoform X1 (A)	--	unnamed protein product [Linum tenue]	CSPLC_POPTR RecName: Full=CASP-like protein 2D1; Short=PtCASPL2D1;	A0A6M2FA62_9ROSI RecName: Full=CASP-like protein {ECO:0000256|RuleBase:RU361233};	--	GO:0016021,integral component of membrane; GO:0005886,plasma membrane; GO:0051539,4 iron, 4 sulfur cluster binding; GO:0003674,molecular_function; GO:0005488,binding; GO:0051536,iron-sulfur cluster binding; GO:0051540,metal cluster binding; GO:0005575,cellular_component; GO:0016020,membrane; GO:0031224,intrinsic component of membrane; GO:0110165,cellular anatomical entity; GO:0071944,cell periphe…	PF04535.15:Casparian strip membrane protein domain	--	--	--
L.us.o.g.scaffold1.17	5.7432	5.3311	2.8948	0.2271	0.191	0.4186	3.7457	6.5431	4.2092	0.2939	0.405	0.1609	262	255	131	11	8	19	193	307	247	13	21	8	chr1	4419673	4423326	-	L.us.o.g.scaffold1.17	--	K20359 PRA1 family protein 1 | (RefSeq) hypothetical protein (A)	--	unnamed protein product [Linum tenue]	Y5830_ARATH RecName: Full=Probable inactive receptor kinase At5g58300; Flags: Precursor;	B9T6G8_RICCO SubName: Full=Nodulation receptor kinase, putative {ECO:0000313|EMBL:EEF28551.1}; EC=1.3.1.74 {ECO:0000313|EMBL:EEF28551.1}; EC=2.7.11.26 {ECO:0000313|EMBL:EEF28551.1};	--	GO:0016021,integral component of membrane; GO:0005886,plasma membrane; GO:0005524,ATP binding; GO:0004672,protein kinase activity; GO:0006468,protein phosphorylation; GO:0000166,nucleotide binding; GO:0003674,molecular_function; GO:0005488,binding; GO:0017076,purine nucleotide binding; GO:0030554,adenyl nucleotide binding; GO:0032553,ribonucleotide binding; GO:0032555,purine ribonucleotide bindin…	PF00069.28:Protein kinase domain	--	--	--
L.us.o.g.scaffold1.174	7.5132	6.8108	2.6246	0.6306	0.8914	0	4.4127	3.327	3.7011	0.3069	0.4581	0.1365	101	96	35	9	11	0	67	46	64	4	7	2	chr1	5488541	5490369	-	L.us.o.g.scaffold1.174	--	K10418 dynein light chain LC8-type | (RefSeq) dynein light chain 1, cytoplasmic (A)	--	unnamed protein product, partial [Linum tenue]	DYL1_CHLRE RecName: Full=Dynein 8 kDa light chain, flagellar outer arm;	A0A6A2WFA8_HIBSY RecName: Full=Dynein light chain {ECO:0000256|RuleBase:RU365010};	Dynein light chain type 1	GO:0005930,axoneme; GO:0097014,ciliary plasm; GO:0030286,dynein complex; GO:0005874,microtubule; GO:0031514,motile cilium; GO:0007017,microtubule-based process; GO:0044458,motile cilium assembly; GO:0008150,biological_process; GO:0009987,cellular process; GO:0006996,organelle organization; GO:0016043,cellular component organization; GO:0022607,cellular component assembly; GO:0030030,cell projecti…	PF01221.21:Dynein light chain type 1	--	--	--
L.us.o.g.scaffold1.185	0.8277	0.5368	1.0012	0.9667	0.3968	2.3626	0.3224	1.3842	0.9008	0.956	2.9709	1.428	25	17	30	31	11	71	11	43	35	28	102	47	chr1	5588175	5592307	-	L.us.o.g.scaffold1.185	--	--	--	unnamed protein product [Linum tenue]	MACP1_ARATH RecName: Full=MACPF domain-containing protein At1g14780;	A0A067KT43_JATCU RecName: Full=MACPF domain-containing protein {ECO:0000259|PROSITE:PS51412};	--	GO:0009626,plant-type hypersensitive response; GO:2000031,regulation of salicylic acid mediated signaling pathway; GO:0002376,immune system process; GO:0006950,response to stress; GO:0006952,defense response; GO:0006955,immune response; GO:0008150,biological_process; GO:0008219,cell death; GO:0009605,response to external stimulus; GO:0009607,response to biotic stimulus; GO:0009987,cellular proces…	PF01823.22:MAC/Perforin domain	--	--	--
L.us.o.g.scaffold1.19	133.544	113.418	83.1576	48.8778	28.3606	58.2753	176.53	133.046	91.2664	181.911	63.5742	61.8187	1580	1407	976	614	308	686	2359	1619	1389	2087	855	797	chr1	4433577	4435163	+	L.us.o.g.scaffold1.19	--	--	--	unnamed protein product [Linum tenue]	CBSX3_ARATH RecName: Full=CBS domain-containing protein CBSX3, mitochondrial; Flags: Precursor;	A0A067DW69_CITSI SubName: Full=Uncharacterized protein {ECO:0000313|EMBL:KDO47214.1};	--	GO:0005829,cytosol; GO:0005739,mitochondrion; GO:0005886,plasma membrane; GO:0050897,cobalt ion binding; GO:0045454,cell redox homeostasis; GO:0003674,molecular_function; GO:0005488,binding; GO:0043167,ion binding; GO:0043169,cation binding; GO:0046872,metal ion binding; GO:0046914,transition metal ion binding; GO:0008150,biological_process; GO:0009987,cellular process; GO:0019725,cellular homeos…	PF00571.31:CBS domain	--	--	--
L.us.o.g.scaffold1.193	12.882	26.1739	39.7571	85.2809	70.4748	80.5916	1.6116	3.6757	33.0547	100.357	94.4795	94.8299	276	588	845	1940	1386	1718	39	81	911	2085	2301	2214	chr1	5661406	5663746	-	L.us.o.g.scaffold1.193	--	K22736 vacuolar iron transporter family protein | (RefSeq) vacuolar iron transporter 1 (A)	--	unnamed protein product [Linum tenue]	VIT1_ARATH RecName: Full=Vacuolar iron transporter 1 {ECO:0000303|PubMed:17082420}; Short=AtVIT1 {ECO:0000303|PubMed:17082420};	A0A2N9E1B3_FAGSY SubName: Full=Uncharacterized protein {ECO:0000313|EMBL:SPC72597.1};	Uncharacterized membrane protein	GO:0016021,integral component of membrane; GO:0016020,membrane; GO:0005774,vacuolar membrane; GO:0005381,iron ion transmembrane transporter activity; GO:0005384,manganese ion transmembrane transporter activity; GO:0046872,metal ion binding; GO:0030026,cellular manganese ion homeostasis; GO:0006880,intracellular sequestering of iron ion; GO:0055072,iron ion homeostasis; GO:0003674,molecular_functi…	PF01988.22:VIT family	--	--	--
L.us.o.g.scaffold1.198	13.9663	14.0711	10.665	16.3684	17.3317	16.9659	11.3891	10.5672	8.9594	12.7244	13.5799	13.925	532	562	403	662	606	643	490	414	439	470	588	578	chr1	5717285	5719817	+	L.us.o.g.scaffold1.198	--	K01184 polygalacturonase [EC:3.2.1.15] | (RefSeq) polygalacturonase (A)	ko00040: Pentose and glucuronate interconversions; ko01100: Metabolic pathways	unnamed protein product [Linum tenue]	Y2168_ARATH RecName: Full=Ankyrin repeat-containing protein At2g01680;	A0A2C9UFF0_MANES RecName: Full=PGG domain-containing protein {ECO:0000259|Pfam:PF13962};	FOG: Ankyrin repeat	GO:0016021,integral component of membrane; GO:0005886,plasma membrane; GO:0008157,protein phosphatase 1 binding; GO:0019888,protein phosphatase regulator activity; GO:0035304,regulation of protein dephosphorylation; GO:0003674,molecular_function; GO:0005488,binding; GO:0005515,protein binding; GO:0019899,enzyme binding; GO:0019902,phosphatase binding; GO:0019903,protein phosphatase binding; GO:00…	PF12796.10:Ankyrin repeats (3 copies)	--	--	--
L.us.o.g.scaffold1.2	14.8833	6.2523	78.0527	0	0.1287	0	12.0268	56.3895	15.1056	1.1572	0.1039	0.7588	252	111	1311	0	2	0	230	982	329	19	2	14	chr1	4344836	4345984	-	L.us.o.g.scaffold1.2	--	--	--	Protein of unknown function DUF962 protein [Actinidia chinensis var. chinensis]	--	A0A2R6QH30_ACTCC SubName: Full=Uncharacterized protein {ECO:0000313|EMBL:PSS07929.1};	Predicted membrane protein	GO:0016021,integral component of membrane; GO:0005575,cellular_component; GO:0016020,membrane; GO:0031224,intrinsic component of membrane; GO:0110165,cellular anatomical entity	PF06127.14:2-hydroxy-palmitic acid dioxygenase Mpo1-like	--	--	--
L.us.o.g.scaffold1.205	13.1354	14.4804	9.1128	4.751	2.9382	2.1585	22.9055	17.5785	12.0362	3.5539	3.6029	3.025	263	304	181	101	54	43	518	362	310	69	82	66	chr1	5756990	5760641	+	L.us.o.g.scaffold1.205	--	K23289 EARP and GARP complex-interacting protein 1 | (RefSeq) WD repeat-containing protein DWA2-like isoform X1 (A)	--	unnamed protein product [Linum tenue]	DWA2_ARATH RecName: Full=WD repeat-containing protein DWA2; AltName: Full=Protein DWD HYPERSENSITIVE TO ABA 2;	B9H5G3_POPTR SubName: Full=Uncharacterized protein {ECO:0000313|EMBL:RQO91036.1};	WD repeat protein TSSC1, WD repeat superfamily	GO:0080008,Cul4-RING E3 ubiquitin ligase complex; GO:0005634,nucleus; GO:0009738,abscisic acid-activated signaling pathway; GO:0009788,negative regulation of abscisic acid-activated signaling pathway; GO:0016567,protein ubiquitination; GO:0007154,cell communication; GO:0007165,signal transduction; GO:0008150,biological_process; GO:0009719,response to endogenous stimulus; GO:0009725,response to ho…	PF00400.35:WD domain, G-beta repeat	--	--	--
L.us.o.g.scaffold1.206	7.9755	5.7252	6.743	1.05	1.2146	1.0343	5.9223	7.796	5.3668	1.7688	1.0185	1.0231	186	140	156	26	26	24	156	187	161	40	27	26	chr1	5763296	5766302	+	L.us.o.g.scaffold1.206	--	K12890 serine/arginine-rich splicing factor 1 | (RefSeq) uncharacterized protein LOC103422586 isoform X1 (A)	ko03040: Spliceosome	unnamed protein product [Linum tenue]	--	A0A7J7D3U5_TRIWF SubName: Full=Uncharacterized protein {ECO:0000313|EMBL:KAF5740938.1};	--	--	--	--	--	--
L.us.o.g.scaffold1.207	2.7759	15.7078	8.2081	70.9378	61.0867	84.4415	4.2599	2.6989	4.8913	42.1763	14.3264	50.438	15	89	44	407	303	454	26	15	34	221	88	297	chr1	5766665	5766949	-	L.us.o.g.scaffold1.207	--	--	--	YheA/YmcA-like domain-containing protein [Dioscorea alata]	--	A0A067KPA9_JATCU SubName: Full=Uncharacterized protein {ECO:0000313|EMBL:KDP36828.1};	--	--	--	--	--	--
L.us.o.g.scaffold1.249	8.3736	9.4959	7.3912	6.5526	7.6247	6.5737	9.9587	6.8858	6.4125	3.0503	2.4189	4.5877	201	239	176	167	168	157	270	170	198	71	66	120	chr1	5970820	5973783	-	L.us.o.g.scaffold1.249	--	K01176 alpha-amylase [EC:3.2.1.1] | (RefSeq) probable alpha-amylase 2 (A)	ko00500: Starch and sucrose metabolism; ko01100: Metabolic pathways; ko01110: Biosynthesis of secondary metabolites	unnamed protein product [Linum tenue]	AMY2_ARATH RecName: Full=Probable alpha-amylase 2; Short=AtAMY2; EC=3.2.1.1 {ECO:0000250|UniProtKB:P00693}; AltName: Full=1,4-alpha-D-glucan glucanohydrolase;	A0A0U1WKY7_HEVBR RecName: Full=Alpha-amylase {ECO:0000256|ARBA:ARBA00012595, ECO:0000256|PIRNR:PIRNR001028}; EC=3.2.1.1 {ECO:0000256|ARBA:ARBA00012595, ECO:0000256|PIRNR:PIRNR001028}; AltName: Full=1,4-alpha-D-glucan glucanohydrolase {ECO:0000256|PIRNR:PIRNR001028};	Alpha-amylase	GO:0005829,cytosol; GO:0005576,extracellular region; GO:0004556,alpha-amylase activity; GO:0005509,calcium ion binding; GO:0005987,sucrose catabolic process; GO:0003674,molecular_function; GO:0003824,catalytic activity; GO:0004553,hydrolase activity, hydrolyzing O-glycosyl compounds; GO:0016160,amylase activity; GO:0016787,hydrolase activity; GO:0016798,hydrolase activity, acting on glycosyl bond…	PF07821.15:Alpha-amylase C-terminal beta-sheet domain	--	--	--
L.us.o.g.scaffold1.25	19.3211	27.3912	5.7904	2.4591	0	0.8747	10.3254	13.8774	12.8551	0.5385	1.8375	2.396	111	165	33	15	0	5	67	82	95	3	12	15	chr1	4458922	4459321	+	L.us.o.g.scaffold1.25	--	--	--	unnamed protein product [Linum tenue]	--	A0A2C9VPY4_MANES SubName: Full=Uncharacterized protein {ECO:0000313|EMBL:OAY47310.1};	--	GO:0016021,integral component of membrane; GO:0005575,cellular_component; GO:0016020,membrane; GO:0031224,intrinsic component of membrane; GO:0110165,cellular anatomical entity	--	--	--	--
L.us.o.g.scaffold1.250	3.7429	6.8149	0.9147	0.3205	0.7414	0	0.8034	1.4336	1.6753	0.1755	0.6486	0.3123	66	126	16	6	12	0	16	26	38	3	13	6	chr1	6014548	6015588	+	L.us.o.g.scaffold1.250	--	--	--	PREDICTED: uncharacterized protein LOC18591643 [Theobroma cacao]	--	A0A061FER4_THECC SubName: Full=Late embryogenesis abundant protein-related / LEA protein-related, putative {ECO:0000313|EMBL:EOY15162.1};	--	--	PF06830.14:Root cap	--	--	--
L.us.o.g.scaffold1.251	27.823	27.5558	43.4577	60.9045	48.0481	57.7715	26.0547	34.6318	42.1299	76.7769	66.5711	76.5984	364	378	564	846	577	752	385	466	709	974	990	1092	chr1	6026540	6027506	+	L.us.o.g.scaffold1.251	--	K17808 mitochondrial protein import protein ZIM17 | (RefSeq) uncharacterized protein LOC105635282 (A)	--	unnamed protein product [Linum tenue]	--	A0A067KL64_JATCU RecName: Full=DNL-type domain-containing protein {ECO:0000259|PROSITE:PS51501};	Uncharacterized conserved protein	GO:0008270,zinc ion binding; GO:0003674,molecular_function; GO:0005488,binding; GO:0043167,ion binding; GO:0043169,cation binding; GO:0046872,metal ion binding; GO:0046914,transition metal ion binding	PF05180.15:DNL zinc finger	--	--	--
L.us.o.g.scaffold1.252	7.3349	10.2155	11.9712	1.4255	1.2684	0.9361	12.3697	13.9234	9.775	1.5609	2.5606	1.7095	63	92	102	13	10	8	120	123	108	13	25	16	chr1	6028670	6029167	+	L.us.o.g.scaffold1.252	--	K02638 plastocyanin | (RefSeq) plastocyanin (A)	ko00195: Photosynthesis; ko01100: Metabolic pathways	unnamed protein product [Linum tenue]	PLAS_SPIOL RecName: Full=Plastocyanin, chloroplastic; Flags: Precursor;	A0A067KPD8_JATCU RecName: Full=Plastocyanin {ECO:0000256|RuleBase:RU363020};	--	GO:0009535,chloroplast thylakoid membrane; GO:0005507,copper ion binding; GO:0009055,electron transfer activity; GO:0003674,molecular_function; GO:0005488,binding; GO:0043167,ion binding; GO:0043169,cation binding; GO:0046872,metal ion binding; GO:0046914,transition metal ion binding; GO:0003824,catalytic activity; GO:0016491,oxidoreductase activity; GO:0005575,cellular_component; GO:0005622,intr…	PF00127.23:Copper binding proteins, plastocyanin/azurin family	--	--	--
L.us.o.g.scaffold1.254	2.8231	5.2626	3.2986	4.2301	7.9686	2.257	0.7385	1.31	1.0475	2.5806	2.1449	1.5898	44	86	51	70	114	35	13	21	21	39	38	27	chr1	6032181	6033062	-	L.us.o.g.scaffold1.254	--	--	--	unnamed protein product [Linum tenue]	Y1607_ARATH RecName: Full=Uncharacterized protein At1g76070;	A0A6P4A1W2_ZIZJJ SubName: Full=uncharacterized protein At1g76070 {ECO:0000313|RefSeq:XP_015887408.1};	--	--	--	--	--	--
L.us.o.g.scaffold1.26	17.3204	16.3699	5.8724	1.2247	1.6433	0.575	10.0391	12.2887	8.6935	0.59	1.8761	0.8592	333	330	112	25	29	11	218	243	215	11	41	18	chr1	4459432	4460445	+	L.us.o.g.scaffold1.26	--	K13434 pathogenesis-related genes transcriptional activator PTI6 | (RefSeq) pathogenesis-related genes transcriptional activator PTI6-like (A)	ko04626: Plant-pathogen interaction	unnamed protein product [Linum tenue]	EF119_ARATH RecName: Full=Ethylene-responsive transcription factor ERF119;	B9T063_RICCO SubName: Full=DNA binding protein, putative {ECO:0000313|EMBL:EEF30760.1};	--	GO:0005634,nucleus; GO:0003677,DNA binding; GO:0003700,DNA-binding transcription factor activity; GO:0009873,ethylene-activated signaling pathway; GO:0003674,molecular_function; GO:0003676,nucleic acid binding; GO:0005488,binding; GO:0097159,organic cyclic compound binding; GO:1901363,heterocyclic compound binding; GO:0140110,transcription regulator activity; GO:0000160,phosphorelay signal transd…	PF00847.23:AP2 domain	AP2/ERF-ERF	TF	AP2/ERF->AP2/ERF-ERF
L.us.o.g.scaffold1.261	307.916	215.601	41.3863	0	0	0	527.018	254.685	290.503	0	6.3229	0	5955	4372	794	0	0	0	11512	5066	7227	0	139	0	chr1	6122871	6124359	+	L.us.o.g.scaffold1.261	--	K00679 phospholipid:diacylglycerol acyltransferase [EC:2.3.1.158] | (RefSeq) hypothetical protein (A)	ko00561: Glycerolipid metabolism; ko01100: Metabolic pathways	unnamed protein product [Linum tenue]	GDL90_ARATH RecName: Full=GDSL esterase/lipase At5g42170; EC=3.1.1.-; AltName: Full=Extracellular lipase At5g42170; Flags: Precursor;	A0A067D0L5_CITSI SubName: Full=Uncharacterized protein {ECO:0000313|EMBL:KDO36514.1};	--	GO:0005576,extracellular region; GO:0016788,hydrolase activity, acting on ester bonds; GO:0016042,lipid catabolic process; GO:0003674,molecular_function; GO:0003824,catalytic activity; GO:0016787,hydrolase activity; GO:0006629,lipid metabolic process; GO:0008150,biological_process; GO:0008152,metabolic process; GO:0009056,catabolic process; GO:0044238,primary metabolic process; GO:0071704,organic…	PF00657.25:GDSL-like Lipase/Acylhydrolase	--	--	--
L.us.o.g.scaffold1.263	131.078	111.252	22.6218	0	0	0	123.01	46.7039	56.1149	0	1.2282	0	2535	2256	434	0	0	0	2687	929	1396	0	27	0	chr1	6134143	6135602	+	L.us.o.g.scaffold1.263	--	K00679 phospholipid:diacylglycerol acyltransferase [EC:2.3.1.158] | (RefSeq) hypothetical protein (A)	ko00561: Glycerolipid metabolism; ko01100: Metabolic pathways	unnamed protein product [Linum tenue]	GDL90_ARATH RecName: Full=GDSL esterase/lipase At5g42170; EC=3.1.1.-; AltName: Full=Extracellular lipase At5g42170; Flags: Precursor;	A0A438J378_VITVI SubName: Full=GDSL esterase/lipase EXL3 {ECO:0000313|EMBL:RVX03386.1};	--	GO:0005576,extracellular region; GO:0016788,hydrolase activity, acting on ester bonds; GO:0016042,lipid catabolic process; GO:0003674,molecular_function; GO:0003824,catalytic activity; GO:0016787,hydrolase activity; GO:0006629,lipid metabolic process; GO:0008150,biological_process; GO:0008152,metabolic process; GO:0009056,catabolic process; GO:0044238,primary metabolic process; GO:0071704,organic…	PF00657.25:GDSL-like Lipase/Acylhydrolase	--	--	--
L.us.o.g.scaffold1.266	32.3221	30.8261	10.4927	0	0	0	6.57	9.2002	5.2655	0	1.0515	0	649	649	209	0	0	0	149	190	136	0	24	0	chr1	6191958	6193342	+	L.us.o.g.scaffold1.266	--	K00679 phospholipid:diacylglycerol acyltransferase [EC:2.3.1.158] | (RefSeq) hypothetical protein (A)	ko00561: Glycerolipid metabolism; ko01100: Metabolic pathways	unnamed protein product [Linum tenue]	EXL3_ARATH RecName: Full=GDSL esterase/lipase EXL3; EC=3.1.1.-; AltName: Full=Family II extracellular lipase 3; Short=Family II lipase EXL3; Flags: Precursor;	A0A2C9VXM5_MANES SubName: Full=Uncharacterized protein {ECO:0000313|EMBL:OAY50542.1}; Flags: Fragment;	--	GO:0005783,endoplasmic reticulum; GO:0005576,extracellular region; GO:0016298,lipase activity; GO:0016042,lipid catabolic process; GO:0003674,molecular_function; GO:0003824,catalytic activity; GO:0016787,hydrolase activity; GO:0016788,hydrolase activity, acting on ester bonds; GO:0006629,lipid metabolic process; GO:0008150,biological_process; GO:0008152,metabolic process; GO:0009056,catabolic pro…	PF00657.25:GDSL-like Lipase/Acylhydrolase	--	--	--
L.us.o.g.scaffold1.267	12.4922	9.8777	9.541	4.2921	3.0552	5.0606	19.4682	24.5705	12.3127	3.3521	2.5792	4.0065	392	325	297	143	88	158	690	793	497	102	92	137	chr1	6193753	6195603	-	L.us.o.g.scaffold1.267	--	K00679 phospholipid:diacylglycerol acyltransferase [EC:2.3.1.158] | (RefSeq) hypothetical protein (A)	ko00561: Glycerolipid metabolism; ko01100: Metabolic pathways	unnamed protein product, partial [Linum tenue]	GDL90_ARATH RecName: Full=GDSL esterase/lipase At5g42170; EC=3.1.1.-; AltName: Full=Extracellular lipase At5g42170; Flags: Precursor;	A0A540MGP9_MALBA SubName: Full=Uncharacterized protein {ECO:0000313|EMBL:TQD97904.1};	--	GO:0005576,extracellular region; GO:0016788,hydrolase activity, acting on ester bonds; GO:0016042,lipid catabolic process; GO:0003674,molecular_function; GO:0003824,catalytic activity; GO:0016787,hydrolase activity; GO:0006629,lipid metabolic process; GO:0008150,biological_process; GO:0008152,metabolic process; GO:0009056,catabolic process; GO:0044238,primary metabolic process; GO:0071704,organic…	PF00657.25:GDSL-like Lipase/Acylhydrolase	--	--	--
L.us.o.g.scaffold1.275	1.9475	0.8949	0.3391	0.2001	0.0386	0	1.7086	2.3238	1.1286	0.566	0.2181	0.26	110	53	19	12	2	0	109	135	82	31	14	16	chr1	6275332	6281976	+	L.us.o.g.scaffold1.275	--	K10401 kinesin family member 18/19 | (RefSeq) kinesin-like protein KIN-6 isoform X1 (A)	--	unnamed protein product [Linum tenue]	KN6_ARATH RecName: Full=Kinesin-like protein KIN-6 {ECO:0000305};	A0A067KYG8_JATCU RecName: Full=Kinesin motor domain-containing protein {ECO:0000259|PROSITE:PS50067};	Kinesin-like protein	GO:0005871,kinesin complex; GO:0005874,microtubule; GO:0005634,nucleus; GO:0005524,ATP binding; GO:0016887,ATPase activity; GO:0008017,microtubule binding; GO:0003777,microtubule motor activity; GO:0007018,microtubule-based movement; GO:0000166,nucleotide binding; GO:0003674,molecular_function; GO:0005488,binding; GO:0017076,purine nucleotide binding; GO:0030554,adenyl nucleotide binding; GO:0032…	PF00225.26:Kinesin motor domain	--	--	--
L.us.o.g.scaffold1.276	18.1815	17.1967	6.9677	23.2095	13.5869	23.4083	24.2124	17.5312	14.6015	44.7828	32.1217	41.0918	121	120	46	164	83	155	182	120	125	289	243	298	chr1	6282989	6283339	-	L.us.o.g.scaffold1.276	--	--	--	uncharacterized protein G2W53_011896 [Senna tora]	--	A0A834WQA9_9FABA SubName: Full=Uncharacterized protein {ECO:0000313|EMBL:KAF7829563.1};	--	GO:0016021,integral component of membrane; GO:0005575,cellular_component; GO:0016020,membrane; GO:0031224,intrinsic component of membrane; GO:0110165,cellular anatomical entity	--	--	--	--
L.us.o.g.scaffold1.277	133.959	94.1629	82.3312	37.7154	33.5289	31.696	121.677	118.384	113.453	32.1417	38.7032	31.4899	6172	4549	3763	1845	1418	1453	6332	5610	6724	1436	2027	1581	chr1	6296445	6300323	+	L.us.o.g.scaffold1.277	--	K09487 heat shock protein 90kDa beta | (RefSeq) endoplasmin homolog (A)	ko04141: Protein processing in endoplasmic reticulum; ko04626: Plant-pathogen interaction	unnamed protein product [Linum tenue]	ENPL_CATRO RecName: Full=Endoplasmin homolog; AltName: Full=Glucose-regulated protein 94 homolog; Short=GRP-94 homolog; Flags: Precursor;	A0A1J6JUR6_NICAT SubName: Full=Endoplasmin-like protein {ECO:0000313|EMBL:OIT20902.1};	Endoplasmic reticulum glucose-regulated protein (GRP94/endoplasmin), HSP90 family	GO:0005788,endoplasmic reticulum lumen; GO:0005524,ATP binding; GO:0016887,ATPase activity; GO:0051082,unfolded protein binding; GO:0006457,protein folding; GO:0000166,nucleotide binding; GO:0003674,molecular_function; GO:0005488,binding; GO:0017076,purine nucleotide binding; GO:0030554,adenyl nucleotide binding; GO:0032553,ribonucleotide binding; GO:0032555,purine ribonucleotide binding; GO:0032…	PF00183.21:Hsp90 protein	--	--	--
L.us.o.g.scaffold1.278	13.9248	7.4648	7.5231	2.143	1.4873	2.3326	24.0931	21.7238	14.858	6.0069	6.8856	5.4706	306	172	164	50	30	51	598	491	420	128	172	131	chr1	6303521	6305125	-	L.us.o.g.scaffold1.278	--	K13513 lysocardiolipin and lysophospholipid acyltransferase [EC:2.3.1.- 2.3.1.51] | (RefSeq) probable 1-acyl-sn-glycerol-3-phosphate acyltransferase 4 isoform X1 (A)	ko00561: Glycerolipid metabolism; ko00564: Glycerophospholipid metabolism; ko01100: Metabolic pathways; ko01110: Biosynthesis of secondary metabolites	unnamed protein product [Linum tenue]	TLP1_PYRPY RecName: Full=Thaumatin-like protein 1; Flags: Precursor;	A0A2C9VYR0_MANES SubName: Full=Uncharacterized protein {ECO:0000313|EMBL:OAY50568.1};	--	GO:0005576,extracellular region; GO:0005575,cellular_component; GO:0110165,cellular anatomical entity	PF00314.20:Thaumatin family	--	--	--
L.us.o.g.scaffold1.282	18.1813	17.8311	13.2916	3.8808	7.7433	3.8307	28.8198	22.4345	15.3753	4.3023	5.9357	4.7266	353	363	256	80	138	74	632	448	384	81	131	100	chr1	6380677	6382827	+	L.us.o.g.scaffold1.282	--	--	--	unnamed protein product [Linum tenue]	--	A0A067KXB9_JATCU SubName: Full=Uncharacterized protein {ECO:0000313|EMBL:KDP36920.1};	--	--	--	--	--	--
L.us.o.g.scaffold1.286	143.918	57.3686	445.312	0	0	0	130.32	269.8	79.7239	0	0	0	835	349	2563	0	0	0	854	1610	595	0	0	0	chr1	6410754	6411237	+	L.us.o.g.scaffold1.286	--	K03860 phosphatidylinositol N-acetylglucosaminyltransferase subunit Q | (RefSeq) N-acetylglucosaminyl-phosphatidylinositol biosynthetic protein gpi1-like (A)	ko00563: Glycosylphosphatidylinositol (GPI)-anchor biosynthesis; ko01100: Metabolic pathways	unnamed protein product [Linum tenue]	SNAK2_SOLTU RecName: Full=Snakin-2; Flags: Precursor;	A0A1U8F1Y1_CAPAN SubName: Full=snakin-2-like {ECO:0000313|RefSeq:XP_016549650.1};	--	GO:0005576,extracellular region; GO:0006952,defense response; GO:0006950,response to stress; GO:0008150,biological_process; GO:0050896,response to stimulus; GO:0005575,cellular_component; GO:0110165,cellular anatomical entity	PF02704.17:Gibberellin regulated protein	--	--	--
L.us.o.g.scaffold1.3	19.5338	20.6524	10.0707	2.2077	3.1617	2.0194	32.2668	26.372	16.4871	2.4173	3.8297	2.0999	350	388	179	42	52	36	653	486	380	42	78	41	chr1	4347193	4348939	-	L.us.o.g.scaffold1.3	--	--	--	uncharacterized endoplasmic reticulum membrane protein C16E8.02-like [Hevea brasiliensis]	--	A0A2C9UJZ1_MANES SubName: Full=Uncharacterized protein {ECO:0000313|EMBL:OAY31057.1};	Predicted membrane protein	GO:0005783,endoplasmic reticulum; GO:0016021,integral component of membrane; GO:0046521,sphingoid catabolic process; GO:0006629,lipid metabolic process; GO:0006643,membrane lipid metabolic process; GO:0006665,sphingolipid metabolic process; GO:0006807,nitrogen compound metabolic process; GO:0008150,biological_process; GO:0008152,metabolic process; GO:0009056,catabolic process; GO:0009987,cellular…	PF06127.14:2-hydroxy-palmitic acid dioxygenase Mpo1-like	--	--	--
L.us.o.g.scaffold1.304	40.6862	34.4597	25.2498	4.8255	4.6331	3.0627	40.7066	40.4044	28.3231	4.8347	7.571	4.6403	1215	1079	748	153	127	91	1373	1241	1088	140	257	151	chr1	6566519	6568863	+	L.us.o.g.scaffold1.304	--	K01179 endoglucanase [EC:3.2.1.4] | (RefSeq) endoglucanase 2-like (A)	ko00500: Starch and sucrose metabolism; ko01100: Metabolic pathways	unnamed protein product [Linum tenue]	GUN2_ARATH RecName: Full=Endoglucanase 2; EC=3.2.1.4; AltName: Full=Endo-1,4-beta glucanase 2; Flags: Precursor;	B9R873_RICCO RecName: Full=Endoglucanase {ECO:0000256|RuleBase:RU361166}; EC=3.2.1.4 {ECO:0000256|RuleBase:RU361166};	--	GO:0005576,extracellular region; GO:0008810,cellulase activity; GO:0071555,cell wall organization; GO:0030245,cellulose catabolic process; GO:0003674,molecular_function; GO:0003824,catalytic activity; GO:0004553,hydrolase activity, hydrolyzing O-glycosyl compounds; GO:0016787,hydrolase activity; GO:0016798,hydrolase activity, acting on glycosyl bonds; GO:0008150,biological_process; GO:0009987,cel…	PF00759.22:Glycosyl hydrolase family 9	--	--	--
L.us.o.g.scaffold1.307	8.7852	6.3987	3.6395	2.4653	2.3927	3.4472	9.7227	9.7702	6.1513	2.4511	1.9586	2.4021	292	223	120	87	73	114	365	334	263	79	74	87	chr1	6578617	6581555	+	L.us.o.g.scaffold1.307	--	K13811 3'-phosphoadenosine 5'-phosphosulfate synthase [EC:2.7.7.4 2.7.1.25] | (RefSeq) ATP sulfurylase 2-like (A)	ko00230: Purine metabolism; ko00261: Monobactam biosynthesis; ko00450: Selenocompound metabolism; ko00920: Sulfur metabolism; ko01100: Metabolic pathways; ko01110: Biosynthesis of secondary metabolites	unnamed protein product [Linum tenue]	APS2_ARATH RecName: Full=ATP sulfurylase 2; EC=2.7.7.4; Flags: Precursor;	A0A7J7DLC8_TRIWF RecName: Full=Sulfate adenylyltransferase {ECO:0000256|ARBA:ARBA00012391}; EC=2.7.7.4 {ECO:0000256|ARBA:ARBA00012391};	ATP sulfurylase (sulfate adenylyltransferase)	GO:0009507,chloroplast; GO:0009570,chloroplast stroma; GO:0005634,nucleus; GO:0004020,adenylylsulfate kinase activity; GO:0005524,ATP binding; GO:0004781,sulfate adenylyltransferase (ATP) activity; GO:0009970,cellular response to sulfate starvation; GO:0070814,hydrogen sulfide biosynthetic process; GO:0000103,sulfate assimilation; GO:0003674,molecular_function; GO:0003824,catalytic activity; GO:0…	PF01747.20:ATP-sulfurylase	--	--	--
L.us.o.g.scaffold1.312	20.6205	25.8339	21.3937	3.0793	3.4837	2.7672	11.0073	12.743	15.6958	3.4308	6.257	4.1057	1438	1889	1480	228	223	192	867	914	1408	232	496	312	chr1	6619026	6624256	-	L.us.o.g.scaffold1.312	--	--	--	unnamed protein product [Linum tenue]	FPP4_ARATH RecName: Full=Filament-like plant protein 4; Short=AtFPP4;	A0A067KYK2_JATCU SubName: Full=Uncharacterized protein {ECO:0000313|EMBL:KDP36944.1};	--	GO:0008017,microtubule binding; GO:0046785,microtubule polymerization; GO:0010090,trichome morphogenesis; GO:0003674,molecular_function; GO:0005488,binding; GO:0005515,protein binding; GO:0008092,cytoskeletal protein binding; GO:0015631,tubulin binding; GO:0000226,microtubule cytoskeleton organization; GO:0006996,organelle organization; GO:0007010,cytoskeleton organization; GO:0007017,microtubule…	PF05911.14:Filament-like plant protein, long coiled-coil	--	--	--
L.us.o.g.scaffold1.313	33.4368	27.8365	18.2117	46.3349	39.2311	50.6411	26.7445	33.0762	22.1805	26.3687	27.8559	27.966	1377	1202	744	2026	1483	2075	1244	1401	1175	1053	1304	1255	chr1	6663856	6666027	+	L.us.o.g.scaffold1.313	--	K01583 arginine decarboxylase [EC:4.1.1.19] | (RefSeq) arginine decarboxylase isoform X1 (A)	ko00330: Arginine and proline metabolism; ko01100: Metabolic pathways	unnamed protein product [Linum tenue]	ADC1B_TOBAC RecName: Full=Arginine decarboxylase 1B, chloroplastic {ECO:0000303|PubMed:32242247}; EC=4.1.1.19 {ECO:0000250|UniProtKB:Q9SI64}; Flags: Precursor;	B9RG52_RICCO RecName: Full=Arginine decarboxylase {ECO:0000256|ARBA:ARBA00012426, ECO:0000256|RuleBase:RU003740}; EC=4.1.1.19 {ECO:0000256|ARBA:ARBA00012426, ECO:0000256|RuleBase:RU003740};	--	GO:0008792,arginine decarboxylase activity; GO:0006527,arginine catabolic process; GO:0033388,putrescine biosynthetic process from arginine; GO:0008295,spermidine biosynthetic process; GO:0003674,molecular_function; GO:0003824,catalytic activity; GO:0016829,lyase activity; GO:0016830,carbon-carbon lyase activity; GO:0016831,carboxy-lyase activity; GO:0006082,organic acid metabolic process; GO:000…	PF02784.19:Pyridoxal-dependent decarboxylase, pyridoxal binding domain	--	--	--
L.us.o.g.scaffold1.33	8.0273	4.6188	9.697	13.1214	13.6598	8.268	7.9881	2.7091	7.6844	17.5143	11.2056	15.4028	121	73	145	210	189	124	136	42	149	256	192	253	chr1	4480137	4481714	-	L.us.o.g.scaffold1.33	--	--	--	unnamed protein product [Linum tenue]	--	A0A6A3AQ12_HIBSY SubName: Full=Diadenosine 5' family protein {ECO:0000313|EMBL:KAE8705457.1};	--	--	--	--	--	--
L.us.o.g.scaffold1.344	3.3439	3.2207	7.1089	12.5666	8.0434	15.6064	7.6214	7.3072	3.7063	54.4243	19.6893	32.3883	101	102	213	403	223	469	260	227	144	1594	676	1066	chr1	6988584	6991072	-	L.us.o.g.scaffold1.344	--	K11818 aromatic aldoxime N-monooxygenase [EC:1.14.14.45] | (RefSeq) cytochrome P450 83B1 (A)	ko00380: Tryptophan metabolism; ko00966: Glucosinolate biosynthesis; ko01100: Metabolic pathways; ko01110: Biosynthesis of secondary metabolites; ko01210: 2-Oxocarboxylic acid metabolism	unnamed protein product [Linum tenue]	C83B1_ARATH RecName: Full=Cytochrome P450 83B1 {ECO:0000303|PubMed:11114200, ECO:0000303|PubMed:9808718}; EC=1.14.14.45 {ECO:0000269|PubMed:12970475}; AltName: Full=Protein ALTERED TRYPTOPHAN REGULATION 4; AltName: Full=Protein RED ELONGATED 1 {ECO:0000303|PubMed:14963708}; AltName: Full=Protein SUPERROOT 2 {ECO:0000303|PubMed:11114200, ECO:0000303|PubMed:9675903};	A0A067KYL3_JATCU SubName: Full=Uncharacterized protein {ECO:0000313|EMBL:KDP36954.1};	Cytochrome P450 CYP2 subfamily	GO:0005783,endoplasmic reticulum; GO:0016021,integral component of membrane; GO:0005739,mitochondrion; GO:0005886,plasma membrane; GO:0020037,heme binding; GO:0005506,iron ion binding; GO:0016709,oxidoreductase activity, acting on paired donors, with incorporation or reduction of molecular oxygen, NAD(P)H as one donor, and incorporation of one atom of oxygen; GO:0048830,adventitious root developm…	PF00067.25:Cytochrome P450	--	--	--
L.us.o.g.scaffold1.353	15.6688	11.0368	13.1453	24.0492	21.4212	20.826	17.439	17.1261	16.6657	21.5097	20.0608	21.5216	459	339	382	748	576	607	577	516	628	611	668	687	chr1	7117177	7119431	+	L.us.o.g.scaffold1.353	--	--	--	unnamed protein product [Linum tenue]	--	A0A4U5QCH6_POPAL SubName: Full=Uncharacterized protein {ECO:0000313|EMBL:TKS08033.1};	--	GO:0016567,protein ubiquitination; GO:0006464,cellular protein modification process; GO:0006807,nitrogen compound metabolic process; GO:0008150,biological_process; GO:0008152,metabolic process; GO:0009987,cellular process; GO:0019538,protein metabolic process; GO:0032446,protein modification by small protein conjugation; GO:0036211,protein modification process; GO:0043170,macromolecule metabolic …	PF06405.14:Red chlorophyll catabolite reductase (RCC reductase)	--	--	--
L.us.o.g.scaffold1.356	188.407	164.435	101.208	47.3797	54.2273	46.1961	240.135	213.25	160.957	54.8271	60.5597	55.3977	1779	1628	948	475	470	434	2561	2071	1955	502	650	570	chr1	7129195	7130647	+	L.us.o.g.scaffold1.356	--	K02155 V-type H+-transporting ATPase 16kDa proteolipid subunit | (RefSeq) V-type proton ATPase 16 kDa proteolipid subunit-like (A)	ko00190: Oxidative phosphorylation; ko01100: Metabolic pathways; ko04145: Phagosome	V-type proton ATPase 16 kDa proteolipid subunit [Sesamum indicum]	VATL_KALDA RecName: Full=V-type proton ATPase 16 kDa proteolipid subunit; Short=V-ATPase 16 kDa proteolipid subunit; AltName: Full=V-type H(+)-ATPase 16 kDa subunit; AltName: Full=Vacuolar proton pump 16 kDa proteolipid subunit;	A0A6J1FT45_CUCMO RecName: Full=V-type proton ATPase proteolipid subunit {ECO:0000256|RuleBase:RU363060};	Vacuolar H+-ATPase V0 sector, subunits c/c'	GO:0016021,integral component of membrane; GO:0033179,proton-transporting V-type ATPase, V0 domain; GO:0005774,vacuolar membrane; GO:0046961,proton-transporting ATPase activity, rotational mechanism; GO:0003674,molecular_function; GO:0005215,transporter activity; GO:0008324,cation transmembrane transporter activity; GO:0015075,ion transmembrane transporter activity; GO:0015078,proton transmembran…	PF00137.24:ATP synthase subunit C	--	--	--
L.us.o.g.scaffold1.362	3.0766	2.8643	1.403	11.5906	10.4541	14.2828	0.6485	0.7122	0.6833	4.6081	1.8688	6.5878	42	41	19	168	131	194	10	10	12	61	29	98	chr1	7183098	7184140	-	L.us.o.g.scaffold1.362	--	--	--	unnamed protein product [Linum tenue]	BBX21_ARATH RecName: Full=B-box zinc finger protein 21 {ECO:0000303|PubMed:19920209}; Short=AtBBX21; AltName: Full=Protein LONG HYPOCOTYL UNDER SHADE {ECO:0000303|PubMed:21070414}; AltName: Full=Protein SALT TOLERANCE HOMOLOG 2;	E0CPH8_VITVI SubName: Full=Uncharacterized protein {ECO:0000313|EMBL:CBI19794.3};	--	GO:0005634,nucleus; GO:0003700,DNA-binding transcription factor activity; GO:0000976,transcription regulatory region sequence-specific DNA binding; GO:0008270,zinc ion binding; GO:0009640,photomorphogenesis; GO:0010117,photoprotection; GO:1905157,positive regulation of photosynthesis; GO:0006355,regulation of transcription, DNA-templated; GO:0009641,shade avoidance; GO:0003674,molecular_function;…	PF00643.27:B-box zinc finger	--	--	--
L.us.o.g.scaffold1.363	8.0362	8.807	7.6428	11.1489	9.3175	15.4686	4.0971	7.271	6.3115	9.5444	7.9965	10.2184	389	447	367	573	414	745	224	362	393	448	440	539	chr1	7212195	7216621	-	L.us.o.g.scaffold1.363	--	K11674 microspherule protein 1 | (RefSeq) microspherule protein 1-like (A)	--	unnamed protein product [Linum tenue]	--	A0A2C9TZR4_MANES RecName: Full=FHA domain-containing protein {ECO:0000259|PROSITE:PS50006};	Daxx-interacting protein MSP58/p78, contains FHA domain	GO:0031011,Ino80 complex; GO:0071339,MLL1 complex; GO:0044545,NSL complex; GO:0002151,G-quadruplex RNA binding; GO:0045944,positive regulation of transcription by RNA polymerase II; GO:0003674,molecular_function; GO:0003676,nucleic acid binding; GO:0003723,RNA binding; GO:0005488,binding; GO:0097159,organic cyclic compound binding; GO:1901363,heterocyclic compound binding; GO:0006139,nucleobase-c…	PF13325.9:N-terminal region of micro-spherule protein	--	--	--
L.us.o.g.scaffold1.366	30.1708	40.3427	38.6946	27.0423	28.938	26.8514	113.918	97.5566	80.6291	30.9557	36.8753	26.7715	393	551	500	374	346	348	1676	1307	1351	391	546	380	chr1	7246070	7247986	-	L.us.o.g.scaffold1.366	--	K09264 MADS-box transcription factor, plant | (RefSeq) floral homeotic protein DEFICIENS isoform X1 (A)	--	unnamed protein product [Linum tenue]	DEFA_ANTMA RecName: Full=Floral homeotic protein DEFICIENS;	A0A0P0I7J5_MERAN SubName: Full=Apetala 3-like protein {ECO:0000313|EMBL:ALK01327.2};	MADS box transcription factor	GO:0005634,nucleus; GO:0003700,DNA-binding transcription factor activity; GO:0046983,protein dimerization activity; GO:0000977,RNA polymerase II transcription regulatory region sequence-specific DNA binding; GO:0045944,positive regulation of transcription by RNA polymerase II; GO:0003674,molecular_function; GO:0140110,transcription regulator activity; GO:0005488,binding; GO:0005515,protein bindin…	PF00319.21:SRF-type transcription factor (DNA-binding and dimerisation domain)	MADS-MIKC	TF	MADS->MADS-MIKC
L.us.o.g.scaffold1.371	12.5922	4.9894	5.8256	4.7554	4.7716	3.6073	0.1077	0.5915	0.1892	0.1255	0.0535	0.5024	207	86	95	83	72	59	2	10	4	2	1	9	chr1	7295094	7298381	+	L.us.o.g.scaffold1.371	--	K03139 transcription initiation factor TFIIF subunit beta [EC:5.6.2.-] | (RefSeq) general transcription factor IIF subunit 2 (A)	ko03022: Basal transcription factors	unnamed protein product [Linum tenue]	--	E6NU66_JATCU SubName: Full=JHL18I08.10 protein {ECO:0000313|EMBL:BAJ53176.1};	Transcription initiation factor IIF, small subunit (RAP30)	GO:0005674,transcription factor TFIIF complex; GO:0003677,DNA binding; GO:0006367,transcription initiation from RNA polymerase II promoter; GO:0003674,molecular_function; GO:0003676,nucleic acid binding; GO:0005488,binding; GO:0097159,organic cyclic compound binding; GO:1901363,heterocyclic compound binding; GO:0006139,nucleobase-containing compound metabolic process; GO:0006351,transcription, DN…	PF02270.18:TFIIF, beta subunit HTH domain	--	--	--
L.us.o.g.scaffold1.380	9.2449	6.7212	5.6527	1.4988	0.4128	1.4471	24.287	19.3032	9.1309	2.5788	1.3999	4.7287	122	93	74	21	5	19	362	262	155	33	21	68	chr1	7340264	7341595	-	L.us.o.g.scaffold1.380	--	--	--	unnamed protein product [Linum tenue]	--	A0A2P2KAP1_RHIMU RecName: Full=TLC domain-containing protein {ECO:0000259|PROSITE:PS50922};	Uncharacterized conserved protein	GO:0016021,integral component of membrane; GO:0005575,cellular_component; GO:0016020,membrane; GO:0031224,intrinsic component of membrane; GO:0110165,cellular anatomical entity	PF03798.19:TLC domain	--	--	--
L.us.o.g.scaffold1.387	40.0933	23.8098	15.9999	4.3601	9.4562	4.9851	53.6485	51.0377	29.1119	6.6496	9.9632	6.1448	485	302	192	56	105	60	733	635	453	78	137	81	chr1	7420056	7421563	-	L.us.o.g.scaffold1.387	--	K02909 large subunit ribosomal protein L31 | (RefSeq) 50S ribosomal protein L31, chloroplastic (A)	ko03010: Ribosome	unnamed protein product [Linum tenue]	RK31_SPIOL RecName: Full=50S ribosomal protein L31, chloroplastic {ECO:0000303|PubMed:10874046}; AltName: Full=CL31; AltName: Full=Chloroplastic large ribosomal subunit protein bL31c {ECO:0000303|PubMed:28007896}; Flags: Precursor;	B9R7X7_RICCO RecName: Full=50S ribosomal protein L31 {ECO:0000256|RuleBase:RU000564};	--	GO:0009507,chloroplast; GO:0005840,ribosome; GO:0019843,rRNA binding; GO:0003735,structural constituent of ribosome; GO:0006412,translation; GO:0003674,molecular_function; GO:0003676,nucleic acid binding; GO:0003723,RNA binding; GO:0005488,binding; GO:0097159,organic cyclic compound binding; GO:1901363,heterocyclic compound binding; GO:0005198,structural molecule activity; GO:0006518,peptide meta…	PF01197.21:Ribosomal protein L31	--	--	--
L.us.o.g.scaffold1.390	19.9213	14.9898	8.9092	2.0248	2.6023	3.265	20.2178	22.9454	13.5555	2.6604	3.8245	2.3674	417	329	185	45	50	68	478	494	365	54	91	54	chr1	7462301	7463963	+	L.us.o.g.scaffold1.390	--	K00611 ornithine carbamoyltransferase [EC:2.1.3.3] | (RefSeq) ornithine carbamoyltransferase, chloroplastic (A)	ko00220: Arginine biosynthesis; ko01100: Metabolic pathways; ko01110: Biosynthesis of secondary metabolites; ko01230: Biosynthesis of amino acids	unnamed protein product [Linum tenue]	OTC_PEA RecName: Full=Ornithine carbamoyltransferase, chloroplastic; EC=2.1.3.3; AltName: Full=Ornithine transcarbamylase; Short=OTCase; Flags: Precursor;	A0A067KQN5_JATCU RecName: Full=Ornithine carbamoyltransferase {ECO:0000256|ARBA:ARBA00013007}; EC=2.1.3.3 {ECO:0000256|ARBA:ARBA00013007};	Ornithine carbamoyltransferase OTC/ARG3	GO:0009507,chloroplast; GO:0016597,amino acid binding; GO:0004585,ornithine carbamoyltransferase activity; GO:0006526,arginine biosynthetic process; GO:0003674,molecular_function; GO:0005488,binding; GO:0031406,carboxylic acid binding; GO:0043167,ion binding; GO:0043168,anion binding; GO:0003824,catalytic activity; GO:0016740,transferase activity; GO:0016741,transferase activity, transferring one…	PF00185.27:Aspartate/ornithine carbamoyltransferase, Asp/Orn binding domain	--	--	--
L.us.o.g.scaffold1.4	3.4211	7.1599	3.0654	0	0.1035	0.2865	6.4785	13.12	3.1766	0.588	0.418	0.436	36	79	32	0	1	3	77	142	43	6	5	5	chr1	4354419	4355381	+	L.us.o.g.scaffold1.4	--	K20628 expansin | (RefSeq) expansin-A1-like (A)	--	unnamed protein product [Linum tenue]	PNSB4_ARATH RecName: Full=Photosynthetic NDH subunit of subcomplex B 4, chloroplastic {ECO:0000303|PubMed:21785130}; Short=Protein PnsB4 {ECO:0000303|PubMed:21785130}; AltName: Full=NDH DEPENDENT FLOW 6 {ECO:0000303|PubMed:18535009}; AltName: Full=NDH-DEPENDENT CYCLIC ELECTRON FLOW 6 {ECO:0000305}; Flags: Precursor;	A0A067KG99_JATCU SubName: Full=Uncharacterized protein {ECO:0000313|EMBL:KDP31270.1};	--	GO:0009535,chloroplast thylakoid membrane; GO:0016021,integral component of membrane; GO:0010598,NAD(P)H dehydrogenase complex (plastoquinone); GO:0009773,photosynthetic electron transport in photosystem I; GO:0006091,generation of precursor metabolites and energy; GO:0008150,biological_process; GO:0008152,metabolic process; GO:0009767,photosynthetic electron transport chain; GO:0009987,cellular …	--	--	--	--
L.us.o.g.scaffold1.401	0.5828	0.7327	0.4005	1.1477	0.7503	1.3578	0.774	0.1545	0.4325	0.519	0.3496	0.8751	22	29	15	46	26	51	33	6	21	19	15	36	chr1	7579232	7581222	-	L.us.o.g.scaffold1.401	--	K23050 phenylcoumaran benzylic ether reductase [EC:1.3.1.-] | (RefSeq) translation initiation factor IF-2 (A)	--	unnamed protein product [Linum tenue]	--	A0A1I9W098_POPTO SubName: Full=NADH/NADPH oxidoreductase {ECO:0000313|EMBL:APA20232.1};	--	--	--	--	--	--
L.us.o.g.scaffold1.417	14.3477	17.9446	19.2966	42.7291	32.3695	46.4371	8.6509	11.1245	15.2765	29.8547	31.7948	39.3667	395	518	527	1249	818	1272	269	315	541	797	995	1181	chr1	7763169	7765782	-	L.us.o.g.scaffold1.417	--	K12309 beta-galactosidase [EC:3.2.1.23] | (Kazusa) Lj3g3v0323160.1; - (A)	ko00052: Galactose metabolism; ko00511: Other glycan degradation; ko00531: Glycosaminoglycan degradation; ko00600: Sphingolipid metabolism; ko00604: Glycosphingolipid biosynthesis - ganglio series; ko01100: Metabolic pathways	hypothetical protein JCGZ_04404 [Jatropha curcas]	IDD2_ARATH RecName: Full=Zinc finger protein GAI-ASSOCIATED FACTOR 1 {ECO:0000303|PubMed:25035403}; AltName: Full=Protein indeterminate-domain 2 {ECO:0000303|PubMed:16784536};	A0A067L2Z9_JATCU RecName: Full=C2H2-type domain-containing protein {ECO:0000259|PROSITE:PS50157};	FOG: Zn-finger	GO:0005634,nucleus; GO:0003677,DNA binding; GO:0003700,DNA-binding transcription factor activity; GO:0046872,metal ion binding; GO:0010336,gibberellic acid homeostasis; GO:0009740,gibberellic acid mediated signaling pathway; GO:0009937,regulation of gibberellic acid mediated signaling pathway; GO:0006355,regulation of transcription, DNA-templated; GO:0003674,molecular_function; GO:0003676,nucleic…	PF00096.29:Zinc finger, C2H2 type	C2H2	TF	C2H2
L.us.o.g.scaffold1.418	14.6504	34.465	18.7067	9.8121	2.1281	8.5075	41.7953	34.1859	22.019	5.0361	6.8738	4.1827	45	111	57	32	6	26	145	108	87	15	24	14	chr1	7780780	7781178	-	L.us.o.g.scaffold1.418	--	--	--	uncharacterized protein LOC109009518 [Juglans regia]	--	A0A2I4GNT7_JUGRE SubName: Full=uncharacterized protein LOC109009518 {ECO:0000313|RefSeq:XP_018845562.1};	--	GO:0005789,endoplasmic reticulum membrane; GO:0016021,integral component of membrane; GO:0005575,cellular_component; GO:0005622,intracellular anatomical structure; GO:0005737,cytoplasm; GO:0005783,endoplasmic reticulum; GO:0012505,endomembrane system; GO:0016020,membrane; GO:0031090,organelle membrane; GO:0031984,organelle subcompartment; GO:0042175,nuclear outer membrane-endoplasmic reticulum me…	PF11779.11:Small subunit of serine palmitoyltransferase-like	--	--	--
L.us.o.g.scaffold1.427	11.823	11.79	5.7068	2.4302	4.7619	4.1996	20.1682	16.6062	12.5742	4.2098	4.3535	5.0538	614	642	294	134	227	217	1183	887	840	212	257	286	chr1	7857443	7865399	-	L.us.o.g.scaffold1.427	--	--	--	LOW QUALITY PROTEIN: hypothetical protein CFOL_v3_27828, partial [Cephalotus follicularis]	OP24B_ARATH RecName: Full=Outer envelope pore protein 24B, chloroplastic; AltName: Full=Chloroplastic outer envelope pore protein of 24 kDa B;	A0A1Q3CVX5_CEPFO SubName: Full=Uncharacterized protein {ECO:0000313|EMBL:GAV84384.1}; Flags: Fragment;	--	GO:0009507,chloroplast; GO:0009941,chloroplast envelope; GO:0034426,etioplast membrane; GO:0031359,integral component of chloroplast outer membrane; GO:0009536,plastid; GO:0046930,pore complex; GO:0015288,porin activity; GO:0022843,voltage-gated cation channel activity; GO:0034765,regulation of ion transmembrane transport; GO:0003674,molecular_function; GO:0005215,transporter activity; GO:0015267…	--	--	--	--
L.us.o.g.scaffold1.434	78.3993	61.176	58.5548	26.1795	30.2818	30.9216	210.445	108.217	121.618	45.5702	37.7245	31.5037	660	540	489	234	234	259	2001	937	1317	372	361	289	chr1	7977225	7977806	+	L.us.o.g.scaffold1.434	--	K01358 ATP-dependent Clp protease, protease subunit [EC:3.4.21.92] | (RefSeq) ATP-dependent Clp protease proteolytic subunit 6, chloroplastic-like isoform X1 (A)	--	hypothetical protein D8674_032872 [Pyrus ussuriensis x Pyrus communis]	--	A0A5N5HMN3_9ROSA SubName: Full=Uncharacterized protein {ECO:0000313|EMBL:KAB2628077.1};	--	GO:0016021,integral component of membrane; GO:0005575,cellular_component; GO:0016020,membrane; GO:0031224,intrinsic component of membrane; GO:0110165,cellular anatomical entity	PF06708.14:Protein of unknown function (DUF1195)	--	--	--
L.us.o.g.scaffold1.438	9.352	6.2403	4.5138	0.7159	0.882	1.1126	8.8066	7.0203	7.4757	0.9883	1.0902	1.6376	566	396	271	46	49	67	602	437	582	58	75	108	chr1	8014916	8018467	+	L.us.o.g.scaffold1.438	--	--	--	unnamed protein product [Linum tenue]	--	B9GRZ2_POPTR RecName: Full=VARLMGL domain-containing protein {ECO:0000259|Pfam:PF14383};	--	--	PF14383.9:DUF761-associated sequence motif	--	--	--
L.us.o.g.scaffold1.447	1.9836	1.8399	3.2596	4.1459	4.0259	3.1133	4.1138	2.9325	2.4715	4.0351	3.1075	3.3414	73	71	119	162	136	114	171	111	117	144	130	134	chr1	8109898	8111915	+	L.us.o.g.scaffold1.447	--	K15639 PHYB activation tagged suppressor 1 [EC:1.14.-.-] | (RefSeq) cytochrome P450 734A1 (A)	ko00905: Brassinosteroid biosynthesis; ko01110: Biosynthesis of secondary metabolites	unnamed protein product [Linum tenue]	C734A_ARATH RecName: Full=Cytochrome P450 734A1; EC=1.14.-.-; AltName: Full=Protein PHYB ACTIVATION-TAGGED SUPPRESSOR 1;	A0A3N7EXP0_POPTR SubName: Full=Uncharacterized protein {ECO:0000313|EMBL:RQO89959.1};	Cytochrome P450 CYP4/CYP19/CYP26 subfamilies	GO:0016021,integral component of membrane; GO:0020037,heme binding; GO:0005506,iron ion binding; GO:0004497,monooxygenase activity; GO:0016705,oxidoreductase activity, acting on paired donors, with incorporation or reduction of molecular oxygen; GO:0008395,steroid hydroxylase activity; GO:0010268,brassinosteroid homeostasis; GO:0016131,brassinosteroid metabolic process; GO:0040008,regulation of g…	PF00067.25:Cytochrome P450	--	--	--
L.us.o.g.scaffold1.451	38.2399	34.7176	20.9261	15.1548	11.3617	16.3218	48.6741	48.9128	39.5724	10.96	12.1456	10.4366	770	733	418	324	210	327	1107	1013	1025	214	278	229	chr1	8147321	8149285	-	L.us.o.g.scaffold1.451	--	K14503 brassinosteroid resistant 1/2 | (RefSeq) protein BRASSINAZOLE-RESISTANT 1 (A)	ko04075: Plant hormone signal transduction	protein BRASSINAZOLE-RESISTANT 1 [Manihot esculenta]	BZR2_ARATH RecName: Full=Protein BRASSINAZOLE-RESISTANT 2 {ECO:0000303|PubMed:11970900}; AltName: Full=Protein 107; AltName: Full=Protein BIN2 SUBSTRATE 1 {ECO:0000303|PubMed:12427989}; AltName: Full=Protein BRI1-EMS-SUPPRESSOR 1 {ECO:0000303|PubMed:12007405};	A0A2C9U014_MANES RecName: Full=BES1_N domain-containing protein {ECO:0000259|Pfam:PF05687};	--	GO:0005737,cytoplasm; GO:0005634,nucleus; GO:0003677,DNA binding; GO:0003700,DNA-binding transcription factor activity; GO:0009742,brassinosteroid mediated signaling pathway; GO:0071367,cellular response to brassinosteroid stimulus; GO:1904961,quiescent center organization; GO:0006351,transcription, DNA-templated; GO:0003674,molecular_function; GO:0003676,nucleic acid binding; GO:0005488,binding;…	PF05687.16:BES1/BZR1 plant transcription factor, N-terminal	BES1	TF	BES1
L.us.o.g.scaffold1.462	88.7761	47.4568	38.4497	2.6144	3.6961	4.6499	73.9117	120.45	73.9694	6.6265	11.3056	5.2363	1727	968	742	54	66	90	1624	2410	1851	125	250	111	chr1	8344227	8345252	+	L.us.o.g.scaffold1.462	--	K20893 probable galacturonosyltransferase-like 1 [EC:2.4.1.-] | (RefSeq) probable galacturonosyltransferase-like 1 (A)	--	probable galacturonosyltransferase-like 1 [Manihot esculenta]	GATL1_ARATH RecName: Full=Probable galacturonosyltransferase-like 1; EC=2.4.1.-; AltName: Full=Protein GAOLAOZHUANGREN 1; AltName: Full=Protein PARVUS;	A0A2C9U0X5_MANES RecName: Full=Hexosyltransferase {ECO:0000256|RuleBase:RU362027}; EC=2.4.1.- {ECO:0000256|RuleBase:RU362027};	--	GO:0005783,endoplasmic reticulum; GO:0005789,endoplasmic reticulum membrane; GO:0005794,Golgi apparatus; GO:0016021,integral component of membrane; GO:0047262,polygalacturonate 4-alpha-galacturonosyltransferase activity; GO:0052386,cell wall thickening; GO:0010417,glucuronoxylan biosynthetic process; GO:0048366,leaf development; GO:0032504,multicellular organism reproduction; GO:0045489,pectin bi…	PF01501.23:Glycosyl transferase family 8	--	--	--
L.us.o.g.scaffold1.468	6.7968	6.7719	6.8133	1.6451	0.9101	1.9463	5.278	2.1043	2.8042	0.7048	0.4343	0.8711	179	187	178	46	22	51	157	57	95	18	13	25	chr1	8415801	8432259	+	L.us.o.g.scaffold1.468	--	K03327 multidrug resistance protein, MATE family | (RefSeq) protein DETOXIFICATION 33-like (A)	--	unnamed protein product [Linum tenue]	DTX33_ARATH RecName: Full=Protein DETOXIFICATION 33 {ECO:0000303|PubMed:11739388}; Short=AtDTX33 {ECO:0000303|PubMed:11739388}; AltName: Full=Multidrug and toxic compound extrusion protein 33 {ECO:0000305}; Short=MATE protein 33 {ECO:0000305};	A0A7J7GQ20_CAMSI SubName: Full=Uncharacterized protein {ECO:0000313|EMBL:KAF5942899.1};	Uncharacterized membrane protein, predicted efflux pump	GO:0016021,integral component of membrane; GO:0016020,membrane; GO:0005634,nucleus; GO:0000325,plant-type vacuole; GO:0015297,antiporter activity; GO:0022857,transmembrane transporter activity; GO:0042910,xenobiotic transmembrane transporter activity; GO:1990961,xenobiotic detoxification by transmembrane export across the plasma membrane; GO:0003674,molecular_function; GO:0005215,transporter acti…	PF01554.21:MatE	--	--	--
L.us.o.g.scaffold1.469	45.2312	45.2947	17.7221	10.4894	10.1341	10.25	48.3955	50.698	35.1294	13.3775	15.3534	12.7657	1060	1113	412	261	218	239	1281	1222	1059	304	409	326	chr1	8464261	8465673	+	L.us.o.g.scaffold1.469	--	K02996 small subunit ribosomal protein S9 | (RefSeq) 30S ribosomal protein S9, chloroplastic (A)	ko03010: Ribosome	unnamed protein product [Linum tenue]	RR9_ARATH RecName: Full=30S ribosomal protein S9, chloroplastic; Flags: Precursor;	B9R7N5_RICCO SubName: Full=Ribosomal protein S9, putative {ECO:0000313|EMBL:EEF52515.1};	Mitochondrial/chloroplast ribosomal protein S9	GO:0009507,chloroplast; GO:0009941,chloroplast envelope; GO:0009570,chloroplast stroma; GO:0005739,mitochondrion; GO:0000312,plastid small ribosomal subunit; GO:0015935,small ribosomal subunit; GO:0003729,mRNA binding; GO:0003723,RNA binding; GO:0019843,rRNA binding; GO:0003735,structural constituent of ribosome; GO:0006412,translation; GO:0003674,molecular_function; GO:0003676,nucleic acid bindi…	PF00380.22:Ribosomal protein S9/S16	--	--	--
L.us.o.g.scaffold1.485	11.3667	19.3324	24.0242	5.2457	6.109	2.4372	7.8497	5.4889	18.4975	4.259	7.233	4.6244	300	535	629	147	148	64	234	149	628	109	217	133	chr1	8618844	8620399	-	L.us.o.g.scaffold1.485	--	--	--	unnamed protein product [Linum tenue]	REM16_ARATH RecName: Full=B3 domain-containing protein REM16; AltName: Full=Auxin response factor 36; AltName: Full=Protein REPRODUCTIVE MERISTEM 16;	B9GNZ5_POPTR SubName: Full=Uncharacterized protein {ECO:0000313|EMBL:PNT49442.1};	--	GO:0005634,nucleus; GO:0000325,plant-type vacuole; GO:0003677,DNA binding; GO:0003674,molecular_function; GO:0003676,nucleic acid binding; GO:0005488,binding; GO:0097159,organic cyclic compound binding; GO:1901363,heterocyclic compound binding; GO:0005575,cellular_component; GO:0005622,intracellular anatomical structure; GO:0043226,organelle; GO:0043227,membrane-bounded organelle; GO:0043229,intr…	PF02362.24:B3 DNA binding domain	B3	TF	B3->B3
L.us.o.g.scaffold1.49	22.3095	13.9953	7.642	3.366	2.7136	1.9592	22.4368	22.5332	15.2385	2.0662	3.9538	3.4288	412	271	140	66	46	36	468	428	362	37	83	69	chr1	4555826	4556869	-	L.us.o.g.scaffold1.49	--	K19032 30S ribosomal protein 3 | (RefSeq) 30S ribosomal protein 3-1, chloroplastic (A)	--	unnamed protein product [Linum tenue]	RRP31_ARATH RecName: Full=30S ribosomal protein 3-1, chloroplastic; AltName: Full=Plastid-specific 30S ribosomal protein 3-1; Short=PSRP-3 1; Flags: Precursor;	A0A5N5LPS7_9ROSI SubName: Full=Uncharacterized protein {ECO:0000313|EMBL:KAB5544749.1};	--	GO:0009507,chloroplast; GO:0009570,chloroplast stroma; GO:0009535,chloroplast thylakoid membrane; GO:0005739,mitochondrion; GO:0005840,ribosome; GO:0009579,thylakoid; GO:0003735,structural constituent of ribosome; GO:0032544,plastid translation; GO:0003674,molecular_function; GO:0005198,structural molecule activity; GO:0006412,translation; GO:0006518,peptide metabolic process; GO:0006807,nitrogen…	PF04839.16:Plastid and cyanobacterial ribosomal protein (PSRP-3 / Ycf65)	--	--	--
L.us.o.g.scaffold1.498	54.682	40.2838	36.0196	7.6339	7.5864	6.9989	91.5716	67.1508	58.8389	11.4196	17.7759	9.4286	479	370	313	71	61	61	906	605	663	97	177	90	chr1	8747247	8747708	-	L.us.o.g.scaffold1.498	--	--	--	unnamed protein product [Linum tenue]	--	A0A836XWS3_9ROSI SubName: Full=DNAJ heat shock N-terminal domain-containing protein {ECO:0000313|EMBL:KAG5230934.1};	--	--	--	--	--	--
L.us.o.g.scaffold1.5	200.653	192.494	96.1842	25.6431	27.6188	26.8729	229.399	210.861	136.564	38.3758	37.8284	21.7314	4923	4952	2341	668	622	656	6357	5321	4310	913	1055	581	chr1	4356669	4358135	+	L.us.o.g.scaffold1.5	--	K08910 light-harvesting complex I chlorophyll a/b binding protein 4 | (RefSeq) chlorophyll a-b binding protein 4, chloroplastic (A)	ko00196: Photosynthesis - antenna proteins; ko01100: Metabolic pathways	Chlorophyll A-B binding protein [Macleaya cordata]	CA4_ARATH RecName: Full=Chlorophyll a-b binding protein 4, chloroplastic {ECO:0000303|PubMed:10366881}; AltName: Full=LHCI type III CAB-4; Flags: Precursor;	A0A200QES6_9MAGN RecName: Full=Chlorophyll a-b binding protein, chloroplastic {ECO:0000256|RuleBase:RU363080};	--	GO:0009507,chloroplast; GO:0009941,chloroplast envelope; GO:0009534,chloroplast thylakoid; GO:0009535,chloroplast thylakoid membrane; GO:0005829,cytosol; GO:0016021,integral component of membrane; GO:0009522,photosystem I; GO:0009579,thylakoid; GO:0016168,chlorophyll binding; GO:0046872,metal ion binding; GO:0003729,mRNA binding; GO:0019904,protein domain specific binding; GO:0009768,photosynthes…	PF00504.24:Chlorophyll A-B binding protein	--	--	--
L.us.o.g.scaffold1.50	0	0	0	2.5757	0.884	1.5404	0.1064	0.1169	0.2803	0.7438	1.2161	1.0756	0	0	0	91	27	51	4	4	12	24	46	39	chr1	4557672	4561274	+	L.us.o.g.scaffold1.50	--	K03695 ATP-dependent Clp protease ATP-binding subunit ClpB | (RefSeq) chaperone protein ClpB1-like (A)	--	unnamed protein product [Linum tenue]	ALMT4_ARATH RecName: Full=Aluminum-activated malate transporter 4; Short=AtALMT4;	A0A7N2KQI2_QUELO SubName: Full=Uncharacterized protein {ECO:0000313|EnsemblPlants:QL01p044072:mrna};	Predicted membrane protein	GO:0016021,integral component of membrane; GO:0009705,plant-type vacuole membrane; GO:0005773,vacuole; GO:0005253,anion channel activity; GO:0071423,malate transmembrane transport; GO:0090332,stomatal closure; GO:0003674,molecular_function; GO:0005215,transporter activity; GO:0005216,ion channel activity; GO:0008509,anion transmembrane transporter activity; GO:0015075,ion transmembrane transporte…	PF11744.11:Aluminium activated malate transporter	--	--	--
L.us.o.g.scaffold1.500	5.0669	7.9075	6.7909	1.7896	2.3836	2.7199	4.7919	5.0383	3.9837	1.0688	1.2157	1.2681	88	144	117	33	38	47	94	90	89	18	24	24	chr1	8777700	8780220	+	L.us.o.g.scaffold1.500	--	K00963 UTP--glucose-1-phosphate uridylyltransferase [EC:2.7.7.9] | (RefSeq) UTP--glucose-1-phosphate uridylyltransferase-like (A)	ko00040: Pentose and glucuronate interconversions; ko00052: Galactose metabolism; ko00500: Starch and sucrose metabolism; ko00520: Amino sugar and nucleotide sugar metabolism; ko01100: Metabolic pathways; ko01110: Biosynthesis of secondary metabolites; ko01240: Biosynthesis of cofactors; ko01250: Biosynthesis of nucleotide sugars	unnamed protein product [Linum tenue]	Y5270_ARATH RecName: Full=B3 domain-containing protein At5g42700;	A0A1U8KMB4_GOSHI SubName: Full=B3 domain-containing protein At5g42700-like isoform X1 {ECO:0000313|RefSeq:XP_016701849.1};	--	GO:0005634,nucleus; GO:0003677,DNA binding; GO:0003674,molecular_function; GO:0003676,nucleic acid binding; GO:0005488,binding; GO:0097159,organic cyclic compound binding; GO:1901363,heterocyclic compound binding; GO:0005575,cellular_component; GO:0005622,intracellular anatomical structure; GO:0043226,organelle; GO:0043227,membrane-bounded organelle; GO:0043229,intracellular organelle; GO:0043231…	PF02362.24:B3 DNA binding domain	B3	TF	B3->B3
L.us.o.g.scaffold1.502	5.5305	2.3975	2.6355	0.6156	0.5477	1.0864	5.2082	2.9819	3.6936	0.8037	0.3538	0.1846	220	100	104	26	20	43	234	122	189	31	16	8	chr1	8787893	8791791	+	L.us.o.g.scaffold1.502	--	K17500 integrin-linked kinase-associated serine/threonine phosphatase 2C [EC:3.1.3.16] | (RefSeq) probable protein phosphatase 2C 69 (A)	--	unnamed protein product [Linum tenue]	P2C12_ARATH RecName: Full=Probable protein phosphatase 2C 12; Short=AtPP2C12; EC=3.1.3.16;	A0A061FAY0_THECC SubName: Full=Phosphatase 2C family protein isoform 1 {ECO:0000313|EMBL:EOY14510.1};	Serine/threonine protein phosphatase	GO:0046872,metal ion binding; GO:0017018,myosin phosphatase activity; GO:0004722,protein serine/threonine phosphatase activity; GO:0035970,peptidyl-threonine dephosphorylation; GO:0003674,molecular_function; GO:0005488,binding; GO:0043167,ion binding; GO:0043169,cation binding; GO:0003824,catalytic activity; GO:0004721,phosphoprotein phosphatase activity; GO:0016787,hydrolase activity; GO:0016788…	PF00481.24:Protein phosphatase 2C	--	--	--
L.us.o.g.scaffold1.508	13.0011	13.9287	8.9994	3.1429	4.0131	2.4827	20.259	15.5058	11.7915	5.229	4.5369	4.6133	300	337	206	77	85	57	528	368	350	117	119	116	chr1	8847373	8849425	+	L.us.o.g.scaffold1.508	--	K16251 DNA-directed RNA polymerase V subunit 1 [EC:2.7.7.6] | (RefSeq) DNA-directed RNA polymerase V subunit 1 (A)	ko03020: RNA polymerase	unnamed protein product [Linum tenue]	DCL_SOLLC RecName: Full=Protein DCL, chloroplastic; AltName: Full=Defective chloroplasts and leaves protein; Flags: Precursor;	B9R7B7_RICCO SubName: Full=DCL protein, chloroplast, putative {ECO:0000313|EMBL:EEF52397.1};	--	GO:0009507,chloroplast; GO:0009658,chloroplast organization; GO:1901259,chloroplast rRNA processing; GO:0006996,organelle organization; GO:0008150,biological_process; GO:0009657,plastid organization; GO:0009987,cellular process; GO:0016043,cellular component organization; GO:0071840,cellular component organization or biogenesis; GO:0006139,nucleobase-containing compound metabolic process; GO:0006…	PF11523.11:Protein of unknown function (DUF3223)	--	--	--
L.us.o.g.scaffold1.53	0	0	0	5.8767	3.2199	4.6209	0	0	0	2.4384	0.9823	4.4603	0	0	0	95	45	70	0	0	0	36	17	74	chr1	4579722	4581176	-	L.us.o.g.scaffold1.53	--	--	--	hypothetical protein JCGZ_18304 [Jatropha curcas]	PCR2_ARATH RecName: Full=Protein PLANT CADMIUM RESISTANCE 2; Short=AtPCR2;	A0A067K2W7_JATCU SubName: Full=Uncharacterized protein {ECO:0000313|EMBL:KDP29383.1};	--	GO:0016021,integral component of membrane; GO:0005886,plasma membrane; GO:0006979,response to oxidative stress; GO:0006950,response to stress; GO:0008150,biological_process; GO:0050896,response to stimulus; GO:0005575,cellular_component; GO:0016020,membrane; GO:0031224,intrinsic component of membrane; GO:0110165,cellular anatomical entity; GO:0071944,cell periphery	PF04749.20:PLAC8 family	--	--	--
L.us.o.g.scaffold1.54	0	0	0	1.2367	1.6689	7.2584	0	0	0.2835	8.0494	2.6311	6.6274	0	0	0	18	21	99	0	0	5	107	41	99	chr1	4584057	4586928	+	L.us.o.g.scaffold1.54	--	K23541 Ca2+/H+ antiporter, TMEM165/GDT1 family | (RefSeq) GDT1-like protein 4 (A)	--	unnamed protein product [Linum tenue]	GDT15_ARATH RecName: Full=GDT1-like protein 5;	A0A6J1BKQ9_9ROSI RecName: Full=GDT1 family protein {ECO:0000256|RuleBase:RU365102};	Predicted membrane protein	GO:0005783,endoplasmic reticulum; GO:0005794,Golgi apparatus; GO:0016021,integral component of membrane; GO:0015085,calcium ion transmembrane transporter activity; GO:0005384,manganese ion transmembrane transporter activity; GO:0046873,metal ion transmembrane transporter activity; GO:0070588,calcium ion transmembrane transport; GO:0032468,Golgi calcium ion homeostasis; GO:0032472,Golgi calcium io…	PF01169.22:Uncharacterized protein family UPF0016	--	--	--
L.us.o.g.scaffold1.57	10.4216	14.8625	7.4619	7.7515	11.4067	8.9082	15.0046	16.1933	15.7113	29.8317	27.419	22.1219	214	320	152	169	215	182	348	342	415	594	640	495	chr1	4592618	4594183	-	L.us.o.g.scaffold1.57	--	K14491 two-component response regulator ARR-B family | (RefSeq) two-component response regulator ARR2 isoform X1 (A)	ko04075: Plant hormone signal transduction	transcription factor HHO3-like isoform X1 [Hevea brasiliensis]	HHO2_ARATH RecName: Full=Transcription factor HHO2 {ECO:0000305}; AltName: Full=MYB-domain transcription factor HHO2 {ECO:0000305}; AltName: Full=Protein HRS1 HOMOLOG 2 {ECO:0000303|PubMed:27016098};	A0A4U5QVE9_POPAL SubName: Full=Transcription factor LUX-like isoform X1 {ECO:0000313|EMBL:TKS15094.1};	--	GO:0005634,nucleus; GO:0003700,DNA-binding transcription factor activity; GO:0001217,DNA-binding transcription repressor activity; GO:0000976,transcription regulatory region sequence-specific DNA binding; GO:0071456,cellular response to hypoxia; GO:0055062,phosphate ion homeostasis; GO:0006355,regulation of transcription, DNA-templated; GO:0009737,response to abscisic acid; GO:0003674,molecular_f…	PF00249.34:Myb-like DNA-binding domain	GARP-G2-like	TF	GARP->GARP-G2-like
L.us.o.g.scaffold1.67	0.8515	2.9139	1.5147	0.3302	0	0.1007	2.7937	1.0714	0.4283	0.6198	0.1763	0.1379	17	61	30	7	0	2	63	22	11	12	4	3	chr1	4640213	4641265	-	L.us.o.g.scaffold1.67	--	K09287 RAV-like factor | (RefSeq) AP2/ERF and B3 domain-containing transcription factor RAV1 (A)	--	unnamed protein product [Linum tenue]	RAV1_ARATH RecName: Full=AP2/ERF and B3 domain-containing transcription factor RAV1; AltName: Full=Ethylene-responsive transcription factor RAV1; AltName: Full=Protein RELATED TO ABI3/VP1 1;	A0A2C9UJZ4_MANES SubName: Full=Uncharacterized protein {ECO:0000313|EMBL:OAY31266.1};	--	GO:0005634,nucleus; GO:0003677,DNA binding; GO:0003700,DNA-binding transcription factor activity; GO:0000976,transcription regulatory region sequence-specific DNA binding; GO:0071456,cellular response to hypoxia; GO:0009873,ethylene-activated signaling pathway; GO:0048527,lateral root development; GO:0048366,leaf development; GO:0009910,negative regulation of flower development; GO:0045892,negati…	PF02362.24:B3 DNA binding domain	AP2/ERF-RAV	TF	AP2/ERF->AP2/ERF-RAV
L.us.o.g.scaffold1.7	117.897	101.894	50.433	16.0739	16.7682	12.7177	67.4307	74.1527	51.6438	12.5558	23.3861	12.4172	4435	4019	1882	642	579	476	2865	2869	2499	458	1000	509	chr1	4362687	4365266	+	L.us.o.g.scaffold1.7	--	K10960 geranylgeranyl diphosphate/geranylgeranyl-bacteriochlorophyllide a reductase [EC:1.3.1.83 1.3.1.111] | (RefSeq) geranylgeranyl diphosphate reductase, chloroplastic (A)	ko00860: Porphyrin metabolism; ko00900: Terpenoid backbone biosynthesis; ko01100: Metabolic pathways; ko01110: Biosynthesis of secondary metabolites	unnamed protein product [Linum tenue]	CHLP_ARATH RecName: Full=Geranylgeranyl diphosphate reductase, chloroplastic; EC=1.3.1.83; AltName: Full=Geranylgeranyl reductase; Flags: Precursor;	A0A067KHH2_JATCU RecName: Full=Geranylgeranyl diphosphate reductase {ECO:0000256|ARBA:ARBA00012380}; EC=1.3.1.83 {ECO:0000256|ARBA:ARBA00012380}; AltName: Full=Geranylgeranyl reductase {ECO:0000256|ARBA:ARBA00033069};	--	GO:0009507,chloroplast; GO:0009941,chloroplast envelope; GO:0031969,chloroplast membrane; GO:0009534,chloroplast thylakoid; GO:0009535,chloroplast thylakoid membrane; GO:0005739,mitochondrion; GO:0102067,geranylgeranyl diphosphate reductase activity; GO:0045550,geranylgeranyl reductase activity; GO:0015995,chlorophyll biosynthetic process; GO:0015979,photosynthesis; GO:0010189,vitamin E biosynthe…	PF01494.22:FAD binding domain	--	--	--
L.us.o.g.scaffold1.73	1.781	3.3375	2.4252	1.03	0.5106	0.9735	0.5533	0.4861	0.7287	0.3222	0.8246	0.7168	57	112	77	35	15	31	20	16	30	10	30	25	chr1	4727525	4730819	+	L.us.o.g.scaffold1.73	--	K22484 transcriptional regulator CBF1 | (RefSeq) transcription factor bHLH106-like (A)	--	unnamed protein product [Linum tenue]	BH030_ARATH RecName: Full=Transcription factor bHLH30; AltName: Full=Basic helix-loop-helix protein 30; Short=AtbHLH30; Short=bHLH 30; AltName: Full=Transcription factor EN 53; AltName: Full=bHLH transcription factor bHLH030;	A0A6P4B1K0_ZIZJJ SubName: Full=transcription factor bHLH30 {ECO:0000313|RefSeq:XP_015895685.2};	--	GO:0005634,nucleus; GO:0003677,DNA binding; GO:0003700,DNA-binding transcription factor activity; GO:0046983,protein dimerization activity; GO:0006355,regulation of transcription, DNA-templated; GO:0003674,molecular_function; GO:0003676,nucleic acid binding; GO:0005488,binding; GO:0097159,organic cyclic compound binding; GO:1901363,heterocyclic compound binding; GO:0140110,transcription regulator…	PF00010.29:Helix-loop-helix DNA-binding domain	bHLH	TF	bHLH
L.us.o.g.scaffold1.78	8.2272	9.4053	8.1287	2.5145	2.3743	0.9309	5.4993	6.7277	6.6076	2.079	3.3073	1.5	151	181	148	49	40	17	114	127	156	37	69	30	chr1	4756124	4758227	-	L.us.o.g.scaffold1.78	--	K08360 transmembrane ascorbate-dependent reductase [EC:7.2.1.3] | (RefSeq) probable transmembrane ascorbate ferrireductase 4 (A)	--	unnamed protein product [Linum tenue]	ACFR4_ARATH RecName: Full=Probable transmembrane ascorbate ferrireductase 4; EC=7.2.1.3 {ECO:0000250|UniProtKB:Q8L856}; AltName: Full=Artb561-4; AltName: Full=Cytochrome b-561D; AltName: Full=Protein b561A.tha6;	A0A7J7GK27_CAMSI RecName: Full=Cytochrome b561 domain-containing protein {ECO:0000259|PROSITE:PS50939};	Cytochrome b	GO:0016021,integral component of membrane; GO:0046872,metal ion binding; GO:0016491,oxidoreductase activity; GO:0140571,transmembrane ascorbate ferrireductase activity; GO:0003674,molecular_function; GO:0005488,binding; GO:0043167,ion binding; GO:0043169,cation binding; GO:0003824,catalytic activity; GO:0016722,oxidoreductase activity, acting on metal ions; GO:0005575,cellular_component; GO:00160…	PF03188.19:Eukaryotic cytochrome b561	--	--	--
L.us.o.g.scaffold1.83	44.3782	59.6271	56.9396	85.9765	85.5622	83.8509	31.9464	50.3608	73.6391	74.317	112.02	92.282	1316	1854	1675	2707	2329	2474	1070	1536	2809	2137	3776	2982	chr1	4786163	4787726	+	L.us.o.g.scaffold1.83	--	K23260 scopoletin glucosyltransferase [EC:2.4.1.128] | (RefSeq) scopoletin glucosyltransferase-like (A)	ko00999: Biosynthesis of various plant secondary metabolites; ko01110: Biosynthesis of secondary metabolites	UDP-glycosyltransferase 1 [Linum usitatissimum]	U89B2_STERE RecName: Full=UDP-glycosyltransferase 89B2 {ECO:0000303|PubMed:15610349}; EC=2.4.1.- {ECO:0000305};	I2BHC6_LINUS RecName: Full=Glycosyltransferase {ECO:0000256|RuleBase:RU362057}; EC=2.4.1.- {ECO:0000256|RuleBase:RU362057};	UDP-glucuronosyl and UDP-glucosyl transferase	GO:0008194,UDP-glycosyltransferase activity; GO:0003674,molecular_function; GO:0003824,catalytic activity; GO:0016740,transferase activity; GO:0016757,transferase activity, transferring glycosyl groups	PF00201.21:UDP-glucoronosyl and UDP-glucosyl transferase	--	--	--
L.us.o.g.scaffold1.86	2.699	1.0578	0.3541	0	0	0.0743	1.3257	1.4019	2.17	0.0191	0.0651	0	146	60	19	0	0	4	81	78	151	1	4	0	chr1	4790380	4795162	-	L.us.o.g.scaffold1.86	--	K11274 chromosome transmission fidelity protein 4 | (RefSeq) WD repeat and HMG-box DNA-binding protein 1 (A)	--	unnamed protein product [Linum tenue]	ENOL1_ARATH RecName: Full=Protein ENHANCER OF LHP1 1 {ECO:0000303|PubMed:28428341};	A0A6A6NAX7_HEVBR SubName: Full=Uncharacterized protein {ECO:0000313|EMBL:KAF2321379.1};	WD40 repeat protein	GO:0043596,nuclear replication fork; GO:0005634,nucleus; GO:0003682,chromatin binding; GO:0006281,DNA repair; GO:0006261,DNA-dependent DNA replication; GO:0000278,mitotic cell cycle; GO:0061087,positive regulation of histone H3-K27 methylation; GO:0009733,response to auxin; GO:0003674,molecular_function; GO:0005488,binding; GO:0006139,nucleobase-containing compound metabolic process; GO:0006259,D…	PF12341.11:Minichromosome loss protein, Mcl1, middle region	--	--	--
L.us.o.g.scaffold1.9	42.9985	41.2561	20.603	10.4405	11.1802	9.4875	46.1587	53.426	38.2069	8.8864	14.247	5.3645	993	999	472	256	237	218	1204	1269	1135	199	374	135	chr1	4382471	4383688	+	L.us.o.g.scaffold1.9	--	K00026 malate dehydrogenase [EC:1.1.1.37] | (RefSeq) malate dehydrogenase, chloroplastic (A)	ko00020: Citrate cycle (TCA cycle); ko00270: Cysteine and methionine metabolism; ko00620: Pyruvate metabolism; ko00630: Glyoxylate and dicarboxylate metabolism; ko00710: Carbon fixation in photosynthetic organisms; ko01100: Metabolic pathways; ko01110: Biosynthesis of secondary metabolites; ko01200: Carbon metabolism	unnamed protein product [Linum tenue]	MDHP_ARATH RecName: Full=Malate dehydrogenase, chloroplastic {ECO:0000305}; EC=1.1.1.37; AltName: Full=Chloroplastic malate dehydrogenase {ECO:0000303|PubMed:20876337}; Short=Chloroplastic MDH {ECO:0000305}; Short=cpNAD-MDH {ECO:0000303|PubMed:20876337}; AltName: Full=Plastidic NAD-dependent malate dehydrogenase {ECO:0000305}; Short=pNAD-MDH {ECO:0000305}; Flags: Precursor;	B9RLY1_RICCO RecName: Full=Malate dehydrogenase {ECO:0000256|ARBA:ARBA00012995}; EC=1.1.1.37 {ECO:0000256|ARBA:ARBA00012995};	NAD-dependent malate dehydrogenase	GO:0048046,apoplast; GO:0009507,chloroplast; GO:0009941,chloroplast envelope; GO:0009706,chloroplast inner membrane; GO:0009570,chloroplast stroma; GO:0005737,cytoplasm; GO:0005829,cytosol; GO:0005739,mitochondrion; GO:0000325,plant-type vacuole; GO:0009536,plastid; GO:0009532,plastid stroma; GO:0010319,stromule; GO:0062091,Ycf2/FtsHi complex; GO:0016464,chloroplast protein-transporting ATPase ac…	PF02866.21:lactate/malate dehydrogenase, alpha/beta C-terminal domain	--	--	--
L.us.o.g.scaffold1.93	31.7058	24.4717	22.8441	6.2212	7.03	7.8134	45.4808	47.2279	29.9014	9.1698	7.1519	7.7869	624	505	446	130	127	153	1011	956	757	175	160	167	chr1	4833100	4836264	-	L.us.o.g.scaffold1.93	--	K08856 serine/threonine kinase 16 [EC:2.7.11.1] | (RefSeq) serine/threonine-protein kinase 16-like (A)	--	unnamed protein product, partial [Linum tenue]	CCAMK_LOTJA RecName: Full=Calcium and calcium/calmodulin-dependent serine/threonine-protein kinase; Short=LjCCaMK; EC=2.7.11.17;	A0A6A2ZD79_HIBSY SubName: Full=PHOTOPERIOD-INDEPENDENT EARLY FLOWERING 1 family protein {ECO:0000313|EMBL:KAE8688915.1};	Serine/threonine protein kinase/TGF-beta stimulated factor	GO:0005634,nucleus; GO:0005524,ATP binding; GO:0005509,calcium ion binding; GO:0009931,calcium-dependent protein serine/threonine kinase activity; GO:0005516,calmodulin binding; GO:0004683,calmodulin-dependent protein kinase activity; GO:0106310,protein serine kinase activity; GO:0009877,nodulation; GO:0046777,protein autophosphorylation; GO:0009608,response to symbiont; GO:0000166,nucleotide bin…	PF00069.28:Protein kinase domain	--	--	--
L.us.o.g.scaffold1.94	4.282	4.8142	2.5618	1.9345	0.7585	1.1196	5.1473	4.2309	4.8714	0.4667	1.1332	1.4696	123	145	73	59	20	32	167	125	180	13	37	46	chr1	4837331	4840783	+	L.us.o.g.scaffold1.94	--	--	--	unnamed protein product [Linum tenue]	--	A0A6A6MZ39_HEVBR SubName: Full=Uncharacterized protein {ECO:0000313|EMBL:KAF2317855.1};	--	GO:0016021,integral component of membrane; GO:0005575,cellular_component; GO:0016020,membrane; GO:0031224,intrinsic component of membrane; GO:0110165,cellular anatomical entity	--	--	--	--
L.us.o.g.scaffold1.98	6.0334	3.4913	1.9818	0.1915	1.2555	1.0901	9.9033	12.3913	6.324	0.3496	0.5367	0.9332	89	54	29	3	17	16	165	188	120	5	9	15	chr1	4875584	4876361	-	L.us.o.g.scaffold1.98	--	K03327 multidrug resistance protein, MATE family | (RefSeq) protein DETOXIFICATION 14-like (A)	--	unnamed protein product [Linum tenue]	--	A0A6P4B9H9_ZIZJJ SubName: Full=uncharacterized protein LOC107429356 {ECO:0000313|RefSeq:XP_015895517.1};	--	--	PF14009.9:PADRE domain	--	--	--
L.us.o.g.scaffold10.100	7.9301	7.0829	5.8792	15.6886	9.462	16.4887	11.1073	6.4048	7.0129	17.0483	8.4897	14.9782	189	177	139	397	207	391	299	157	215	394	230	389	chr1	17583135	17586805	-	L.us.o.g.scaffold10.100	--	K01551 arsenite/tail-anchored protein-transporting ATPase [EC:7.3.2.7 7.3.-.-] | (RefSeq) ATPase GET3B (A)	--	unnamed protein product [Linum tenue]	GET3B_ARATH RecName: Full=ATPase GET3B {ECO:0000305}; Short=AtGET3B {ECO:0000303|PubMed:28096354}; EC=3.6.-.- {ECO:0000305}; AltName: Full=Guided entry of tail-anchored proteins 3 homolog B {ECO:0000305}; Flags: Precursor;	B9SY64_RICCO SubName: Full=Arsenical pump-driving atpase, putative {ECO:0000313|EMBL:EEF31448.1}; EC=3.6.3.16 {ECO:0000313|EMBL:EEF31448.1};	Putative arsenite-translocating ATPase	GO:0009570,chloroplast stroma; GO:0005524,ATP binding; GO:0016887,ATPase activity; GO:0000166,nucleotide binding; GO:0003674,molecular_function; GO:0005488,binding; GO:0017076,purine nucleotide binding; GO:0030554,adenyl nucleotide binding; GO:0032553,ribonucleotide binding; GO:0032555,purine ribonucleotide binding; GO:0032559,adenyl ribonucleotide binding; GO:0035639,purine ribonucleoside tripho…	PF02374.18:Anion-transporting ATPase	--	--	--
L.us.o.g.scaffold10.104	2.5631	1.8915	1.8917	3.6785	4.5208	3.8181	4.7681	2.9963	3.3446	2.2971	2.7782	2.6321	168	130	123	256	272	249	353	202	282	146	207	188	chr1	17550536	17554488	-	L.us.o.g.scaffold10.104	--	K00924 kinase [EC:2.7.1.-] | (RefSeq) probable receptor-like protein kinase At5g47070 (A)	--	unnamed protein product [Linum tenue]	PCRK1_ARATH RecName: Full=Serine/threonine-protein kinase PCRK1 {ECO:0000305}; EC=2.7.11.1 {ECO:0000269|PubMed:25711411}; AltName: Full=Protein PTI-COMPROMISED RECEPTOR-LIKE CYTOPLASMIC KINASE 1 {ECO:0000303|PubMed:25711411};	A0A6P6AKN1_DURZI SubName: Full=probable serine/threonine-protein kinase PBL19 isoform X2 {ECO:0000313|RefSeq:XP_022765396.1, ECO:0000313|RefSeq:XP_022765397.1};	Serine/threonine protein kinase	GO:0005829,cytosol; GO:0005886,plasma membrane; GO:0005524,ATP binding; GO:0106310,protein serine kinase activity; GO:0004674,protein serine/threonine kinase activity; GO:0042742,defense response to bacterium; GO:0002221,pattern recognition receptor signaling pathway; GO:0006468,protein phosphorylation; GO:0080142,regulation of salicylic acid biosynthetic process; GO:0009617,response to bacterium…	PF07714.20:Protein tyrosine and serine/threonine kinase	--	--	--
L.us.o.g.scaffold10.11	0.4658	1.4067	1.2364	7.6624	7.1209	5.8361	0.2062	0.2566	0.5552	4.3871	1.3249	5.6707	30	95	79	524	421	374	15	17	46	274	97	398	chr1	18075078	18078929	-	L.us.o.g.scaffold10.11	--	K20283 golgin subfamily A member 4 | (RefSeq) early endosome antigen 1-like (A)	--	unnamed protein product [Linum tenue]	FRL3_ARATH RecName: Full=FRIGIDA-like protein 3;	A0A8J4QDA9_9ROSI SubName: Full=Uncharacterized protein {ECO:0000313|EMBL:KAF3944671.1};	--	GO:0009536,plastid; GO:0030154,cell differentiation; GO:0009908,flower development; GO:0008150,biological_process; GO:0009987,cellular process; GO:0032502,developmental process; GO:0048869,cellular developmental process; GO:0000003,reproduction; GO:0003006,developmental process involved in reproduction; GO:0007275,multicellular organism development; GO:0009791,post-embryonic development; GO:00224…	PF07899.14:Frigida-like protein	--	--	--
L.us.o.g.scaffold10.116	87.8093	68.3954	54.508	17.7532	22.5245	15.2119	86.7592	103.28	73.0268	20.6836	28.9443	14.1735	2837	2317	1747	609	668	489	3166	3432	3035	648	1063	499	chr1	17487261	17491286	-	L.us.o.g.scaffold10.116	--	K00895 diphosphate-dependent phosphofructokinase [EC:2.7.1.90] | (RefSeq) pyrophosphate--fructose 6-phosphate 1-phosphotransferase subunit beta (A)	ko00010: Glycolysis / Gluconeogenesis; ko00030: Pentose phosphate pathway; ko00051: Fructose and mannose metabolism; ko01100: Metabolic pathways; ko01110: Biosynthesis of secondary metabolites	unnamed protein product [Linum tenue]	PFPB_RICCO RecName: Full=Pyrophosphate--fructose 6-phosphate 1-phosphotransferase subunit beta {ECO:0000255|HAMAP-Rule:MF_03185}; Short=PFP {ECO:0000255|HAMAP-Rule:MF_03185}; EC=2.7.1.90 {ECO:0000255|HAMAP-Rule:MF_03185}; AltName: Full=6-phosphofructokinase, pyrophosphate dependent {ECO:0000255|HAMAP-Rule:MF_03185}; AltName: Full=PPi-PFK {ECO:0000255|HAMAP-Rule:MF_03185}; AltName: Full=Pyrophosph…	A0A2K1YEB5_POPTR RecName: Full=Pyrophosphate--fructose 6-phosphate 1-phosphotransferase subunit beta {ECO:0000256|HAMAP-Rule:MF_03185}; Short=PFP {ECO:0000256|HAMAP-Rule:MF_03185}; EC=2.7.1.90 {ECO:0000256|HAMAP-Rule:MF_03185}; AltName: Full=6-phosphofructokinase, pyrophosphate dependent {ECO:0000256|HAMAP-Rule:MF_03185}; AltName: Full=PPi-PFK {ECO:0000256|HAMAP-Rule:MF_03185}; AltName: Full=Pyro…	Pyrophosphate-dependent phosphofructo-1-kinase	GO:0005737,cytoplasm; GO:0003872,6-phosphofructokinase activity; GO:0005524,ATP binding; GO:0047334,diphosphate-fructose-6-phosphate 1-phosphotransferase activity; GO:0046872,metal ion binding; GO:0006002,fructose 6-phosphate metabolic process; GO:0003674,molecular_function; GO:0003824,catalytic activity; GO:0008443,phosphofructokinase activity; GO:0016301,kinase activity; GO:0016740,transferase …	PF00365.23:Phosphofructokinase	--	--	--
L.us.o.g.scaffold10.122	0.1786	0	0.4801	0.4111	0.3459	0.8177	0	0	0	0	0	0	9	0	24	22	16	41	0	0	0	0	0	0	chr1	17432206	17438482	-	L.us.o.g.scaffold10.122	--	K06182 23S rRNA pseudouridine2604 synthase [EC:5.4.99.21] | (RefSeq) hypothetical protein (A)	--	unnamed protein product [Linum tenue]	SVR1_ARATH RecName: Full=Putative ribosomal large subunit pseudouridine synthase SVR1, chloroplastic {ECO:0000305}; EC=5.4.99.- {ECO:0000305}; AltName: Full=Protein PIGMENT DEFECTIVE 328 {ECO:0000305}; AltName: Full=Protein SUPPRESSOR OF VARIEGATION 1 {ECO:0000303|PubMed:18599582}; Flags: Precursor;	A0A2C9VY59_MANES RecName: Full=S4 domain-containing protein {ECO:0000259|SMART:SM00363};	--	GO:0009501,amyloplast; GO:0009507,chloroplast; GO:0003729,mRNA binding; GO:0009982,pseudouridine synthase activity; GO:0000488,maturation of LSU-rRNA from tetracistronic rRNA transcript (SSU-rRNA, LSU-rRNA, 4.5S-rRNA, 5S-rRNA); GO:0000489,maturation of SSU-rRNA from tetracistronic rRNA transcript (SSU-rRNA, LSU-rRNA, 4.5S-rRNA, 5S-rRNA); GO:0032544,plastid translation; GO:0001522,pseudouridine sy…	PF01479.28:S4 domain	--	--	--
L.us.o.g.scaffold10.13	6.3872	4.9606	0.978	0.2792	0.323	0.5417	13.2427	8.8041	6.8928	0.2223	0.3556	0.5441	237	193	36	11	11	20	555	336	329	8	15	22	chr1	18067033	18069462	+	L.us.o.g.scaffold10.13	--	--	--	unnamed protein product [Linum tenue]	--	W9R7B9_9ROSA SubName: Full=Uncharacterized protein {ECO:0000313|EMBL:EXB75013.1};	--	--	--	--	--	--
L.us.o.g.scaffold10.130	4.273	6.1711	6.3997	0.6899	2.7931	2.6995	12.971	9.8522	14.711	1.6367	1.611	1.9046	35	53	52	6	21	22	120	83	155	13	15	17	chr1	17378149	17380039	+	L.us.o.g.scaffold10.130	--	--	--	PREDICTED: uncharacterized protein LOC105777560 [Gossypium raimondii]	--	A0A2P2PHY6_RHIMU SubName: Full=Uncharacterized protein LOC105641111 isoform X1 {ECO:0000313|EMBL:MBX54370.1};	--	--	PF13259.9:Protein of unknown function (DUF4050)	--	--	--
L.us.o.g.scaffold10.134	0.4503	0.4474	0.7187	0.0353	0.1226	0.4903	0	0	0.0729	0.1354	0.4292	0.4477	24	25	38	2	6	26	0	0	5	7	26	26	chr1	17345179	17348205	+	L.us.o.g.scaffold10.134	--	K13428 LRR receptor-like serine/threonine-protein kinase EFR [EC:2.7.11.1] | (RefSeq) LRR receptor-like serine/threonine-protein kinase EFR (A)	ko04626: Plant-pathogen interaction	unnamed protein product [Linum tenue]	Y3471_ARATH RecName: Full=Putative receptor-like protein kinase At3g47110; EC=2.7.11.1; Flags: Precursor;	A0A2P5YSS5_GOSBA RecName: Full=Protein kinase domain-containing protein {ECO:0000259|PROSITE:PS50011};	--	GO:0016021,integral component of membrane; GO:0005886,plasma membrane; GO:0005524,ATP binding; GO:0106310,protein serine kinase activity; GO:0004674,protein serine/threonine kinase activity; GO:0006468,protein phosphorylation; GO:0000166,nucleotide binding; GO:0003674,molecular_function; GO:0005488,binding; GO:0017076,purine nucleotide binding; GO:0030554,adenyl nucleotide binding; GO:0032553,rib…	PF07714.20:Protein tyrosine and serine/threonine kinase	--	--	--
L.us.o.g.scaffold10.137	28.1563	47.5755	39.8653	206.874	115.898	209.578	0.3328	0	0.1461	7.3657	5.2252	55.8516	749	1327	1052	5843	2830	5547	10	0	5	190	158	1619	chr1	17334302	17336128	+	L.us.o.g.scaffold10.137	--	K01373 cathepsin F [EC:3.4.22.41] | (RefSeq) probable cysteine protease RD19D (A)	ko04626: Plant-pathogen interaction	unnamed protein product [Linum tenue]	RD19D_ARATH RecName: Full=Probable cysteine protease RD19D {ECO:0000305}; EC=3.4.22.- {ECO:0000305}; Flags: Precursor;	A0A2K1YYT9_POPTR SubName: Full=Uncharacterized protein {ECO:0000313|EMBL:PNT18198.1};	Cysteine proteinase Cathepsin F	GO:0005615,extracellular space; GO:0005764,lysosome; GO:0004197,cysteine-type endopeptidase activity; GO:0051603,proteolysis involved in cellular protein catabolic process; GO:0003674,molecular_function; GO:0003824,catalytic activity; GO:0004175,endopeptidase activity; GO:0008233,peptidase activity; GO:0008234,cysteine-type peptidase activity; GO:0016787,hydrolase activity; GO:0140096,catalytic a…	PF00112.26:Papain family cysteine protease	--	--	--
L.us.o.g.scaffold10.143	0.6564	0	0.6872	1.617	1.6778	2.6136	0.1565	0	0.0981	1.0935	0.5775	0.8341	26	0	27	68	61	103	7	0	5	42	26	36	chr1	17292298	17294386	+	L.us.o.g.scaffold10.143	--	K09487 heat shock protein 90kDa beta | (RefSeq) endoplasmin homolog isoform X1 (A)	ko04141: Protein processing in endoplasmic reticulum; ko04626: Plant-pathogen interaction	unnamed protein product [Linum tenue]	NFD4_ARATH RecName: Full=Protein NUCLEAR FUSION DEFECTIVE 4 {ECO:0000303|PubMed:16698901};	A0A6A6L6B1_HEVBR RecName: Full=Nodulin-like domain-containing protein {ECO:0000259|Pfam:PF06813};	--	GO:0016021,integral component of membrane; GO:0016020,membrane; GO:0005739,mitochondrion; GO:0000741,karyogamy; GO:0010197,polar nucleus fusion; GO:0009651,response to salt stress; GO:0006996,organelle organization; GO:0006997,nucleus organization; GO:0008150,biological_process; GO:0009987,cellular process; GO:0016043,cellular component organization; GO:0048284,organelle fusion; GO:0071840,cellul…	PF06813.16:Nodulin-like	--	--	--
L.us.o.g.scaffold10.144	42.3777	44.6869	32.5746	56.4348	51.5989	81.3105	49.0455	51.4135	34.29	65.0778	50.9871	71.4457	1836	2030	1400	2596	2052	3505	2400	2291	1911	2734	2511	3373	chr1	17266865	17270498	+	L.us.o.g.scaffold10.144	--	K06185 ATP-binding cassette, subfamily F, member 2 | (RefSeq) ABC transporter F family member 1 (A)	--	unnamed protein product, partial [Linum tenue]	AB1F_ARATH RecName: Full=ABC transporter F family member 1; Short=ABC transporter ABCF.1; Short=AtABCF1; AltName: Full=GCN20-type ATP-binding cassette protein GCN1;	A0A067LHB3_JATCU SubName: Full=Uncharacterized protein {ECO:0000313|EMBL:KDP43990.1};	Predicted transporter (ABC superfamily)	GO:0009536,plastid; GO:0005524,ATP binding; GO:0000166,nucleotide binding; GO:0003674,molecular_function; GO:0005488,binding; GO:0017076,purine nucleotide binding; GO:0030554,adenyl nucleotide binding; GO:0032553,ribonucleotide binding; GO:0032555,purine ribonucleotide binding; GO:0032559,adenyl ribonucleotide binding; GO:0035639,purine ribonucleoside triphosphate binding; GO:0036094,small molecu…	PF00005.30:ABC transporter	--	--	--
L.us.o.g.scaffold10.146	13.6989	19.0449	7.1635	4.1057	2.355	3.5531	5.2659	6.793	8.3747	2.9067	4.3603	2.6962	1147	1672	595	365	181	296	498	585	902	236	415	246	chr1	17252950	17260890	-	L.us.o.g.scaffold10.146	--	K15172 transcription elongation factor SPT5 | (RefSeq) putative transcription elongation factor SPT5 homolog 1 (A)	ko03250: Viral life cycle - HIV-1	unnamed protein product, partial [Linum tenue]	RDM3_ARATH RecName: Full=Protein RNA-directed DNA methylation 3 {ECO:0000303|PubMed:19410546}; AltName: Full=KOW domain-containing transcription factor 1 {ECO:0000303|PubMed:19410546}; AltName: Full=Protein SPT5-like {ECO:0000303|PubMed:19343051};	A0A6A6L5N9_HEVBR SubName: Full=Uncharacterized protein {ECO:0000313|EMBL:KAF2295608.1};	RNA polymerase II transcription elongation factor DSIF/SUPT5H/SPT5	GO:0032044,DSIF complex; GO:0005654,nucleoplasm; GO:0003682,chromatin binding; GO:0003677,DNA binding; GO:0003729,mRNA binding; GO:0003723,RNA binding; GO:0006306,DNA methylation; GO:0080188,gene silencing by RNA-directed DNA methylation; GO:0031507,heterochromatin assembly; GO:0032784,regulation of DNA-templated transcription, elongation; GO:0006357,regulation of transcription by RNA polymerase …	PF03439.16:Early transcription elongation factor of RNA pol II, NGN section	--	--	--
L.us.o.g.scaffold10.148	14.5951	17.7158	22.7378	1.0935	5.0592	3.0005	9.5447	9.514	11.8619	3.0787	4.3772	3.5006	88	112	136	7	28	18	65	59	92	18	30	23	chr1	17243751	17244746	+	L.us.o.g.scaffold10.148	--	K01728 pectate lyase [EC:4.2.2.2] | (RefSeq) probable pectate lyase 13 isoform X1 (A)	ko00040: Pentose and glucuronate interconversions; ko01100: Metabolic pathways	hypothetical protein F0562_031970 [Nyssa sinensis]	PLY13_ARATH RecName: Full=Probable pectate lyase 13; EC=4.2.2.2; AltName: Full=Powdery mildew susceptibility protein; AltName: Full=Powdery mildew-resistant mutant 6; Flags: Precursor;	A0A5J5AU92_9ASTE RecName: Full=Pectate lyase {ECO:0000256|ARBA:ARBA00012272, ECO:0000256|RuleBase:RU361123}; EC=4.2.2.2 {ECO:0000256|ARBA:ARBA00012272, ECO:0000256|RuleBase:RU361123};	--	GO:0031225,anchored component of membrane; GO:0046658,anchored component of plasma membrane; GO:0046872,metal ion binding; GO:0030570,pectate lyase activity; GO:0042547,cell wall modification involved in multidimensional cell growth; GO:0098542,defense response to other organism; GO:0045490,pectin catabolic process; GO:0003674,molecular_function; GO:0005488,binding; GO:0043167,ion binding; GO:004…	--	--	--	--
L.us.o.g.scaffold10.171	38.9827	37.7512	19.7585	60.3183	51.1529	69.5255	63.0823	52.0751	51.0601	68.8605	48.5114	66.5376	714	725	359	1173	860	1267	1305	981	1203	1223	1010	1328	chr1	17040630	17044192	+	L.us.o.g.scaffold10.171	--	K14944 RNA-binding protein Nova | (RefSeq) protein BTR1-like isoform X1 (A)	--	unnamed protein product [Linum tenue]	BTR1_ARATH RecName: Full=Protein BTR1 {ECO:0000303|PubMed:18762309}; AltName: Full=Binding to ToMV RNA 1 {ECO:0000303|PubMed:18762309};	B9T303_RICCO SubName: Full=Far upstream element-binding protein, putative {ECO:0000313|EMBL:EEF29753.1}; EC=3.1.2.15 {ECO:0000313|EMBL:EEF29753.1};	RNA-binding protein NOVA1/PASILLA and related KH domain proteins	GO:0005737,cytoplasm; GO:0005829,cytosol; GO:0005886,plasma membrane; GO:0003729,mRNA binding; GO:0003727,single-stranded RNA binding; GO:0046719,regulation by virus of viral protein levels in host cell; GO:0010468,regulation of gene expression; GO:0008380,RNA splicing; GO:0003674,molecular_function; GO:0003676,nucleic acid binding; GO:0003723,RNA binding; GO:0005488,binding; GO:0097159,organic c…	PF00013.32:KH domain	--	--	--
L.us.o.g.scaffold10.18	12.3227	10.5478	10.4656	2.9886	4.3295	3.0653	12.6012	13.269	10.825	2.2557	3.1709	2.7706	400	359	337	103	129	99	462	443	452	71	117	98	chr1	18043334	18045494	-	L.us.o.g.scaffold10.18	--	K01184 polygalacturonase [EC:3.2.1.15] | (RefSeq) probable polygalacturonase At3g15720 (A)	ko00040: Pentose and glucuronate interconversions; ko01100: Metabolic pathways	unnamed protein product [Linum tenue]	PGLR_VITVI RecName: Full=Probable polygalacturonase; Short=PG {ECO:0000250|UniProtKB:Q7M1E7}; EC=3.2.1.15; AltName: Full=Pectinase {ECO:0000250|UniProtKB:Q7M1E7};	A0A2C9WNE2_MANES SubName: Full=Uncharacterized protein {ECO:0000313|EMBL:OAY62011.1};	--	GO:0016021,integral component of membrane; GO:0004650,polygalacturonase activity; GO:0005975,carbohydrate metabolic process; GO:0003674,molecular_function; GO:0003824,catalytic activity; GO:0004553,hydrolase activity, hydrolyzing O-glycosyl compounds; GO:0016787,hydrolase activity; GO:0016798,hydrolase activity, acting on glycosyl bonds; GO:0008150,biological_process; GO:0008152,metabolic process…	PF00295.20:Glycosyl hydrolases family 28	--	--	--
L.us.o.g.scaffold10.186	2.277	2.2474	2.1886	0.4738	0.2596	0.3326	2.4496	1.5059	2.5317	0.4642	0.3727	0.4859	172	178	164	38	18	25	209	117	246	34	32	40	chr1	16976065	16981020	+	L.us.o.g.scaffold10.186	--	--	--	unnamed protein product [Linum tenue]	--	A0A5J5U7Y7_GOSBA RecName: Full=C2 NT-type domain-containing protein {ECO:0000259|PROSITE:PS51840};	--	--	PF10358.12:N-terminal C2 in EEIG1 and EHBP1 proteins	--	--	--
L.us.o.g.scaffold10.187	0	0	1.9451	3.0289	3.8539	4.0941	0	0	0.8334	10.06	4.2437	7.6732	0	0	18	30	33	38	0	0	10	91	45	78	chr1	16955639	16956408	+	L.us.o.g.scaffold10.187	--	K11968 ariadne-1 [EC:2.3.2.31] | (RefSeq) probable E3 ubiquitin-protein ligase ARI2 isoform X1 (A)	--	hypothetical protein CXB51_001283 [Gossypium anomalum]	HBL2_GOSHI RecName: Full=Non-symbiotic hemoglobin 2; AltName: Full=GOShi GLB2; Short=Hb2;	A0A8J6DBX5_9ROSI RecName: Full=GLOBIN domain-containing protein {ECO:0000259|PROSITE:PS01033};	Globins and related hemoproteins	GO:0020037,heme binding; GO:0046872,metal ion binding; GO:0019825,oxygen binding; GO:0003674,molecular_function; GO:0005488,binding; GO:0046906,tetrapyrrole binding; GO:0097159,organic cyclic compound binding; GO:1901363,heterocyclic compound binding; GO:0043167,ion binding; GO:0043169,cation binding; GO:0036094,small molecule binding	PF00042.25:Globin	--	--	--
L.us.o.g.scaffold10.19	2.1546	3.2461	0.8814	0	0.1361	0	6.2758	3.8861	2.5732	0	0	0	69	109	28	0	4	0	227	128	106	0	0	0	chr1	18040433	18043054	+	L.us.o.g.scaffold10.19	--	K20027 palmitoyltransferase ZDHHC1/11 [EC:2.3.1.225] | (RefSeq) protein S-acyltransferase 18 (A)	--	unnamed protein product [Linum tenue]	ZDH16_ARATH RecName: Full=Protein S-acyltransferase 18; EC=2.3.1.225; AltName: Full=Probable palmitoyltransferase At4g01730; AltName: Full=Zinc finger DHHC domain-containing protein At4g01730;	A0A2C9WR35_MANES RecName: Full=S-acyltransferase {ECO:0000256|RuleBase:RU079119}; EC=2.3.1.225 {ECO:0000256|RuleBase:RU079119}; AltName: Full=Palmitoyltransferase {ECO:0000256|RuleBase:RU079119};	DHHC-type Zn-finger proteins	GO:0030659,cytoplasmic vesicle membrane; GO:0005783,endoplasmic reticulum; GO:0005789,endoplasmic reticulum membrane; GO:0005794,Golgi apparatus; GO:0016021,integral component of membrane; GO:0019706,protein-cysteine S-palmitoyltransferase activity; GO:0018230,peptidyl-L-cysteine S-palmitoylation; GO:0006612,protein targeting to membrane; GO:0003674,molecular_function; GO:0003824,catalytic activi…	PF01529.23:DHHC palmitoyltransferase	--	--	--
L.us.o.g.scaffold10.197	27.2418	21.5501	25.5986	42.9612	43.194	57.2533	29.8215	39.7809	28.36	49.7624	32.0467	62.4502	516	428	481	864	751	1079	638	775	691	914	690	1289	chr1	16827641	16828851	-	L.us.o.g.scaffold10.197	--	K08726 soluble epoxide hydrolase / lipid-phosphate phosphatase [EC:3.3.2.10 3.1.3.76] | (RefSeq) LOW QUALITY PROTEIN: uncharacterized protein LOC111302718 (A)	ko00590: Arachidonic acid metabolism; ko01100: Metabolic pathways; ko04146: Peroxisome	unnamed protein product [Linum tenue]	--	A0A067K6E0_JATCU RecName: Full=AB hydrolase-1 domain-containing protein {ECO:0000259|Pfam:PF00561};	Soluble epoxide hydrolase	GO:0003824,catalytic activity; GO:0003674,molecular_function	PF12697.10:Alpha/beta hydrolase family	--	--	--
L.us.o.g.scaffold10.199	5.0183	5.6047	6.5563	9.1108	8.812	10.8008	4.4722	5.3285	4.4145	3.8133	6.0121	4.8324	304	356	394	586	490	651	306	332	344	224	414	319	chr1	16801232	16806056	+	L.us.o.g.scaffold10.199	--	K19033 30S ribosomal protein S31 | (RefSeq) glycosyltransferase family 64 protein C4-like isoform X1 (A)	--	unnamed protein product [Linum tenue]	GINT1_ARATH RecName: Full=Glucosamine inositolphosphorylceramide transferase 1 {ECO:0000303|PubMed:29760197}; EC=2.7.1.227 {ECO:0000269|PubMed:29760197}; AltName: Full=Glycosyltransferase family protein 64 protein C5 {ECO:0000303|PubMed:24905498}; Short=GT64 C5 {ECO:0000303|PubMed:24905498};	A0A6N2LPC4_SALVM RecName: Full=Glyco_transf_64 domain-containing protein {ECO:0000259|Pfam:PF09258};	Acetylglucosaminyltransferase EXT2/exostosin 2	GO:0016021,integral component of membrane; GO:0016757,transferase activity, transferring glycosyl groups; GO:0045140,inositol phosphoceramide synthase activity; GO:0046872,metal ion binding; GO:0030259,lipid glycosylation; GO:0006486,protein glycosylation; GO:0009737,response to abscisic acid; GO:0009651,response to salt stress; GO:0009845,seed germination; GO:0003674,molecular_function; GO:00038…	PF09258.13:Glycosyl transferase family 64 domain	--	--	--
L.us.o.g.scaffold10.204	30.9637	18.3528	16.6843	3.2072	5.6077	2.547	54.2677	51.3558	38.4768	3.3483	6.897	5.7412	391	243	209	43	65	32	774	667	625	41	99	79	chr1	16773349	16774014	+	L.us.o.g.scaffold10.204	--	K01051 pectinesterase [EC:3.1.1.11] | (RefSeq) pectinesterase (A)	ko00040: Pentose and glucuronate interconversions; ko01100: Metabolic pathways	21 kDa protein [Manihot esculenta]	21KD_DAUCA RecName: Full=21 kDa protein; AltName: Full=1.2 protein; Flags: Precursor;	A0A2C9UHG3_MANES RecName: Full=PMEI domain-containing protein {ECO:0000259|SMART:SM00856};	--	GO:0004857,enzyme inhibitor activity; GO:0003674,molecular_function; GO:0030234,enzyme regulator activity; GO:0098772,molecular function regulator	PF04043.18:Plant invertase/pectin methylesterase inhibitor	--	--	--
L.us.o.g.scaffold10.207	27.936	17.5706	32.531	102.637	78.7093	94.7616	28.465	24.8199	44.6516	87.9184	72.5631	114.149	232	153	268	905	600	783	267	212	477	708	685	1033	chr1	16755326	16756331	-	L.us.o.g.scaffold10.207	--	--	--	uncharacterized protein LOC110641712 isoform X2 [Hevea brasiliensis]	--	A0A2C9VM98_MANES SubName: Full=Uncharacterized protein {ECO:0000313|EMBL:OAY45796.1};	--	GO:0009507,chloroplast; GO:0016021,integral component of membrane; GO:0005575,cellular_component; GO:0005622,intracellular anatomical structure; GO:0005737,cytoplasm; GO:0009536,plastid; GO:0043226,organelle; GO:0043227,membrane-bounded organelle; GO:0043229,intracellular organelle; GO:0043231,intracellular membrane-bounded organelle; GO:0110165,cellular anatomical entity; GO:0016020,membrane; GO…	--	--	--	--
L.us.o.g.scaffold10.209	5.9692	6.3948	10.7775	12.0334	9.7099	18.0598	4.8324	6.9763	6.3726	14.3565	8.1107	15.0641	292	328	523	625	436	879	267	351	401	681	451	803	chr1	16742046	16751148	+	L.us.o.g.scaffold10.209	--	K18081 myotubularin-related protein 1/2 [EC:3.1.3.64 3.1.3.95] | (RefSeq) phosphatidylinositol-3-phosphatase myotubularin-1 isoform X1 (A)	ko00562: Inositol phosphate metabolism; ko01100: Metabolic pathways; ko04070: Phosphatidylinositol signaling system	unnamed protein product [Linum tenue]	MYTM1_ARATH RecName: Full=Phosphatidylinositol-3-phosphatase myotubularin-1; Short=AtMTM1; AltName: Full=Phosphatidylinositol-3,5-bisphosphate 3-phosphatase; EC=3.1.3.95 {ECO:0000269|PubMed:19901554, ECO:0000269|PubMed:22324391, ECO:0000305|PubMed:20967218}; AltName: Full=Phosphatidylinositol-3-phosphate phosphatase; EC=3.1.3.64 {ECO:0000269|PubMed:19901554, ECO:0000269|PubMed:22324391};	B9T6R5_RICCO SubName: Full=Phosphoprotein phosphatase, putative {ECO:0000313|EMBL:EEF28453.1};	Phosphatidylinositol 3-phosphate 3-phosphatase myotubularin MTM1	GO:0031410,cytoplasmic vesicle; GO:0010008,endosome membrane; GO:0052629,phosphatidylinositol-3,5-bisphosphate 3-phosphatase activity; GO:0004438,phosphatidylinositol-3-phosphatase activity; GO:0004721,phosphoprotein phosphatase activity; GO:0042631,cellular response to water deprivation; GO:0035556,intracellular signal transduction; GO:0046856,phosphatidylinositol dephosphorylation; GO:2000070,r…	PF06602.17:Myotubularin-like phosphatase domain	--	--	--
L.us.o.g.scaffold10.212	1.3106	5.9481	6.3326	4.0863	4.9235	5.2236	0.8003	0.1318	2.1431	6.8046	3.1012	5.6405	29	138	139	96	100	115	20	3	61	146	78	136	chr1	16729980	16731951	+	L.us.o.g.scaffold10.212	--	K00660 chalcone synthase [EC:2.3.1.74] | (RefSeq) chalcone synthase 6-4-like (A)	ko00941: Flavonoid biosynthesis; ko00960: Tropane, piperidine and pyridine alkaloid biosynthesis; ko01100: Metabolic pathways; ko01110: Biosynthesis of secondary metabolites; ko04712: Circadian rhythm - plant	hypothetical protein F8388_002598 [Cannabis sativa]	GAT1_ARATH RecName: Full=GABA transporter 1; Short=AtGAT1; AltName: Full=Bidirectional amino acid transporter 1;	A0A7J6I2N1_CANSA SubName: Full=Uncharacterized protein {ECO:0000313|EMBL:KAF4401301.1};	Amino acid transporters	GO:0016021,integral component of membrane; GO:0016020,membrane; GO:0005886,plasma membrane; GO:0015171,amino acid transmembrane transporter activity; GO:0015185,gamma-aminobutyric acid transmembrane transporter activity; GO:0003333,amino acid transmembrane transport; GO:0015812,gamma-aminobutyric acid transport; GO:0003674,molecular_function; GO:0005215,transporter activity; GO:0005342,organic ac…	PF01490.21:Transmembrane amino acid transporter protein	--	--	--
L.us.o.g.scaffold10.213	0.9617	1.6143	1.4348	3.5507	2.2212	1.6626	1.6349	1.2717	1.1065	1.7852	1.8952	0.8473	25	44	37	98	53	43	48	34	37	45	56	24	chr1	16727818	16729604	+	L.us.o.g.scaffold10.213	--	K24917 amino acid permease | (RefSeq) hypothetical protein (A)	--	hypothetical protein GH714_021954 [Hevea brasiliensis]	GAT1_ARATH RecName: Full=GABA transporter 1; Short=AtGAT1; AltName: Full=Bidirectional amino acid transporter 1;	A0A6A6KEM8_HEVBR RecName: Full=Aa_trans domain-containing protein {ECO:0000259|Pfam:PF01490};	Amino acid transporters	GO:0016021,integral component of membrane; GO:0016020,membrane; GO:0005886,plasma membrane; GO:0015171,amino acid transmembrane transporter activity; GO:0015185,gamma-aminobutyric acid transmembrane transporter activity; GO:0003333,amino acid transmembrane transport; GO:0015812,gamma-aminobutyric acid transport; GO:0003674,molecular_function; GO:0005215,transporter activity; GO:0005342,organic ac…	PF01490.21:Transmembrane amino acid transporter protein	--	--	--
L.us.o.g.scaffold10.214	6.3891	4.3809	1.5575	1.1406	0.9554	1.5529	4.3996	5.1969	5.6486	0.7321	0.9919	0.3066	153	110	37	29	21	37	119	128	174	17	27	8	chr1	16725399	16726661	+	L.us.o.g.scaffold10.214	--	K19073 divinyl chlorophyllide a 8-vinyl-reductase [EC:1.3.1.75] | (RefSeq) divinyl chlorophyllide a 8-vinyl-reductase, chloroplastic (A)	ko00860: Porphyrin metabolism; ko01100: Metabolic pathways; ko01110: Biosynthesis of secondary metabolites	unnamed protein product [Linum tenue]	DCVR_CUCSA RecName: Full=Divinyl chlorophyllide a 8-vinyl-reductase, chloroplastic; EC=1.3.1.75 {ECO:0000269|PubMed:23154534}; Flags: Precursor;	W9RYB8_9ROSA RecName: Full=Divinyl chlorophyllide a 8-vinyl-reductase, chloroplastic {ECO:0000256|ARBA:ARBA00024089}; EC=1.3.1.75 {ECO:0000256|ARBA:ARBA00024059};	Predicted dehydrogenase	GO:0009507,chloroplast; GO:0051744,3,8-divinyl protochlorophyllide a 8-vinyl reductase activity; GO:0033728,divinyl chlorophyllide a 8-vinyl-reductase activity; GO:0015995,chlorophyll biosynthetic process; GO:0003674,molecular_function; GO:0003824,catalytic activity; GO:0016491,oxidoreductase activity; GO:0016627,oxidoreductase activity, acting on the CH-CH group of donors; GO:0016628,oxidoreduct…	PF13460.9:NAD(P)H-binding	--	--	--
L.us.o.g.scaffold10.216	86.6364	87.4554	38.9886	11.9217	23.596	8.7641	200.853	189.526	90.2019	11.1681	22.8897	13.9392	616	652	275	90	154	62	1613	1386	825	77	185	108	chr1	16709485	16711476	-	L.us.o.g.scaffold10.216	--	K21776 protein lin-54 | (RefSeq) Lin-54-like protein (A)	--	unnamed protein product [Linum tenue]	ACP1_CASGL RecName: Full=Acyl carrier protein 1, chloroplastic; Short=ACP 1; Flags: Precursor;	A0A6P8EGI4_PUNGR RecName: Full=Acyl carrier protein {ECO:0000256|RuleBase:RU000722};	Acyl carrier protein/NADH-ubiquinone oxidoreductase, NDUFAB1/SDAP subunit	GO:0009507,chloroplast; GO:0000036,acyl carrier activity; GO:0031177,phosphopantetheine binding; GO:0003674,molecular_function; GO:0005488,binding; GO:0044620,ACP phosphopantetheine attachment site binding; GO:0051192,prosthetic group binding; GO:0140104,molecular carrier activity; GO:0140414,phosphopantetheine-dependent carrier activity; GO:0019842,vitamin binding; GO:0033218,amide binding; GO:0…	PF00550.28:Phosphopantetheine attachment site	--	--	--
L.us.o.g.scaffold10.217	77.3822	54.6098	28.7539	11.2381	48.0738	7.5219	72.1373	62.0563	64.4378	26.4306	14.5964	18.3363	1096	811	404	169	625	106	1154	904	1174	363	235	283	chr1	16705636	16707018	+	L.us.o.g.scaffold10.217	--	K21776 protein lin-54 | (RefSeq) Lin-54-like protein (A)	--	unnamed protein product [Linum tenue]	ACP1_CASGL RecName: Full=Acyl carrier protein 1, chloroplastic; Short=ACP 1; Flags: Precursor;	A0A5C7ITV1_9ROSI RecName: Full=Acyl carrier protein {ECO:0000256|RuleBase:RU000722};	Acyl carrier protein/NADH-ubiquinone oxidoreductase, NDUFAB1/SDAP subunit	GO:0009507,chloroplast; GO:0000036,acyl carrier activity; GO:0031177,phosphopantetheine binding; GO:0003674,molecular_function; GO:0005488,binding; GO:0044620,ACP phosphopantetheine attachment site binding; GO:0051192,prosthetic group binding; GO:0140104,molecular carrier activity; GO:0140414,phosphopantetheine-dependent carrier activity; GO:0019842,vitamin binding; GO:0033218,amide binding; GO:0…	PF00550.28:Phosphopantetheine attachment site	--	--	--
L.us.o.g.scaffold10.219	0.7275	0	3.1778	0.2284	1.0567	0.4874	3.4351	1.6504	2.9219	0.2501	0.2133	0.2225	6	0	26	2	8	4	32	14	31	2	2	2	chr1	16701408	16701973	+	L.us.o.g.scaffold10.219	--	--	--	unnamed protein product [Linum tenue]	AGP25_ARATH RecName: Full=Classical arabinogalactan protein 25; Flags: Precursor;	A0A5C7IQX2_9ROSI SubName: Full=Uncharacterized protein {ECO:0000313|EMBL:TXG71807.1};	--	GO:0031225,anchored component of membrane; GO:0005886,plasma membrane; GO:0005575,cellular_component; GO:0016020,membrane; GO:0031224,intrinsic component of membrane; GO:0110165,cellular anatomical entity; GO:0071944,cell periphery	--	--	--	--
L.us.o.g.scaffold10.220	7.2806	5.0185	6.1914	8.9533	6.5032	11.8259	5.0254	6.5755	5.9147	10.9421	5.8434	9.4679	422	305	356	551	346	682	329	392	441	615	385	598	chr1	16693181	16697717	-	L.us.o.g.scaffold10.220	--	K20780 mediator of DNA damage checkpoint protein 1 | (RefSeq) uncharacterized protein LOC7475918 (A)	--	unnamed protein product [Linum tenue]	--	A0A2K1YMA6_POPTR RecName: Full=BRCT domain-containing protein {ECO:0000259|PROSITE:PS50172};	Signaling protein SWIFT and related BRCT domain proteins	--	PF16770.8:Regulator of Ty1 transposition protein 107 BRCT domain	--	--	--
L.us.o.g.scaffold10.233	2.311	0.6297	2.5793	0.0777	0	0.2489	0	1.1235	0	0	0.2178	0.2272	28	8	31	1	0	3	0	14	0	0	3	3	chr1	16622730	16624377	+	L.us.o.g.scaffold10.233	--	K13348 protein Mpv17 | (RefSeq) protein Mpv17-like (A)	ko04146: Peroxisome	unnamed protein product [Linum tenue]	PMP22_ARATH RecName: Full=Peroxisomal membrane protein PMP22; AltName: Full=22 kDa peroxisomal membrane protein;	A0A5N6R6H1_9ROSI SubName: Full=Uncharacterized protein {ECO:0000313|EMBL:KAE8056582.1};	Peroxisomal membrane protein MPV17 and related proteins	GO:0005737,cytoplasm; GO:0016021,integral component of membrane; GO:0005778,peroxisomal membrane; GO:0005575,cellular_component; GO:0005622,intracellular anatomical structure; GO:0110165,cellular anatomical entity; GO:0016020,membrane; GO:0031224,intrinsic component of membrane; GO:0005777,peroxisome; GO:0031090,organelle membrane; GO:0031903,microbody membrane; GO:0042579,microbody; GO:0043226,o…	PF04117.15:Mpv17 / PMP22 family	--	--	--
L.us.o.g.scaffold10.245	21.9455	19.4085	13.8232	11.849	10.3144	12.7996	31.5934	34.1442	23.0005	9.4984	8.5553	7.7204	853	791	533	489	368	495	1387	1365	1150	358	378	327	chr1	16568171	16571349	+	L.us.o.g.scaffold10.245	--	K15029 translation initiation factor 3 subunit L | (RefSeq) eukaryotic translation initiation factor 3 subunit L-like (A)	--	PREDICTED: eukaryotic translation initiation factor 3 subunit L-like [Populus euphratica]	--	A0A4U5QLI5_POPAL RecName: Full=Eukaryotic translation initiation factor 3 subunit L {ECO:0000256|HAMAP-Rule:MF_03011}; Short=eIF3l {ECO:0000256|HAMAP-Rule:MF_03011};	RNA polymerase I-associated factor - PAF67	GO:0016282,eukaryotic 43S preinitiation complex; GO:0033290,eukaryotic 48S preinitiation complex; GO:0005852,eukaryotic translation initiation factor 3 complex; GO:0003743,translation initiation factor activity; GO:0001732,formation of cytoplasmic translation initiation complex; GO:0003674,molecular_function; GO:0003676,nucleic acid binding; GO:0003723,RNA binding; GO:0005488,binding; GO:0008135,…	PF10255.12:RNA polymerase I-associated factor PAF67	--	--	--
L.us.o.g.scaffold10.252	2.1411	1.4974	4.9281	0.3697	0.4276	1.5422	8.1196	12.4901	8.5164	3.2016	4.0496	3.4384	60	44	137	11	11	43	257	360	307	87	129	105	chr1	16524545	16529571	+	L.us.o.g.scaffold10.252	--	K14638 solute carrier family 15 (peptide/histidine transporter), member 3/4 | (RefSeq) protein NRT1/ PTR FAMILY 1.2 isoform X1 (A)	--	unnamed protein product, partial [Linum tenue]	PTR32_ARATH RecName: Full=Protein NRT1/ PTR FAMILY 1.1; Short=AtNPF1.1; AltName: Full=Nitrate transporter 1.12;	A0A834ZGR8_9MAGN SubName: Full=Uncharacterized protein {ECO:0000313|EMBL:KAF8407075.1};	H+/oligopeptide symporter	GO:0016021,integral component of membrane; GO:0005886,plasma membrane; GO:0080054,low-affinity nitrate transmembrane transporter activity; GO:0015706,nitrate transport; GO:0003674,molecular_function; GO:0005215,transporter activity; GO:0008509,anion transmembrane transporter activity; GO:0015075,ion transmembrane transporter activity; GO:0015103,inorganic anion transmembrane transporter activity;…	PF00854.24:POT family	--	--	--
L.us.o.g.scaffold10.254	5.2714	3.9538	8.0262	52.2856	44.5066	60.8452	3.1114	2.6961	4.973	37.6286	34.6838	50.2141	192	151	290	2022	1488	2205	128	101	233	1329	1436	1993	chr1	16496703	16500112	+	L.us.o.g.scaffold10.254	--	K14638 solute carrier family 15 (peptide/histidine transporter), member 3/4 | (RefSeq) protein NRT1/ PTR FAMILY 1.2 (A)	--	unnamed protein product, partial [Linum tenue]	PTR6_ARATH RecName: Full=Protein NRT1/ PTR FAMILY 1.2; Short=AtNPF1.2; AltName: Full=Nitrate transporter 1.11;	B9H904_POPTR SubName: Full=Uncharacterized protein {ECO:0000313|EMBL:PNT33440.1};	H+/oligopeptide symporter	GO:0016021,integral component of membrane; GO:0005634,nucleus; GO:0005886,plasma membrane; GO:0080054,low-affinity nitrate transmembrane transporter activity; GO:0015706,nitrate transport; GO:0003674,molecular_function; GO:0005215,transporter activity; GO:0008509,anion transmembrane transporter activity; GO:0015075,ion transmembrane transporter activity; GO:0015103,inorganic anion transmembrane t…	PF00854.24:POT family	--	--	--
L.us.o.g.scaffold10.258	5.8442	6.5788	4.008	0.5414	0.2609	0.6259	6.3618	5.0766	3.3888	0.1976	1.0957	0.2638	122	144	83	12	5	13	150	109	91	4	26	6	chr1	16483578	16485527	+	L.us.o.g.scaffold10.258	--	K01759 lactoylglutathione lyase [EC:4.4.1.5] | (RefSeq) probable lactoylglutathione lyase, chloroplastic isoform X2 (A)	ko00620: Pyruvate metabolism; ko01100: Metabolic pathways	probable lactoylglutathione lyase, chloroplastic isoform X2 [Citrus sinensis]	LGUC_ARATH RecName: Full=Probable lactoylglutathione lyase, chloroplastic; EC=4.4.1.5; AltName: Full=Glyoxalase I; Flags: Precursor;	A0A067GWJ2_CITSI RecName: Full=Lactoylglutathione lyase {ECO:0000256|ARBA:ARBA00012081, ECO:0000256|RuleBase:RU361179}; EC=4.4.1.5 {ECO:0000256|ARBA:ARBA00012081, ECO:0000256|RuleBase:RU361179}; AltName: Full=Glyoxalase I {ECO:0000256|RuleBase:RU361179};	Predicted glyoxalase	GO:0009507,chloroplast; GO:0009570,chloroplast stroma; GO:0005737,cytoplasm; GO:0005739,mitochondrion; GO:0010319,stromule; GO:0009579,thylakoid; GO:0031977,thylakoid lumen; GO:0004462,lactoylglutathione lyase activity; GO:0046872,metal ion binding; GO:0019243,methylglyoxal catabolic process to D-lactate via S-lactoyl-glutathione; GO:0009409,response to cold; GO:0003674,molecular_function; GO:000…	PF00903.28:Glyoxalase/Bleomycin resistance protein/Dioxygenase superfamily	--	--	--
L.us.o.g.scaffold10.264	0.7644	1.2278	1.1355	1.6672	4.2074	1.213	0.8548	0.4694	1.0008	1.4521	1.1325	1.5506	19	32	28	44	96	30	24	12	32	35	32	42	chr1	16438175	16439485	-	L.us.o.g.scaffold10.264	--	K21596 calmodulin-binding transcription activator | (RefSeq) uncharacterized LOC107794376 (A)	--	unnamed protein product [Linum tenue]	FB135_ARATH RecName: Full=F-box protein At3g07870;	A0A6A6KCX5_HEVBR RecName: Full=F-box domain-containing protein {ECO:0000259|SMART:SM00256};	--	GO:0009506,plasmodesma; GO:0008284,positive regulation of cell population proliferation; GO:0008150,biological_process; GO:0008283,cell population proliferation; GO:0009987,cellular process; GO:0042127,regulation of cell population proliferation; GO:0048518,positive regulation of biological process; GO:0048522,positive regulation of cellular process; GO:0050789,regulation of biological process; G…	PF12937.10:F-box-like	--	--	--
L.us.o.g.scaffold10.269	5.3353	4.3429	1.8499	0.16	0.8885	0	3.6406	5.2204	2.1399	0.3154	0.3289	0.4054	157	134	54	5	24	0	121	158	81	9	11	13	chr1	16396992	16400592	+	L.us.o.g.scaffold10.269	--	--	--	unnamed protein product [Linum tenue]	CYP37_ARATH RecName: Full=Peptidyl-prolyl cis-trans isomerase CYP37, chloroplastic; Short=PPIase CYP37; EC=5.2.1.8; AltName: Full=Rotamase CYP37; AltName: Full=Thylakoid lumen PPIase of 38 kDa; Short=TLP38; Short=p38; Flags: Precursor;	A0A2N9J8B8_FAGSY RecName: Full=PPIase cyclophilin-type domain-containing protein {ECO:0000259|PROSITE:PS50072};	--	GO:0009507,chloroplast; GO:0009534,chloroplast thylakoid; GO:0009543,chloroplast thylakoid lumen; GO:0009535,chloroplast thylakoid membrane; GO:0005829,cytosol; GO:0009579,thylakoid; GO:0031977,thylakoid lumen; GO:0003755,peptidyl-prolyl cis-trans isomerase activity; GO:0000413,protein peptidyl-prolyl isomerization; GO:0003674,molecular_function; GO:0003824,catalytic activity; GO:0016853,isomeras…	PF00160.24:Cyclophilin type peptidyl-prolyl cis-trans isomerase/CLD	--	--	--
L.us.o.g.scaffold10.27	7.973	8.7826	7.5148	2.1026	1.6069	2.8848	4.6942	6.7442	6.818	1.9733	3.2615	3.3657	200	231	187	56	37	72	133	174	220	48	93	92	chr1	18003316	18006210	-	L.us.o.g.scaffold10.27	--	K19882 O-palmitoleoyl-L-serine hydrolase [EC:3.1.1.98] | (RefSeq) pectin acetylesterase 6 (A)	--	unnamed protein product [Linum tenue]	PAE6_ARATH RecName: Full=Pectin acetylesterase 6 {ECO:0000303|PubMed:25115560}; EC=3.1.1.- {ECO:0000305}; Flags: Precursor;	A0A2C9WNM2_MANES RecName: Full=Pectin acetylesterase {ECO:0000256|RuleBase:RU363114}; EC=3.1.1.- {ECO:0000256|RuleBase:RU363114};	Pectin acetylesterase and similar proteins	GO:0005576,extracellular region; GO:0052793,pectin acetylesterase activity; GO:0071555,cell wall organization; GO:0003674,molecular_function; GO:0003824,catalytic activity; GO:0016787,hydrolase activity; GO:0016788,hydrolase activity, acting on ester bonds; GO:0052689,carboxylic ester hydrolase activity; GO:0008150,biological_process; GO:0009987,cellular process; GO:0016043,cellular component org…	PF03283.16:Pectinacetylesterase	--	--	--
L.us.o.g.scaffold10.272	8.4365	9.5703	7.0783	2.2702	2.4833	2.6333	12.1552	11.7689	10.9376	3.0532	2.812	1.659	322	383	268	92	87	100	524	462	537	113	122	69	chr1	16384992	16387378	+	L.us.o.g.scaffold10.272	--	K07755 arsenite methyltransferase [EC:2.1.1.137] | (RefSeq) methyltransferase (A)	--	unnamed protein product [Linum tenue]	--	A0A067KS17_JATCU RecName: Full=Methyltransf_11 domain-containing protein {ECO:0000259|Pfam:PF08241};	--	GO:0016021,integral component of membrane; GO:0008168,methyltransferase activity; GO:0071704,organic substance metabolic process; GO:0003674,molecular_function; GO:0003824,catalytic activity; GO:0016740,transferase activity; GO:0016741,transferase activity, transferring one-carbon groups; GO:0008150,biological_process; GO:0008152,metabolic process; GO:0005575,cellular_component; GO:0016020,membra…	PF08241.15:Methyltransferase domain	--	--	--
L.us.o.g.scaffold10.273	0.6543	1.0064	1.4893	1.0535	0.4369	1.1454	0.2055	0.4309	0.5742	1.2841	0.3156	1.1427	31	50	70	53	19	54	11	21	35	59	17	59	chr1	16380993	16383622	+	L.us.o.g.scaffold10.273	--	K20181 vacuolar protein sorting-associated protein 18 | (GenBank) vacuolar sorting-associated-like protein (A)	--	unnamed protein product [Linum tenue]	Y3475_ARATH RecName: Full=Probable LRR receptor-like serine/threonine-protein kinase At3g47570; EC=2.7.11.1; Flags: Precursor;	A0A2C9VMZ9_MANES RecName: Full=Protein kinase domain-containing protein {ECO:0000259|PROSITE:PS50011};	--	GO:0016021,integral component of membrane; GO:0005886,plasma membrane; GO:0005524,ATP binding; GO:0106310,protein serine kinase activity; GO:0004674,protein serine/threonine kinase activity; GO:0006468,protein phosphorylation; GO:0000166,nucleotide binding; GO:0003674,molecular_function; GO:0005488,binding; GO:0017076,purine nucleotide binding; GO:0030554,adenyl nucleotide binding; GO:0032553,rib…	PF00069.28:Protein kinase domain	--	--	--
L.us.o.g.scaffold10.274	0.3096	0.3796	0.7802	0.0625	0	0.689	0	0.1935	0.0516	0.7298	0.1751	0.4465	14	18	35	3	0	31	0	9	3	32	9	22	chr1	16377415	16380550	-	L.us.o.g.scaffold10.274	--	K23288 syndetin | (RefSeq) uncharacterized LOC105761952 (A)	--	hypothetical protein VITISV_034973 [Vitis vinifera]	POLR1_ARATH RecName: Full=Retrovirus-related Pol polyprotein from transposon RE1; AltName: Full=Retro element 1 {ECO:0000303|PubMed:10689195}; Short=AtRE1 {ECO:0000303|PubMed:10689195}; Includes: RecName: Full=Protease RE1; EC=3.4.23.-; Includes: RecName: Full=Reverse transcriptase RE1; EC=2.7.7.49; Includes: RecName: Full=Endonuclease RE1;	A5AUI8_VITVI RecName: Full=Integrase catalytic domain-containing protein {ECO:0000259|PROSITE:PS50994};	FOG: Transposon-encoded proteins with TYA, reverse transcriptase, integrase domains in various combinations	GO:0004190,aspartic-type endopeptidase activity; GO:0004519,endonuclease activity; GO:0046872,metal ion binding; GO:0003676,nucleic acid binding; GO:0003964,RNA-directed DNA polymerase activity; GO:0015074,DNA integration; GO:0006310,DNA recombination; GO:0006508,proteolysis; GO:0003674,molecular_function; GO:0003824,catalytic activity; GO:0004175,endopeptidase activity; GO:0008233,peptidase acti…	PF07727.17:Reverse transcriptase (RNA-dependent DNA polymerase)	--	--	--
L.us.o.g.scaffold10.275	4.682	6.3915	2.8226	7.3495	7.001	6.9663	5.4458	5.7572	5.7094	8.0473	4.4823	6.824	102	146	61	170	140	151	134	129	160	170	111	162	chr1	16373384	16375446	+	L.us.o.g.scaffold10.275	--	K01082 3'(2'), 5'-bisphosphate nucleotidase [EC:3.1.3.7] | (RefSeq) PAP-specific phosphatase HAL2-like (A)	ko00920: Sulfur metabolism; ko01100: Metabolic pathways	unnamed protein product [Linum tenue]	DPNPH_ARATH RecName: Full=PAP-specific phosphatase HAL2-like; Short=AtAHL {ECO:0000303|PubMed:10205895}; AltName: Full=3'(2'),5'-bisphosphate nucleotidase; EC=3.1.3.7 {ECO:0000269|PubMed:10205895}; AltName: Full=3'(2'),5-bisphosphonucleoside 3'(2')-phosphohydrolase; AltName: Full=DPNPase; AltName: Full=Halotolerance protein;	A0A067L354_JATCU RecName: Full=3'(2'),5'-bisphosphate nucleotidase {ECO:0000256|ARBA:ARBA00012633, ECO:0000256|RuleBase:RU368076}; EC=3.1.3.7 {ECO:0000256|ARBA:ARBA00012633, ECO:0000256|RuleBase:RU368076};	Salt-sensitive 3'-phosphoadenosine-5'-phosphatase HAL2/SAL1	GO:0008441,3'(2'),5'-bisphosphate nucleotidase activity; GO:0046872,metal ion binding; GO:0042578,phosphoric ester hydrolase activity; GO:0046855,inositol phosphate dephosphorylation; GO:0046854,phosphatidylinositol phosphorylation; GO:0000103,sulfate assimilation; GO:0003674,molecular_function; GO:0003824,catalytic activity; GO:0008252,nucleotidase activity; GO:0016787,hydrolase activity; GO:001…	PF00459.28:Inositol monophosphatase family	--	--	--
L.us.o.g.scaffold10.279	3.2963	1.8784	1.3375	0.5272	0.1355	0.5418	0.6057	3.5476	1.3055	0.3207	0.7113	0.78	159	95	64	27	6	26	33	176	81	15	39	41	chr1	16303567	16306110	-	L.us.o.g.scaffold10.279	--	K13435 serine/threonine-protein kinase Pto | (RefSeq) Pto; serine/threonine protein kinase Pto (A)	ko04626: Plant-pathogen interaction	unnamed protein product [Linum tenue]	THE1_ARATH RecName: Full=Receptor-like protein kinase THESEUS 1; EC=2.7.11.-; Flags: Precursor;	A0A061F7H3_THECC SubName: Full=Kinase family protein {ECO:0000313|EMBL:EOY12828.1};	Serine/threonine protein kinase	GO:0016021,integral component of membrane; GO:0005886,plasma membrane; GO:0009506,plasmodesma; GO:0005524,ATP binding; GO:0004672,protein kinase activity; GO:0004674,protein serine/threonine kinase activity; GO:0004714,transmembrane receptor protein tyrosine kinase activity; GO:0050832,defense response to fungus; GO:0046777,protein autophosphorylation; GO:0009741,response to brassinosteroid; GO:0…	PF07714.20:Protein tyrosine and serine/threonine kinase	--	--	--
L.us.o.g.scaffold10.28	0.8516	1.7405	1.0425	1.2605	0.9941	1.2839	1.5619	1.1238	1.2296	11.6685	7.9203	7.9829	14	30	17	22	15	21	29	19	26	186	148	143	chr1	18000259	18001256	+	L.us.o.g.scaffold10.28	--	--	--	uncharacterized protein LOC111304925 [Durio zibethinus]	--	A0A6P5ZY91_DURZI SubName: Full=uncharacterized protein LOC111304925 {ECO:0000313|RefSeq:XP_022757704.1};	--	--	--	--	--	--
L.us.o.g.scaffold10.287	2.8182	3.3278	3.3144	0	0	0	13.4858	12.5914	6.364	0	0	0	42	52	49	0	0	0	227	193	122	0	0	0	chr1	16201602	16202571	+	L.us.o.g.scaffold10.287	--	--	--	unnamed protein product [Linum tenue]	ULT2_ARATH RecName: Full=Protein ULTRAPETALA 2;	A0A2C9UDY6_MANES RecName: Full=CW-type domain-containing protein {ECO:0000259|PROSITE:PS51050};	--	GO:0005829,cytosol; GO:0005634,nucleus; GO:0003677,DNA binding; GO:0003674,molecular_function; GO:0003676,nucleic acid binding; GO:0005488,binding; GO:0097159,organic cyclic compound binding; GO:1901363,heterocyclic compound binding; GO:0005575,cellular_component; GO:0005622,intracellular anatomical structure; GO:0005737,cytoplasm; GO:0110165,cellular anatomical entity; GO:0043226,organelle; GO:0…	--	ULT	TF	ULT
L.us.o.g.scaffold10.288	16.7938	9.0398	5.7884	3.2227	2.4851	3.2019	12.5705	15.8693	7.7049	4.4615	3.806	2.3821	427	241	146	87	58	81	361	415	252	110	110	66	chr1	16190486	16193730	-	L.us.o.g.scaffold10.288	--	--	--	unnamed protein product [Linum tenue]	--	A0A2C9W6I6_MANES SubName: Full=Uncharacterized protein {ECO:0000313|EMBL:OAY54955.1};	--	GO:0003824,catalytic activity; GO:0003674,molecular_function	PF06838.14:Methionine gamma-lyase	--	--	--
L.us.o.g.scaffold10.289	9.2455	10.02	6.8488	2.3089	1.9839	1.1263	16.1233	14.0285	7.7319	3.3226	2.1566	0.6428	132	150	97	35	26	16	260	206	142	46	35	10	chr1	16187280	16188769	-	L.us.o.g.scaffold10.289	--	--	--	unnamed protein product [Linum tenue]	--	B9T639_RICCO SubName: Full=Uncharacterized protein {ECO:0000313|EMBL:EEF28671.1};	--	GO:0016021,integral component of membrane; GO:0005575,cellular_component; GO:0016020,membrane; GO:0031224,intrinsic component of membrane; GO:0110165,cellular anatomical entity	PF05207.16:CSL zinc finger	--	--	--
L.us.o.g.scaffold10.29	44.6638	24.4704	20.8355	2.1257	4.8313	2.4276	52.5849	64.676	42.6015	2.4908	4.6328	3.4883	1128	648	522	57	112	61	1500	1680	1384	61	133	96	chr1	17987468	17989019	+	L.us.o.g.scaffold10.29	--	K09422 transcription factor MYB, plant | (RefSeq) transcription factor MYB61 (A)	--	unnamed protein product [Linum tenue]	MYB61_ARATH RecName: Full=Transcription factor MYB61 {ECO:0000305}; AltName: Full=Myb-related protein 61 {ECO:0000305}; Short=AtMYB61 {ECO:0000303|PubMed:16005292};	A0A2C9WNK6_MANES SubName: Full=Uncharacterized protein {ECO:0000313|EMBL:OAY62017.1};	Transcription factor, Myb superfamily	GO:0005634,nucleus; GO:0003700,DNA-binding transcription factor activity; GO:0000976,transcription regulatory region sequence-specific DNA binding; GO:0010087,phloem or xylem histogenesis; GO:0010119,regulation of stomatal movement; GO:0048364,root development; GO:0010214,seed coat development; GO:0010089,xylem development; GO:0003674,molecular_function; GO:0140110,transcription regulator activit…	PF00249.34:Myb-like DNA-binding domain	MYB	TF	MYB->MYB
L.us.o.g.scaffold10.290	3.7142	2.0073	9.8595	360.427	323.841	428.92	7.3441	5.7779	15.3994	379.455	213.148	374.476	30	17	79	3091	2401	3447	67	48	160	2972	1957	3296	chr1	16186015	16186877	+	L.us.o.g.scaffold10.290	--	K14792 rRNA biogenesis protein RRP5 | (RefSeq) rRNA biogenesis protein RRP5 isoform X1 (A)	--	uncharacterized protein LOC112032078 [Quercus suber]	--	A0A6P4AKA6_ZIZJJ SubName: Full=uncharacterized protein LOC107430112 isoform X2 {ECO:0000313|RefSeq:XP_015896402.1};	--	--	--	--	--	--
L.us.o.g.scaffold10.292	5.4939	5.562	10.3947	8.7566	8.4713	12.1478	9.7282	5.9168	5.0594	10.2853	7.9561	11.4795	65	69	122	110	92	143	130	72	77	118	107	148	chr1	16176872	16179835	+	L.us.o.g.scaffold10.292	--	--	--	unnamed protein product [Linum tenue]	--	A0A5N5GJV8_9ROSA SubName: Full=Monodehydroascorbate reductase {ECO:0000313|EMBL:KAB2615825.1};	--	GO:0050660,flavin adenine dinucleotide binding; GO:0016491,oxidoreductase activity; GO:0000166,nucleotide binding; GO:0003674,molecular_function; GO:0005488,binding; GO:0036094,small molecule binding; GO:0043167,ion binding; GO:0043168,anion binding; GO:0097159,organic cyclic compound binding; GO:1901265,nucleoside phosphate binding; GO:1901363,heterocyclic compound binding; GO:0003824,catalytic …	--	--	--	--
L.us.o.g.scaffold10.296	17.9356	11.6859	12.5308	27.2621	25.7303	16.5986	48.5821	24.8625	25.6773	21.6096	18.9029	21.5111	101	69	70	163	133	93	309	144	186	118	121	132	chr1	16164122	16164985	+	L.us.o.g.scaffold10.296	--	--	--	uncharacterized protein LOC105632814 [Jatropha curcas]	--	A0A1Q3CYP2_CEPFO SubName: Full=Uncharacterized protein {ECO:0000313|EMBL:GAV85357.1};	--	--	--	--	--	--
L.us.o.g.scaffold10.297	5.6509	4.0046	6.2107	0.6653	0.855	0.4733	14.3144	9.1569	9.8841	0.8094	0.4143	0.6122	144	107	157	18	20	12	412	240	324	20	12	17	chr1	16154003	16156521	-	L.us.o.g.scaffold10.297	--	K23877 xyloglucan O-acetyltransferase | (RefSeq) protein ALTERED XYLOGLUCAN 4-like (A)	--	unnamed protein product [Linum tenue]	TBL14_ARATH RecName: Full=Protein trichome birefringence-like 14;	A0A2C9UY50_MANES RecName: Full=PMR5N domain-containing protein {ECO:0000259|Pfam:PF14416};	--	GO:0005794,Golgi apparatus; GO:0016021,integral component of membrane; GO:0016407,acetyltransferase activity; GO:0005975,carbohydrate metabolic process; GO:0009834,plant-type secondary cell wall biogenesis; GO:1990937,xylan acetylation; GO:0045492,xylan biosynthetic process; GO:0010411,xyloglucan metabolic process; GO:0003674,molecular_function; GO:0003824,catalytic activity; GO:0016740,transfera…	PF13839.9:GDSL/SGNH-like Acyl-Esterase family found in Pmr5 and Cas1p	--	--	--
L.us.o.g.scaffold10.300	458.876	446.588	195.143	52.7863	47.0175	38.2617	376.782	397.443	254.791	54.8673	64.2479	45.3675	6943	7085	2929	848	653	576	6439	6185	4959	805	1105	748	chr1	16108693	16109597	+	L.us.o.g.scaffold10.300	--	K08914 light-harvesting complex II chlorophyll a/b binding protein 3 | (RefSeq) chlorophyll a-b binding protein 13, chloroplastic (A)	ko00196: Photosynthesis - antenna proteins; ko01100: Metabolic pathways	PREDICTED: chlorophyll a-b binding protein 13, chloroplastic [Nelumbo nucifera]	CB23_SOLLC RecName: Full=Chlorophyll a-b binding protein 13, chloroplastic; AltName: Full=LHCII type III CAB-13; Flags: Precursor;	A0A1U8ALZ4_NELNU RecName: Full=Chlorophyll a-b binding protein, chloroplastic {ECO:0000256|RuleBase:RU363080};	--	GO:0009535,chloroplast thylakoid membrane; GO:0016021,integral component of membrane; GO:0009522,photosystem I; GO:0009523,photosystem II; GO:0016168,chlorophyll binding; GO:0046872,metal ion binding; GO:0009768,photosynthesis, light harvesting in photosystem I; GO:0009416,response to light stimulus; GO:0003674,molecular_function; GO:0005488,binding; GO:0046906,tetrapyrrole binding; GO:0097159,or…	PF00504.24:Chlorophyll A-B binding protein	--	--	--
L.us.o.g.scaffold10.316	12.1735	7.3668	8.4717	2.5608	0.6395	2.6085	7.5501	11.175	9.7038	2.7721	2.5822	2.5802	394	250	272	88	19	84	276	372	404	87	95	91	chr1	15993352	15995670	-	L.us.o.g.scaffold10.316	--	--	--	unnamed protein product [Linum tenue]	--	A0A835MTH4_9ROSI SubName: Full=Uncharacterized protein {ECO:0000313|EMBL:KAF9672876.1};	--	--	PF06764.14:Protein of unknown function (DUF1223)	--	--	--
[truncated: 13,314 more rows]

## Sheet: WT(20)_vs_M45(20)_x0009_
ID	WT(20)_1_fpkm	WT(20)_2_fpkm	WT(20)_3_fpkm	M45(20)_1_fpkm	M45(20)_2_fpkm	M45(20)_3_fpkm	WT(20)_1_count	WT(20)_2_count	WT(20)_3_count	M45(20)_1_count	M45(20)_2_count	M45(20)_3_count	log2FoldChange	pvalue	padj	regulated	chr	start	end	strand	gene_name	gene_description	KEGG	KEGG pathway	NR	Swissprot	Tremble	KOG	GO	Pfam	TF-Family	TF-Category	TF-Classification
[truncated: 1,088 more rows]

[truncated: 3 more sheets: WT(10)_vs_WT(20)_x0009_, WT(10)_vs_M45(10)_x0009_, M45(10)_vs_M45(20)_x0009_]
