# Supplementary material for: The Construction of a Mutant Library of Linseed and the Molecular Mechanism of High Oleic Acid Mutants from a Multi-Omics Perspective
Source: Plants (Basel). 2025 Aug 20;14(16):2583. doi: 10.3390/plants14162583 (PMC12388909; doi:10.3390/plants14162583)
Supplement: Supplementary file 1 [file plants-14-02583-s001.zip › plants-3768062-Table S5 Candidate mutated genes.xlsx]

## Sheet: Sheet1
TransID	Variant	Chrom	Pos	Ref	Alt	type
L.us.o.g.scaffold88.98	nonsynonymous	chr1	2816733	C	T	snp
L.us.o.g.scaffold141.21	nonsynonymous	chr1	19521026	G	T	snp
L.us.o.g.scaffold130.132	nonsynonymous	chr1	19767282	A	G	snp
L.us.o.g.scaffold14.49	nonsynonymous	chr2	4781048	G	A	snp
L.us.o.g.scaffold117.105	nonsynonymous	chr3	17975167	C	T	snp
L.us.o.g.scaffold159.17	nonsynonymous	chr4	21355439	T	G	snp
L.us.o.g.scaffold124.32	nonsynonymous	chr5	1954168	A	G	snp
L.us.o.g.scaffold124.32	nonsynonymous	chr5	1954186	G	T	snp
L.us.o.g.scaffold98.84	nonsynonymous	chr5	2144877	G	C	snp
L.us.o.g.scaffold98.145	nonsynonymous	chr5	2426691	C	A	snp
L.us.o.g.scaffold109.114	nonsynonymous	chr5	3221407	T	C	snp
L.us.o.g.scaffold104.69	nonsynonymous	chr5	12454764	C	T	snp
L.us.o.g.scaffold176.43	nonsynonymous	chr5	12813446	C	A	snp
L.us.o.g.scaffold189.14	nonsynonymous	chr8	3193413	A	C	snp
L.us.o.g.scaffold197.78	nonsynonymous	chr12	1692326	T	C	snp
L.us.o.g.scaffold72.50	nonsynonymous	chr12	2161877	A	C	snp
L.us.o.g.scaffold231.61	nonsynonymous	chr12	2689868	G	A	snp
L.us.o.g.scaffold139.63	nonsynonymous	chr12	3379874	C	T	snp
L.us.o.g.scaffold154.23	nonsynonymous	chr12	4287346	T	G	snp
L.us.o.g.scaffold154.6	nonsynonymous	chr12	4373612	T	G	snp
L.us.o.g.scaffold3.315	nonsynonymous	chr12	13384025	T	G	snp
L.us.o.g.scaffold128.26	nonsynonymous	chr13	3391650	C	G	snp
L.us.o.g.scaffold128.37	nonsynonymous	chr13	3533006	T	C	snp
L.us.o.g.scaffold128.45	nonsynonymous	chr13	3622702	T	C	snp
L.us.o.g.scaffold83.60	nonsynonymous	chr13	13938147	C	G	snp
L.us.o.g.scaffold89.9	nonsynonymous	chr14	5513574	A	C	snp
L.us.o.g.scaffold64.33	nonsynonymous	chr14	14340824	A	G	snp
L.us.o.g.scaffold64.16	nonsynonymous	chr14	14416628	A	G	snp
L.us.o.g.scaffold161.66	nonsynonymous	chr14	15201911	C	G	snp
L.us.o.g.scaffold52.213	nonsynonymous	chr14	15551299	G	T	snp
L.us.o.m.scaffold28.179	stopgain	chr15	6089599	T	G	snp
L.us.o.g.scaffold107.35	nonsynonymous	chr15	7988544	G	C	snp
L.us.o.g.scaffold247.32	nonsynonymous	chr15	8369471	A	C	snp
L.us.o.g.scaffold0.609	nonsynonymous	chr15	11344539	T	C	snp
L.us.o.g.scaffold10.89	UTR3	chr1	17654019	G	C	snp
L.us.o.g.scaffold210.69	upstream	chr1	22571391	T	C	snp
L.us.o.g.scaffold55.276	upstream	chr2	1215668	T	C	snp
L.us.o.g.scaffold14.57	upstream	chr2	4815075	C	T	snp
L.us.o.g.scaffold113.39	upstream	chr2	19213137	G	A	snp
L.us.o.g.scaffold257.47	upstream	chr2	20003210	T	A	snp
L.us.o.g.scaffold257.47	upstream	chr2	20003222	A	C	snp
L.us.o.g.scaffold257.47	upstream	chr2	20003256	A	T	snp
L.us.o.g.scaffold282.55	upstream	chr2	20627156	T	C	snp
L.us.o.g.scaffold268.52	upstream	chr3	3941662	T	A	snp
L.us.o.g.scaffold268.51	downstream	chr3	3941662	T	A	snp
L.us.o.g.scaffold47.249	upstream	chr3	4375136	G	A	snp
L.us.o.g.scaffold160.20	upstream	chr3	13263326	A	G	snp
L.us.o.g.scaffold169.128	upstream	chr3	14345986	A	G	snp
L.us.o.g.scaffold96.17	upstream	chr3	18800417	G	A	snp
L.us.o.g.scaffold96.18	downstream	chr3	18800417	G	A	snp
L.us.o.g.scaffold233.21	upstream	chr3	20692059	A	G	snp
L.us.o.g.scaffold233.20	downstream	chr3	20692059	A	G	snp
L.us.o.g.scaffold138.152	upstream	chr3	20822924	A	G	snp
L.us.o.g.scaffold3.649	upstream	chr4	4796911	T	C	snp
L.us.o.g.scaffold159.72	upstream	chr4	21101288	C	T	snp
L.us.o.g.scaffold77.65	UTR3	chr5	1111134	A	T	snp
L.us.o.g.scaffold124.76	upstream	chr5	1720990	G	A	snp
L.us.o.g.scaffold124.76	upstream	chr5	1720993	A	G	snp
L.us.o.g.scaffold124.76	upstream	chr5	1721000	T	C	snp
L.us.o.g.scaffold98.80	upstream	chr5	2129973	G	A	snp
L.us.o.g.scaffold98.119	upstream	chr5	2298037	C	T	snp
L.us.o.g.scaffold98.119	upstream	chr5	2298040	C	T	snp
L.us.o.g.scaffold98.119	upstream	chr5	2298235	T	G	snp
L.us.o.g.scaffold98.130	upstream	chr5	2358890	C	T	snp
L.us.o.g.scaffold17.216	upstream	chr5	4573254	C	T	snp
L.us.o.g.scaffold17.215	downstream	chr5	4573254	C	T	snp
L.us.o.g.scaffold104.80	upstream	chr5	12574910	G	A	snp
L.us.o.g.scaffold104.81	downstream	chr5	12574910	G	A	snp
L.us.o.g.scaffold2.72	upstream	chr5	13705023	T	C	snp
L.us.o.g.scaffold2.257	upstream	chr5	14964546	G	A	snp
L.us.o.g.scaffold2.324	upstream	chr5	15324193	C	T	snp
L.us.o.g.scaffold98.75	UTR5	chr6	1398610	T	A	snp
L.us.o.g.scaffold21.29	upstream	chr6	8853839	T	C	snp
L.us.o.g.scaffold53.213	upstream	chr6	9222452	G	A	snp
L.us.o.g.scaffold53.213	upstream	chr6	9222472	A	C	snp
L.us.o.g.scaffold53.213	upstream	chr6	9222476	G	A	snp
L.us.o.g.scaffold53.209	upstream	chr6	9245498	G	A	snp
L.us.o.g.scaffold68.59	upstream	chr6	17746489	G	A	snp
L.us.o.g.scaffold70.63	upstream	chr7	9191173	T	C	snp
L.us.o.g.scaffold216.30	upstream	chr7	16293070	G	T	snp
L.us.o.g.scaffold82.59	UTR3	chr8	2159317	G	A	snp
L.us.o.g.scaffold119.53	upstream	chr8	2894261	T	C	snp
L.us.o.g.scaffold119.52	downstream	chr8	2894261	T	C	snp
L.us.o.g.scaffold56.212	upstream	chr8	3510151	A	G	snp
L.us.o.g.scaffold56.204	upstream	chr8	3548772	T	A	snp
L.us.o.g.scaffold56.203	downstream	chr8	3548772	T	A	snp
L.us.o.g.scaffold56.204	upstream	chr8	3548779	A	T	snp
L.us.o.g.scaffold56.203	downstream	chr8	3548779	A	T	snp
L.us.o.g.scaffold56.204	upstream	chr8	3548781	T	A	snp
L.us.o.g.scaffold56.203	downstream	chr8	3548781	T	A	snp
L.us.o.g.scaffold129.44	upstream	chr8	3926040	T	C	snp
L.us.o.g.scaffold129.44	upstream	chr8	3926041	A	T	snp
L.us.o.g.scaffold129.73	upstream	chr8	4066431	A	G	snp
L.us.o.g.scaffold115.50	upstream	chr8	15457551	A	G	snp
L.us.o.g.scaffold51.281	upstream	chr9	6238745	T	C	snp
L.us.o.g.scaffold20.49	upstream	chr9	12161087	A	G	snp
L.us.o.g.scaffold20.48	downstream	chr9	12161087	A	G	snp
L.us.o.g.scaffold26.266	upstream	chr9	14818661	G	A	snp
L.us.o.g.scaffold26.266	upstream	chr9	14818670	C	T	snp
L.us.o.g.scaffold236.62	upstream	chr10	1564073	C	T	snp
L.us.o.g.scaffold9.415	upstream	chr10	2320523	G	A	snp
L.us.o.g.scaffold9.415	upstream	chr10	2320524	T	C	snp
L.us.o.g.scaffold69.48	upstream	chr10	16398323	A	G	snp
L.us.o.g.scaffold69.49	upstream	chr10	16398323	A	G	snp
L.us.o.g.scaffold309.49	upstream	chr11	318851	G	A	snp
L.us.o.g.scaffold144.119	upstream	chr11	13792969	T	C	snp
L.us.o.g.scaffold278.51	upstream	chr11	14513002	G	T	snp
L.us.o.g.scaffold278.52	downstream	chr11	14513002	G	T	snp
L.us.o.g.scaffold278.51	upstream	chr11	14513003	C	T	snp
L.us.o.g.scaffold278.52	downstream	chr11	14513003	C	T	snp
L.us.o.g.scaffold278.51	upstream	chr11	14513196	A	T	snp
L.us.o.g.scaffold278.52	downstream	chr11	14513196	A	T	snp
L.us.o.g.scaffold278.51	upstream	chr11	14513199	A	G	snp
L.us.o.g.scaffold278.52	downstream	chr11	14513199	A	G	snp
L.us.o.g.scaffold278.51	upstream	chr11	14513210	G	T	snp
L.us.o.g.scaffold278.52	downstream	chr11	14513210	G	T	snp
L.us.o.g.scaffold43.207	upstream	chr12	1301312	C	T	snp
L.us.o.g.scaffold43.209	downstream	chr12	1301312	C	T	snp
L.us.o.g.scaffold197.73	upstream	chr12	1704897	T	C	snp
L.us.o.g.scaffold197.72	downstream	chr12	1704897	T	C	snp
L.us.o.g.scaffold197.73	upstream	chr12	1704904	C	T	snp
L.us.o.g.scaffold197.72	downstream	chr12	1704904	C	T	snp
L.us.o.g.scaffold72.98	upstream	chr12	2319949	T	C	snp
L.us.o.g.scaffold72.99	upstream	chr12	2319949	T	C	snp
L.us.o.g.scaffold72.98	upstream	chr12	2319951	A	G	snp
L.us.o.g.scaffold72.99	upstream	chr12	2319951	A	G	snp
L.us.o.g.scaffold72.141	upstream	chr12	2509453	T	C	snp
L.us.o.g.scaffold72.140	downstream	chr12	2509453	T	C	snp
L.us.o.g.scaffold72.141	upstream	chr12	2509461	T	C	snp
L.us.o.g.scaffold72.140	downstream	chr12	2509461	T	C	snp
L.us.o.g.scaffold139.16	upstream	chr12	3565560	C	T	snp
L.us.o.g.scaffold211.82	upstream	chr12	3970722	A	G	snp
L.us.o.g.scaffold211.83	upstream	chr12	3970722	A	G	snp
L.us.o.g.scaffold211.100	upstream	chr12	4044200	G	A	snp
L.us.o.g.scaffold211.101	upstream	chr12	4044200	G	A	snp
L.us.o.g.scaffold154.77	upstream	chr12	4119290	T	C	snp
L.us.o.g.scaffold154.78	downstream	chr12	4119290	T	C	snp
L.us.o.g.scaffold154.23	splicing	chr12	4288881	A	G	snp
L.us.o.g.scaffold154.6	upstream	chr12	4369572	C	G	snp
L.us.o.g.scaffold154.4	upstream	chr12	4378055	T	C	snp
L.us.o.g.scaffold154.2	upstream	chr12	4384566	A	G	snp
L.us.o.g.scaffold3.512	upstream	chr12	14364107	A	G	snp
L.us.o.g.scaffold156.5	upstream	chr13	1589968	C	T	snp
L.us.o.g.scaffold128.54	upstream	chr13	3773940	T	C	snp
L.us.o.g.scaffold59.263	UTR3	chr13	9917482	C	T	snp
L.us.o.g.scaffold63.188	upstream	chr13	11645685	C	T	snp
L.us.o.g.scaffold63.188	upstream	chr13	11645728	G	C	snp
L.us.o.g.scaffold189.74	upstream	chr14	3962969	T	A	snp
L.us.o.g.scaffold189.65	upstream	chr14	3996946	G	A	snp
L.us.o.g.scaffold81.201	upstream	chr14	5393191	C	T	snp
L.us.o.g.scaffold89.6	upstream	chr14	5489035	A	C	snp
L.us.o.g.scaffold89.5	downstream	chr14	5489035	A	C	snp
L.us.o.g.scaffold89.6	upstream	chr14	5489065	A	T	snp
L.us.o.g.scaffold89.5	downstream	chr14	5489065	A	T	snp
L.us.o.g.scaffold16.367	upstream	chr14	12075006	G	T	snp
L.us.o.g.scaffold101.51	upstream	chr14	13352296	A	G	snp
L.us.o.g.scaffold101.51	upstream	chr14	13352318	G	A	snp
L.us.o.g.scaffold101.51	upstream	chr14	13352361	G	A	snp
L.us.o.g.scaffold64.33	upstream	chr14	14337696	C	T	snp
L.us.o.g.scaffold64.33	upstream	chr14	14337754	A	G	snp
L.us.o.g.scaffold64.17	UTR3	chr14	14412311	T	C	snp
L.us.o.g.scaffold64.17	UTR3	chr14	14412332	G	C	snp
L.us.o.g.scaffold161.18	upstream	chr14	15410527	A	C	snp
L.us.o.g.scaffold161.19	upstream	chr14	15410527	A	C	snp
L.us.o.g.scaffold161.13	upstream	chr14	15423727	C	T	snp
L.us.o.g.scaffold52.238	upstream	chr14	15679255	G	A	snp
L.us.o.g.scaffold122.86	UTR3	chr14	16437065	T	G	snp
L.us.o.g.scaffold122.86	UTR3	chr14	16437071	G	A	snp
L.us.o.g.scaffold28.141	upstream	chr15	5893622	A	G	snp
L.us.o.g.scaffold28.195	upstream	chr15	6198234	A	G	snp
L.us.o.g.scaffold28.195	upstream	chr15	6198238	G	C	snp
L.us.o.g.scaffold28.195	upstream	chr15	6198239	T	C	snp
L.us.o.g.scaffold28.243	upstream	chr15	6431875	A	G	snp
L.us.o.g.scaffold28.243	upstream	chr15	6431891	G	A	snp
L.us.o.g.scaffold28.324	upstream	chr15	6835779	T	C	snp
L.us.o.g.scaffold28.325	downstream	chr15	6835779	T	C	snp
L.us.o.g.scaffold28.324	upstream	chr15	6835783	A	G	snp
L.us.o.g.scaffold28.325	downstream	chr15	6835783	A	G	snp
L.us.o.g.scaffold220.5	upstream	chr15	8580073	C	A	snp
L.us.o.g.scaffold220.4	downstream	chr15	8580073	C	A	snp
L.us.o.g.scaffold154.6	frameshift deletion	chr12	4373595	CT	-	indel
L.us.o.g.scaffold154.4	frameshift deletion	chr12	4378432	G	-	indel
L.us.o.g.scaffold48.278	frameshift insertion	chr14	2508441	-	T	indel
L.us.o.g.scaffold257.47	upstream	chr2	20003167	T	-	indel
L.us.o.g.scaffold282.40	UTR3	chr2	20530123	-	TGATTGCCAT	indel
L.us.o.g.scaffold0.410	upstream	chr2	21460828	T	-	indel
L.us.o.g.scaffold0.411	downstream	chr2	21460828	T	-	indel
L.us.o.g.scaffold47.249	upstream	chr3	4375220	TATTTGTAAAA	-	indel
L.us.o.g.scaffold30.135	upstream	chr4	20173185	-	TGTTTCAT	indel
L.us.o.g.scaffold30.136	downstream	chr4	20173185	-	TGTTTCAT	indel
L.us.o.g.scaffold98.87	upstream	chr5	2155833	-	A	indel
L.us.o.g.scaffold17.4	upstream	chr5	5881863	-	T	indel
L.us.o.g.scaffold21.56	upstream	chr6	8596685	-	AT	indel
L.us.o.g.scaffold21.29	upstream	chr6	8853908	-	A	indel
L.us.o.g.scaffold189.15	upstream	chr8	3195986	-	A	indel
L.us.o.g.scaffold129.44	upstream	chr8	3925999	-	ATGTGAAAGT	indel
L.us.o.g.scaffold129.44	upstream	chr8	3926017	A	-	indel
L.us.o.g.scaffold51.275	upstream	chr9	6215995	TAACTA	-	indel
L.us.o.g.scaffold51.275	upstream	chr9	6216035	AA	-	indel
L.us.o.g.scaffold33.144	upstream	chr9	8096696	T	-	indel
L.us.o.g.scaffold26.329	upstream	chr9	14529949	T	-	indel
L.us.o.g.scaffold146.108	upstream	chr10	15151851	-	A	indel
L.us.o.g.scaffold144.114,L.us.o.g.scaffold144.115	upstream	chr11	13779436	-	T	indel
L.us.o.g.scaffold144.113	downstream	chr11	13779436	-	T	indel
L.us.o.g.scaffold170.19	upstream	chr11	14028885	TTTTGTTGTTTATTCCCGCGACAAGTAAAGC	-	indel
L.us.o.g.scaffold278.51	upstream	chr11	14513209	G	-	indel
L.us.o.g.scaffold278.52	downstream	chr11	14513209	G	-	indel
L.us.o.g.scaffold278.51	upstream	chr11	14513218	A	-	indel
L.us.o.g.scaffold278.52	downstream	chr11	14513218	A	-	indel
L.us.o.g.scaffold72.139	upstream	chr12	2504920	TCACCC	-	indel
L.us.o.g.scaffold24.77	upstream	chr13	8111138	-	T	indel
L.us.o.g.scaffold63.145	upstream	chr13	11816581	-	TTTATA	indel
L.us.o.g.scaffold64.33	upstream	chr14	14337745	-	T	indel
L.us.o.g.scaffold52.265	upstream	chr14	15792853	C	-	indel
L.us.o.g.scaffold122.86	UTR3	chr14	16437061	-	A	indel
L.us.o.g.scaffold28.197	upstream	chr15	6205301	A	-	indel
L.us.o.g.scaffold28.198	upstream	chr15	6207758	-	C	indel
L.us.o.g.scaffold28.324	upstream	chr15	6835775	AGAA	-	indel
L.us.o.g.scaffold28.325	downstream	chr15	6835775	AGAA	-	indel
L.us.o.g.scaffold46.31,L.us.o.g.scaffold46.32	upstream	chr15	9300034	TT	-	indel
L.us.o.g.scaffold46.31,L.us.o.g.scaffold46.32	upstream	chr15	9300054	C	-	indel
L.us.o.g.scaffold46.31,L.us.o.g.scaffold46.32	upstream	chr15	9300059	T	-	indel
