# Supplementary material for: The Construction of a Mutant Library of Linseed and the Molecular Mechanism of High Oleic Acid Mutants from a Multi-Omics Perspective
Source: Plants (Basel). 2025 Aug 20;14(16):2583. doi: 10.3390/plants14162583 (PMC12388909; doi:10.3390/plants14162583)
Supplement: Supplementary file 1 [file plants-14-02583-s001.zip › plants-3768062-Table S6 The primers used in this study.xlsx]

## Sheet: Sheet1
The primers used in this study
Gene ID	Primer	Sequence (5´→3´)	Action
L.us.o.g.scaffold68.112	qPCR-F	GACGAGAAACGGCACGAAAC	RT-qPCR
	qPCR-R	GAAGCCCGCAGACAAAATCC
L.us.o.g.scaffold211.83	qPCR-F	CCTCGGAGAAAACACTACGG	RT-qPCR
	qPCR-R	AGTCACATTCGCCGATTCAA
L.us.o.g.scaffold205.47	qPCR-F	CTCCGTCAATGTCCTCCCAC	RT-qPCR
	qPCR-R	GTACGTCGGTAACGCATCCT
L.us.o.g.scaffold138.152	qPCR-F	GGGAACTGTTGCTAGAGAGC	RT-qPCR
	qPCR-R	GGTTAACCGGCTTGGAGTAG
L.us.o.g.scaffold194.104	qPCR-F	GGCACAGAGAACAACCCGTA	RT-qPCR
	qPCR-R	GCCACATATCCGTGCGAGTA
